# Supplementary material for: Analysis of Research Activity in Gastroenterology: Pancreatitis Is in Real Danger
Source: PLoS One. 2016 Oct 24;11(10):e0165244. doi: 10.1371/journal.pone.0165244 (PMC5077088; doi:10.1371/journal.pone.0165244)
Supplement: S1 Data — (XLSX) [file pone.0165244.s004.xlsx]

## Sheet: Total Publications
	CPC	PubMed search number	Is it a clinical trial?	Is the trial registered?	Year	Name of the Journal	IF	Number of countries	Numbers of centers	country1	number of centers in country1	country2	number of centers in country2	country3	number of centers in country3	country4	number of centers in country4	country5	number of centers in country5	country6	number of centers in country6	country7	number of centers in country7	country8	number of centers in country8	country9	number of centers in country9	country10	number of centers in country10	country11	number of centers in country11	country12	number of centers in country12	country13	number of centers in country13	country14	number of centers in country14
CPC	Pár Gabriella	270	yes	no	2014	Hum Mol Genet	6.39	21	201	USA	89	Korea	13	China	19	Taiwan	13	Netherlands	4	Singapore	3	Australia	3	France	9	Germany	3	Italy	10	Canada	3	Spain	13	UK	12	Sweden	7
CPC	Gódi Szilárd	271	yes	yes	2014	N Engl J Med.	55.87	14	48	Austria	1	Czech Republic	2	Denmark	1	France	7	Germany	6	India	3	Italy	7	Poland	2	Slovakia	1	Spain	3	Sweden	2	UK	8	USA	3	Belgium	2
CPC	Pár Gabriella	122	yes	yes	2015	Ann Oncol	7.04	13	19	USA	1	Brazil	1	Japan	3	Belgium	3	Australia	1	Germany	1	Poland	2	Canada	1	Hungary	1	Czech	2	Russia	1	UK	1	Spain	1
CPC	Pár Gabriella	222	yes	no	2014	Br J Cancer	4.84	12	15	Belgium	2	Taiwan	2	Poland	2	Italy	1	Canada	1	Singapore	1	Israel	1	Germany	1	UK	1	Switzerland	1	China	1	Romania	1
CPC	Pár Gabriella	113	yes	no	2015	J Natl Cancer Inst	12.58	10	15	Australia	3	Canada	1	France	1	Germany	2	Spain	2	Austria	1	Italy	2	Belgium	1	USA	1	Switzerland	1
CPC	Németh Balázs	1285	yes	yes	2010	JAMA	35.29	10	19	UK	6	Italy	1	Australia	1	Canada	2	France	1	Germany	4	Greece	1	Hungary	1	Japan	1	Sweden	1
CPC	Gódi Szilárd	422	yes	yes	2014	J Clin Oncol.	18.43	9	19	UK	9	Italy	1	Australia	1	Canada	1	France	1	Germany	3	Greece	1	Hungary	1	Sweden	1
CPC	Gódi Szilárd	448	yes	yes	2014	J Natl Cancer Inst.	12.58	9	19	UK	9	Italy	1	Australia	1	Canada	1	France	1	Germany	3	Greece	1	Hungary	1	Sweden	1
CPC	Szűcs Ákos	3569	yes	no	1997	Eur J Cancer.	5.42	9	10	Belgium	1	The Netherlands	2	Spain	1	Switzerland	1	UK	1	Italy	1	France	1	Germany	1	Sweden	1
CPC	Gódi Szilárd	375	yes	yes	2014	Oncol Res Treat.	1.06	8	22	Switzerland	10	Finnland	3	Germany	1	Hungary	1	Italy	2	Sweden	1	Israel	2	Austria	2
CPC	Gódi Szilárd	831	yes	yes	2012	JAMA	35.29	8	19	UK	10	Canada	1	Australia	1	France	1	Hungary	1	Sweden	2	Germany	2	Grece	1
CPC	Szűcs Ákos	3071	yes	no	2001	Ann Surg.	8.33	8	14	UK	5	Germany	1	Italy	2	Greece	1	Spain	1	France	1	Sweden	1	Hungary	2
CPC	Gódi Szilárd	469	yes	yes	2013	J Clin Oncol.	18.43	8	14	US	5	UK	2	Norway	1	Ukraine	2	Russia	1	Germany	1	Italy	1	Sweden	1
CPC	Németh Balázs	1157	yes	yes	2011	Endoscopy	5.05	8	13	Romania	2	Denmark	2	Germany	4	Spain	1	Italy	1	France	1	Norway	1	UK	1
CPC	Németh Balázs	1190	yes	yes	2011	The New England Journal of Medicine	55.87	8	12	USA	4	Japan	2	France	1	Belgium	1	Spain	1	Netherland	1	Italy	1	Sweden	1
CPC	Szűcs Ákos	3074	yes	no	2001	Lancet.	45.22	8	10	UK	3	Germany	1	Italy	1	Greece	1	Spain	1	France	1	Hungary	1	Switzerland	1
CPC	Kui Balázs	2028	yes	no	2007	J Clin Oncol	18.43	7	11	Switzerland	5	Hungary	1	Italy	1	Sweden	1	Austria	1	Israel	1	Germany	1
CPC	Kui Balázs	2045	yes	no	2007	J Clin Oncol	18.43	7	11	Canada	3	Australia	1	USA	3	Poland	1	Israel	1	Argentina	1	Singapore	1
CPC	Gódi Szilárd	481	yes	no	2013	N Engl J Med.	55.87	7	20	US	11	Canada	2	Russia	1	Australia	2	Italy	1	Spain	2	Belgium	1
CPC	Halász Adrienn	2675	yes	yes	2004	N Engl J Med.	55.87	7	10	UK	3	Germany	2	Italy	1	Spain	1	Greece	1	France	1	Hungary	1
CPC	Kui Balázs	1767	yes	yes	2008	J Clin Oncol	18.43	7	15	Switzerland	8	Austria	2	Hungary	1	Sweden	1	Italy	1	Israel	1	Germany	1
CPC	Kui Balázs	1806	yes	yes	2008	Lancet	45.22	6	15	France	2	USA	7	Spain	1	Canada	2	UK	1	Italy	2
CPC	Kui Balázs	1685	yes	no	2009	Br J Cancer	4.84	6	9	UK	4	Italy	1	Canada	1	Japan	1	Australia	1	Germany	1
CPC	Németh Balázs	1539	yes	no	2009	British Journal of Cancer	4.84	6	7	UK	1	USA	2	Canada	1	Spain	1	Italy	1	France	1
CPC	Németh Balázs	1630	yes	no	2009	International Journal of Cancer	5.09	6	10	UK	3	Hungary	2	Italy	1	Germany	2	Greece	1	Austria	1					Total
CPC	Németh Balázs	1108	yes	yes	2012	Investigational New Drugs	2.92	6	7	Hungary	1	Bulgaria	1	USA	2	Romania	1	UK	1	Australia	1
CPC	Halász Adrienn	2658	yes	yes	2004	J Clin Oncol.	18.43	6	10	Belgium	3	Czech Republic	1	Germany	3	The Netherlands	1	Austria	1	USA	1
CPC	Németh Balázs	1481	yes	no	2010	Journal of Clinical Oncology	18.43	6	16	USA	7	France	5	switzerland	1	Belgium	1	Italy	1	Germany	1
CPC	Kui Balázs	1889	yes	yes	2008	Lancet Oncol	24.69	6	9	Switzerland	4	Italy	1	Hungary	1	Austria	1	Israel	1	Sweden	1
CPC	Kui Balázs	1640	yes	no	2009	J Clin Oncol	18.43	6	8	Belgium	2	The Netherlands	1	Canada	2	Austria	1	Switzerland	1	France	1
CPC	Kui Balázs	2118	yes	no	2006	BMC Cancer	3.36	6	23	Germany	11	Austria	4	Belgium	3	UK	2	Spain	2	France	1
CPC	Németh Balázs	1039	yes	yes	2012	Ann Oncol	7.04	5	12	Germany	7	Hungary	1	Sweden	1	Czech republic	2	Ukraine	1
CPC	Gódi Szilárd	319	yes	yes	2014	Ann Oncol.	7.04	5	7	UK	3	Russia	1	Lithuania	1	Switzerland	1	France	1
CPC	Gódi Szilárd	666	yes	no	2013	Ann Oncol.	7.04	5	15	US	7	Canada	3	Spain	2	France	1	Russia	2
CPC	Halász Adrienn	2337	yes	yes	2005	Dig Surg.	2.16	5	10	Italy	1	UK	6	Germany	1	Hungary	1	Greece	1
CPC	Kui Balázs	1861	yes	no	2008	J Clin Oncol	18.43	5	5	Switzerland	2	France	1	USA	1	UK	1
CPC	Kui Balázs	1757	yes	no	2009	J Pain Symptom Manage	2.8	5	7	USA	2	Belgium	1	UK	2	France	1	Spain	1
CPC	Izbéki Ferenc	4251	yes	no	1980	N Engl J Med	55.87	5	20	USA	16	Canada	1	South Africa	1	Switzerland	1	France	1
CPC	Pár Gabriella	153	yes	yes	2015	Ann Oncol	7.04	4	7	France	2	Germany	1	Netherlands	1	Italy	3
CPC	Halász Adrienn	2388	yes	yes	2005	Ann Oncol.	7.04	4	8	Germany	2	USA	4	Brussels	1	Belgium	1
CPC	Pár Gabriella	57	yes	no	2015	Anticancer Res.	1.83	4	12	Italy	6	Netherlands	1	Spain	1	USA	4
CPC	Németh Balázs	1058	yes	yes	2011	BMC Cancer.	3.36	4	11	Germany	2	Switzerland	3	France	4	Belgium	2
CPC	Szűcs Ákos	3306	yes	no	1999	Eur J Cancer.	5.42	4	8	Germany	5	Switzerland	1	Italy	1	USA	1
CPC	Kui Balázs	1669	yes	no	2009	Eur J Cancer	5.42	4	7	Romania	1	Russia	2	Hungary	1	USA	3
CPC	Gódi Szilárd	295	yes	yes	2014	Eur J Cancer.	5.42	4	7	US	3	South Korea	2	Taiwan	1	Germany	1
CPC	Halász Adrienn	2568	yes	yes	2004	J Clin Oncol.	18.43	4	6	USA	4	Canada	1	New Zealand	1	Italy 1
CPC	Németh Balázs	1278	yes	no	2010	Journal of Clinical Oncology	18.43	4	11	Belgium	6	France	2	Netherlands	1	Germany	2
CPC	Izbéki Ferenc	4045	yes	no	1992	N Engl J Med	55.87	4	19	USA	16	Canada	1	Switzerland	1	South Africa	1
CPC	Pár Gabriella	156	yes	no	2015	Pancreas	0	4	9	USA	6	France	1	Belgium	1	Spain	1
CPC	Kui Balázs	2110	yes	no	2007	Surg Endosc	3.26	4	4	Danmark	1	Sweden	1	Norway	1	Germany	1
CPC	Izbéki Ferenc	4026	yes	no	1992	N Engl J Med	55.87	4	7	Germany	3	USA	2	Japan	1	France	1
CPC	Kui Balázs	1991	yes	no	2007	Ann Oncol	7.04	3	4	Germany	2	Italy	1	France	1
CPC	Gódi Szilárd	299	yes	yes	2014	Ann Oncol.	7.04	3	5	Italy	2	US	1	Canada	2
CPC	Halász Adrienn	2507	yes	yes	2005	Ann Oncol.	7.04	3	9	Canada	4	UK	4	USA	1
CPC	Szűcs Ákos	3321	yes	no	1999	Ann Surg.	8.33	3	8	The Netherlands	6	Belgium	1	France	1
CPC	Szűcs Ákos	3485	yes	no	1998	Ann Surg.	8.33	3	7	Italy	5	Germany	1	USA	1
CPC	Halász Adrienn	2325	yes	no	2005	Anticancer Res.	1.83	3	7	Romania	5	Austria	1	Croatia	1
CPC	Kui Balázs	2245	yes	no	2006	Br J Cancer	4.84	3	5	Germany	3	Spain	1	USA	1
CPC	Izbéki Ferenc	4280	yes	no	1977	Cancer	4.24	3	18	USA	14	Canada	3	South Africa	1
CPC	Németh Balázs	1217	yes	no	2011	Cancer Epidemilogy, Biomarkers & Prevention	4.13	3	5	USA	3	Canada	1	Finland	1
CPC	Németh Balázs	1551	yes	no	2009	Cancer Journal	4.24	3	8	USA	5	Germany	1	Netherlands	2
CPC	Kui Balázs	1789	yes	no	2009	Cancer Chemother Pharmacol	2.77	3	7	Switzerland	5	Belgium	1	Canada	1
CPC	Németh Balázs	1358	yes	no	2011	Cardiovascular and Interventional Radiology	2.07	3	6	UK	1	Italy	2	Greece	3
CPC	Szűcs Ákos	3501	yes	no	1998	Clin Cancer Res.	8.72	3	5	USA	3	Sweden	1	Denmark	1
CPC	Pár Gabriella	160	yes	no	2015	Eur J Cancer	5.42	3	13	Germany	12	Switzerland	1	Austria
CPC	Halász Adrienn	2339	yes	yes	2005	Eur J Clin Pharmacol.	2.97	3	4	The Netherlands	2	Denmark	1	UK	1
CPC	Kui Balázs	1712	yes	no	2009	Gastroenterology	16.716	3	7	USA	5	Canada	1	Australia	1
CPC	Németh Balázs	1503	yes	no	2009	Journal of Clinical Oncology	18.43	3	17	UK	15	Austria	1	Switzerland	1
CPC	Németh Balázs	1089	yes	no	2011	Journal of Nuclear Medicine	6.16	3	9	UK	3	Germany	2	Switzerland	4
CPC	Szűcs Ákos	3133	yes	no	2001	Lancet.	45.22	3	8	Germany	6	Denmark	1	Austria	1
CPC	Németh Balázs	964	yes	no	2012	Pancreas	0	3	22	UK	5	Hungary	3	Russia	14
CPC	Pár Gabriella	158	yes	no	2015	Pancreatology	2.84	3	7	Egypt	5	USA	1	Saudi Arabia	1
CPC	Kui Balázs	2266	yes	no	2006	Semin Nucl Med	3.34	3	3	The Netherlands	1	Belgium	1	USA	1
CPC	Szűcs Ákos	2995	yes	no	2002	AJR Am J Roentgenol.	2.73	2	3	Italy	2	USA	1
CPC	Szűcs Ákos	3552	yes	no	1998	AJR Am J Roentgenol.	2.73	2	3	Austria	2	Switzerland	1
CPC	Szűcs Ákos	3553	yes	no	1998	AJR Am J Roentgenol.	2.73	2	3	USA	2	Taiwan	1
CPC	Gódi Szilárd	944	yes	no	2013	Am J Clin Oncol.	3.06	2	2	US	1	Singapore	1
CPC	Szűcs Ákos	3337	yes	no	1999	Am J Gastroenterol.	10.76	2	2	China	1	Philippines	1
CPC	Németh Balázs	1548	yes	no	2010	American Journal of Clinical Oncology	3.06	2	6	USA	4	Brazil	2
CPC	Szűcs Ákos	3300	yes	no	2000	Anesthesiology.	5.88	2	2	Sweden	1	Poland	1
CPC	Halász Adrienn	2389	yes	yes	2005	Ann Oncol.	7.04	2	9	USA	8	Canada	1
CPC	Szűcs Ákos	3263	yes	no	2000	Ann Oncol.	7.04	2	8	Italy	7	USA	1
CPC	Halász Adrienn	2682	yes	yes	2004	Ann Oncol.	7.04	2	4	Italy	3	UK	1
CPC	Kui Balázs	1758	yes	no	2008	Ann Surg Oncol.	3.93	2	4	Italy	3	Mexico	1
CPC	Halász Adrienn	2926	yes	yes	2002	Ann Surg.	8.33	2	2	The Netherlands	1	Italy	1
CPC	Németh Balázs	1369	yes	no	2010	Annals of Oncology	7.04	2	8	Germany	4	Switzerland	4
CPC	Pár Gabriella	268	yes	no	2014	Anticancer Drugs	1.78	2	4	Germany	3	Switzerland	1
CPC	Kui Balázs	2248	yes	no	2006	Anticancer Res	1.83	2	2	USA	1	Greece	1
CPC	Szűcs Ákos	3407	yes	no	1999	Arch Surg.	4.93	2	4	Germany	2	Japan	2
CPC	Halász Adrienn	2549	yes	yes	2004	Br J Radiol.	2.03	2	3	Germany	2	USA	1
CPC	Szűcs Ákos	3090	yes	no	2001	Br J Surg.	5.54	2	3	Germany	2	Sweden	1
CPC	Gódi Szilárd	544	yes	yes	2013	Br J Cancer	4.84	2	5	US	1	Taiwan	4
CPC	Kui Balázs	2182	yes	no	2006	Br J Cancer	4.84	2	5	Usa	4	France	1
CPC	Kui Balázs	2219	yes	no	2006	Br J Cancer	4.84	2	3	Germany	2	USA	1
CPC	Halász Adrienn	2952	yes	yes	2002	Br J Cancer.	4.84	2	8	Italy	7	USA	1
CPC	Szűcs Ákos	3037	yes	no	2002	Br J Cancer.	4.84	2	6	UK	4	Denmark	2
CPC	Gódi Szilárd	832	yes	no	2012	Br J Cancer.	4.84	2	5	China	2	US	3
CPC	Halász Adrienn	2968	yes	yes	2002	Br J Cancer.	4.84	2	4	UK	2	USA	2
CPC	Szűcs Ákos	3358	yes	no	1999	Br J Cancer.	4.84	2	3	UK	2	USA	1
CPC	Pár Gabriella	265	yes	no	2014	Cancer	4.24	2	7	USA	6	Canada	1
CPC	Izbéki Ferenc	4028	yes	YES	1992	Cancer	4.24	2	7	USA	6	Canada	1
CPC	Izbéki Ferenc	4068	yes	no	1991	Cancer	4.24	2	8	Germany	7	Netherlands	1
CPC	Izbéki Ferenc	4120	yes	no	1990	Cancer	4.24	2	9	USA	8	Canada	1
CPC	Németh Balázs	1042	yes	no	2011	Cancer Biother Radiopharm	1.78	2	5	Austria	4	Greece	1
CPC	Németh Balázs	1274	yes	no	2011	Cancer Chemotherapy and Pharmacology	2.77	2	8	Japan	6	USA	2
CPC	Németh Balázs	1388	yes	no	2010	Cancer Chemotherapy and Pharmacology	2.77	2	10	France	9	USA	1
CPC	Németh Balázs	1524	yes	no	2009	Cancer Epidemilogy	0	2	6	USA	5	Finland	1
CPC	Németh Balázs	1475	yes	no	2010	Cancer Investigation	2.22	2	5	USA	4	Korea	1
CPC	Izbéki Ferenc	4275	yes	no	1978	Cancer Res	9.33	2	2	USA	1	UK	1
CPC	Németh Balázs	1126	yes	no	2011	Cancer Research	9.33	2	2	USA	1	Finland	1
CPC	Gódi Szilárd	693	yes	no	2013	Cancer Biol Ther.	3.07	2	6	US	5	UK	1
CPC	Kui Balázs	1694	yes	no	2009	Cancer Causes Control	2.74	2	5	USA	4	Finnland	1
CPC	Kui Balázs	1869	yes	no	2008	Cancer Chemother Pharmacol	2.77	2	3	Japan	1	USA	2
CPC	Szűcs Ákos	2992	yes	no	2002	Cancer Chemother Pharmacol.	2.77	2	4	Germany	2	Austria	2
CPC	Kui Balázs	1855	yes	no	2008	Cancer Epidemiol Biomarkers Prev	4.13	2	6	USA	5	Finnland	1
CPC	Kui Balázs	1871	yes	no	2008	Cancer Immunol Immunother	3.94	2	9	USA	8	Switzerland	1
CPC	Halász Adrienn	2333	yes	yes	2006	Cancer Immunol Immunother.	3.94	2	4	Germany	3	Denmark	1
CPC	Gódi Szilárd	697	yes	no	2012	Cancer Med.	2.5	2	6	US	5	Spain	1
CPC	Szűcs Ákos	3000	yes	no	2002	Chem Res Toxicol.	3.53	2	2	USA	1	Germany	1
CPC	Pár Gabriella	77	yes	yes	2015	Clin Cancer Res	8.72	2	11	Australia	9	UK	2
CPC	Pár Gabriella	245	yes	no	2014	Clin Cancer Res	8.72	2	4	USA	3	Spain	1
CPC	Pár Gabriella	263	yes	no	2014	Clin Cancer Res	8.72	2	6	Japan	5	USA	1
CPC	Németh Balázs	983	yes	no	2012	Clin Cancer Res	8.72	2	10	USA	9	Japan	1
CPC	Szűcs Ákos	3527	yes	no	1998	Clin Cancer Res.	8.72	2	7	USA	3	UK	4
CPC	Németh Balázs	1434	yes	no	2010	Clinical Journal of Oncology	18.43	2	4	Thailand	1	USA	3
CPC	Szűcs Ákos	3428	yes	no	1999	Dig Surg.	2.16	2	3	Sweden	2	Denmark	1
CPC	Pár Gabriella	238	yes	yes	2014	Dtsch Arztebl Int	3.52	2	5	Germany	2	Serbia	3
CPC	Németh Balázs	1066	yes	no	2011	Endocrine-Related Cancer	4.81	2	4	Germany	3	USA	1
CPC	Pár Gabriella	164	yes	no	2014	Eur J Cancer	5.42	2	9	France	8	Irland	1
CPC	Németh Balázs	1000	yes	yes	2012	Eur J Cancer.	5.42	2	9	UK	8	Greece	1
CPC	Halász Adrienn	2845	yes	yes	2003	Eur J Nucl Med Mol Imaging.	5.38	2	4	The Netherlands	3	USA	1
CPC	Szűcs Ákos	3588	yes	no	1997	Eur J Radiol.	2.37	2	2	Finland	1	Germany	1
CPC	Szűcs Ákos	3020	yes	no	2002	Eur J Cancer.	5.42	2	5	The Netherlands	4	Belgium	1
CPC	Németh Balázs	1077	yes	no	2011	European Surgical Research	2.47	2	3	Netherland	2	USA	1
CPC	Szűcs Ákos	3148	yes	no	2001	Gene Ther.	2.42	2	4	USA	3	UK	1
CPC	Szűcs Ákos	3032	yes	no	2002	Gut.	14.66	2	6	UK	5	Poland	1
CPC	Pár Gabriella	247	yes	no	2014	Int J Radiat oncol Biol Phys	4.26	2	6	Canada	2	USA	4
CPC	Kui Balázs	2107	yes	no	2007	Int J Radiat Oncol Biol Phys	4.26	2	3	USA	2	Canada	1
CPC	Gódi Szilárd	576	yes	no	2013	Int J Radiat Oncol Biol Phys.	4.26	2	2	US	1	Spain	1
CPC	Németh Balázs	1003	yes	no	2012	Invest New Drugs	2.92	2	7	Australia	5	USA	2
CPC	Kui Balázs	1724	yes	no	2009	Invest New Drugs	2.92	2	3	Canada	1	USA	2
CPC	Szűcs Ákos	3359	yes	no	1999	Invest Radiol.	4.44	2	2	Germany	1	Norway	1
CPC	Németh Balázs	1129	yes	no	2012	Investigational New Drugs	2.92	2	5	Canada	4	USA	1
CPC	Németh Balázs	1142	yes	no	2012	Investigational New Drugs	2.92	2	9	Germany	8	USA	1
CPC	Németh Balázs	1053	yes	no	2011	J Cancer.	5.238	2	2	Japan	1	USA	1
CPC	Szűcs Ákos	3296	yes	no	2000	J Clin Endocrinol Metab.	6.21	2	2	USA	1	Sweden	1
CPC	Németh Balázs	1022	yes	no	2011	J Clin Oncol	18.43	2	6	USA	5	Spain	1
CPC	Kui Balázs	1809	yes	no	2008	J Clin Oncol	18.43	2	3	Germany	2	UK	1
CPC	Kui Balázs	2094	yes	no	2007	J Clin Oncol	18.43	2	5	France	4	Italy	1
CPC	Kui Balázs	2156	yes	no	2006	J Clin Oncol	18.43	2	7	USA	6	Canada	1
CPC	Gódi Szilárd	774	yes	yes	2012	J Clin Oncol.	18.43	2	4	Germany	3	Italy	1
CPC	Németh Balázs	1054	yes	no	2011	J Clin Oncol.	18.43	2	2	USA	1	Canada	1
CPC	Kui Balázs	1658	yes	no	2009	J Clin Oncol.	18.43	2	9	UK	8	Canada	1
CPC	Halász Adrienn	2334	yes	no	2005	J Clin Oncol.	18.43	2	7	USA	2	UK	5
CPC	Halász Adrienn	2437	yes	yes	2005	J Clin Oncol.	18.43	2	11	France	9	Italy	2
CPC	Németh Balázs	963	yes	no	2013	J Clin Pharmacol.	2.48	2	3	Israel	2	Germany	1
CPC	Szűcs Ákos	3303	yes	no	2000	J Immunother.	0	2	3	Denmark	2	Sweden	1
CPC	Szűcs Ákos	3255	yes	no	2000	J Magn Reson Imaging.	3.21	2	4	The Netherlands	3	Norway	1
CPC	Izbéki Ferenc	4164	yes	no	1988	J Natl Cancer Inst	12.58	2	14	USA	13	Canada	1
CPC	Szűcs Ákos	3128	yes	no	2001	J Natl Cancer Inst.	12.58	2	4	USA	3	Finland	1
CPC	Halász Adrienn	2596	yes	no	2004	J Nucl Med.	6.16	2	4	Germany	3	USA	1
CPC	Halász Adrienn	2738	yes	no	2003	J Nucl Med.	6.16	2	4	Switzerland	3	Belgium	1
CPC	Halász Adrienn	2712	yes	yes	2003	J Pain Symptom Manage.	2.8	2	4	Italy	3	Spain	1
CPC	Kui Balázs	1935	yes	no	2007	JOP.	0	2	2	France	1	Canada	1
CPC	Németh Balázs	1322	yes	no	2010	Journal of Clinical Oncology	18.43	2	10	USA	9	Canada	1
CPC	Németh Balázs	1323	yes	no	2010	Journal of Clinical Oncology	18.43	2	15	USA	14	Canada	1
CPC	Németh Balázs	1549	yes	no	2010	Journal of Clinical Oncology	18.43	2	4	USA	3	Taiwan	1
CPC	Pár Gabriella	51	yes	yes	2015	Lancet Oncol	24.69	2	3	Netherlands	2	Canada	1
CPC	Pár Gabriella	255	yes	no	2014	Med Dosim	0.76	2	4	China	2	USA	2
CPC	Szűcs Ákos	3297	yes	no	2000	Nucl Med Commun.	1.67	2	2	UK	1	Poland	1
CPC	Kui Balázs	2108	yes	no	2006	Surgery.	3.38	2	4	Germany	2	Switzerland	2
CPC	Pár Gabriella	19	yes	no	2015	Pancreas	0	2	4	USA	3	Taiwan	1
CPC	Németh Balázs	1011	yes	no	2011	J Clin Oncol	18.43	2	6	USA	4	UK	2
CPC	Németh Balázs	1034	yes	no	2011	J Clin Oncol.	18.43	2	7	USA	6	Sweden	1
CPC	Pár Gabriella	142	yes	no	2015	Am J Clin Nutr	6.77	2	5	USA	4	UK	1
CPC	Izbéki Ferenc	3817	yes	no	1995	Ann Surg	8.33	1	159	USA	159
CPC	Gódi Szilárd	283	yes	yes	2014	Lancet Oncol.	24.69	1	51	UK	51
CPC	Izbéki Ferenc	3979	yes	no	1993	Ann Surgery	8.33	1	38	Norway	38
CPC	Izbéki Ferenc	4036	yes	no	1992	Scand J Gastroenterol	2.36	1	38	Norway	38
CPC	Izbéki Ferenc	3834	yes	no	1995	Surgery	3.38	1	33	Italy	33
CPC	Pár Gabriella	79	yes	no	2015	Br J Cancer	4.84	1	28	Japan	28
CPC	Izbéki Ferenc	3769	yes	no	1995	Eur J Surg	0	1	28	France	28
CPC	Gódi Szilárd	501	yes	no	2013	Am J Gastroenterol.	10.76	1	22	Japan	22
CPC	Kui Balázs	2065	yes	no	2007	BMC Surg.	1.4	1	20	The Netherlands	20
CPC	Pár Gabriella	249	yes	yes	2014	Endoscopy	5.05	1	20	France	20
CPC	Kui Balázs	1719	yes	no	2008	Surg Today	1.53	1	20	Japan	20
CPC	Pár Gabriella	39	yes	no	2015	Eur J Cancer	5.42	1	19	USA	19
CPC	Gódi Szilárd	876	yes	yes	2012	Cancer	4.24	1	18	US	18
CPC	Pár Gabriella	28	yes	yes	2015	PLoS One	3.23	1	18	France	18
CPC	Kui Balázs	1944	yes	no	2007	Ann Oncol	7.04	1	17	Germany	17
CPC	Németh Balázs	958	yes	yes	2012	Cancer Chemother Pharmacol.	2.77	1	17	Japan	17
CPC	Izbéki Ferenc	4259	yes	no	1979	Cancer	4.24	1	16	USA	16
CPC	Gódi Szilárd	277	yes	yes	2014	J Clin Oncol.	18.43	1	16	Germany	16
CPC	Pár Gabriella	233	yes	yes	2014	BMC Cancer	3.36	1	15	Germany	15
CPC	Németh Balázs	1025	yes	no	2011	Dig Endosc	2.06	1	15	Japan	15
CPC	Szűcs Ákos	3040	yes	no	2002	Gastrointest Endosc.	5.37	1	15	USA	15
CPC	Kui Balázs	2168	yes	no	2006	J Clin Oncol	18.43	1	15	Germany	15
CPC	Kui Balázs	2097	yes	yes	2007	JAMA	35.29	1	15	Germany	15
CPC	Gódi Szilárd	654	yes	yes	2013	Lancet Oncol.	24.69	1	15	UK	15
CPC	Németh Balázs	1118	yes	yes	2011	The New England Journal of Medicine	55.87	1	15	France	15
CPC	Kui Balázs	1819	yes	yes	2008	Ann Oncol.	7.04	1	14	France	14
CPC	Gódi Szilárd	472	yes	no	2014	Dig Liver Dis.	2.96	1	14	Italy	14
CPC	Németh Balázs	960	yes	no	2012	Gastrointest Endosc.	5.37	1	14	USA	14
CPC	Pár Gabriella	145	yes	yes	2015	J Clin Oncol	18.43	1	14	USA	14
CPC	Németh Balázs	1008	yes	no	2012	J Hepatobiliary Pancreat Sci.	2.994	1	14	Japan	14
CPC	Németh Balázs	1421	yes	yes	2010	Journal of Clinical Oncology	18.43	1	14	Italy	14
CPC	Izbéki Ferenc	3768	yes	no	1995	Pancreas	0	1	14	Italy	14
CPC	Kui Balázs	2096	yes	no	2007	Ann Oncol	7.04	1	13	Germany	13
CPC	Izbéki Ferenc	4268	yes	no	1979	Ann Surg	8.33	1	13	Australia	13
CPC	Németh Balázs	986	yes	no	2012	Br J Cancer.	4.84	1	13	Australia	13
CPC	Németh Balázs	1216	yes	no	2011	Cancer Science	3.52	1	13	Japan	13
CPC	Kui Balázs	1703	yes	no	2009	Cancer Chemother Pharmacol	2.77	1	13	South Korea	13
CPC	Németh Balázs	1004	yes	no	2012	Dig Liver Dis.	2.96	1	13	France	13
CPC	Pár Gabriella	15	yes	yes	2015	EJNMMI Res	5.38	1	13	Korea	13
CPC	Németh Balázs	1262	yes	no	2010	Gut	14.66	1	13	France	13
CPC	Németh Balázs	1457	yes	yes	2010	The New England Journal of Medicine	55.87	1	13	Netherland	13
CPC	Gódi Szilárd	838	yes	yes	2012	Ann Oncol.	7.04	1	12	France	12
CPC	Kui Balázs	2121	yes	no	2007	Ann Surg Oncol	3.93	1	12	Japan	12
CPC	Németh Balázs	1490	yes	no	2009	British Journal of Cancer	4.84	1	12	Germany	12
CPC	Németh Balázs	1545	yes	no	2009	British Journal of Cancer	4.84	1	12	Japan	12
CPC	Halász Adrienn	2381	yes	yes	2006	Cancer Chemother Pharmacol.	2.77	1	12	USA	12
CPC	Gódi Szilárd	426	yes	yes	2014	Cancer Med.	2.5	1	12	US	12
CPC	Szűcs Ákos	3130	yes	no	2001	Dig Liver Dis.	2.96	1	12	Italy	12
CPC	Kui Balázs	1910	yes	no	2008	Int J Radiat Oncol Biol Phys	4.26	1	12	Australia	12
CPC	Németh Balázs	1167	yes	no	2012	Investigational New Drugs	2.92	1	12	Korea	12
CPC	Németh Balázs	1078	yes	no	2011	Japanese Journal of Clinical Oncology	2.02	1	12	Japan	12
CPC	Kui Balázs	1919	yes	yes	2008	Lancet Oncol	24.69	1	12	Italy	12
CPC	Gódi Szilárd	432	yes	yes	2014	Ann Surg.	8.33	1	11	South Korea	11
CPC	Németh Balázs	1306	yes	no	2011	Annals of Oncology	7.04	1	11	USA	11
CPC	Németh Balázs	1208	yes	no	2011	Annals of Surgery	8.33	1	11	USA	11
CPC	Kui Balázs	1681	yes	no	2009	BMC Surg	1.4	1	11	Germany	11
CPC	Pár Gabriella	81	yes	no	2015	Cancer Sci	3.52	1	11	Japan	11
CPC	Pár Gabriella	162	yes	no	2014	Eur J Cancer	5.42	1	11	France	11
CPC	Németh Balázs	971	yes	yes	2012	Lancet Oncol.	24.69	1	11	South Korea	11
CPC	Németh Balázs	1028	yes	yes	2011	Radiat Oncol.	2.55	1	10	France	10
CPC	Szűcs Ákos	3534	yes	no	1998	Am J Clin Oncol.	3.06	1	10	Spain	10
CPC	Gódi Szilárd	539	yes	yes	2013	Ann Oncol.	7.04	1	10	Germany	10
CPC	Németh Balázs	980	yes	no	2012	Ann Oncol.	7.04	1	10	Spain	10
CPC	Halász Adrienn	2954	yes	yes	2002	Ann Oncol.	7.04	1	10	France	10
CPC	Gódi Szilárd	848	yes	no	2012	Ann Oncol.	7.04	1	10	US	10
CPC	Halász Adrienn	2464	yes	yes	2005	Ann Oncol.	7.04	1	10	Greece	10
CPC	Halász Adrienn	2683	yes	yes	2004	Ann Oncol.	7.04	1	10	France	10
CPC	Halász Adrienn	2924	yes	yes	2002	Ann Oncol.	7.04	1	10	USA	10
CPC	Kui Balázs	2127	yes	no	2006	Anticancer Res	1.83	1	10	France	10
CPC	Németh Balázs	1594	yes	yes	2009	BMC Cancer	3.36	1	10	Germany	10
CPC	Kui Balázs	1993	yes	no	2007	Br J Cancer	4.84	1	10	Australia	10
CPC	Gódi Szilárd	927	yes	no	2012	Br J Cancer.	4.84	1	10	Germany	10
CPC	Pár Gabriella	136	yes	no	2015	Cancer	4.24	1	10	USA	10
CPC	Németh Balázs	1197	yes	no	2012	International Journal of Radiation Oncology, Biology, Physics	4.26	1	10	USA	10
CPC	Németh Balázs	1265	yes	no	2011	International Journal of Radiation Oncology, Biology, Physics	4.26	1	10	USA	10
CPC	Pár Gabriella	128	yes	no	2015	J Clin Oncol	18.43	1	10	USA	10
CPC	Halász Adrienn	2493	yes	yes	2005	J Clin Oncol.	18.43	1	10	France	10
CPC	Gódi Szilárd	490	yes	yes	2013	JAMA	35.29	1	10	Germany	10
CPC	Kui Balázs	1865	yes	yes	2008	JAMA	35.29	1	10	USA	10
CPC	Kui Balázs	2238	yes	no	2006	Gastroenterol Clin Biol	0	1	10	France	10
CPC	Szűcs Ákos	3124	yes	no	2001	Ann Oncol.	7.04	1	9	France	9
CPC	Kui Balázs	2298	yes	no	2006	Ann Surg Oncol	3.93	1	9	USA	9
CPC	Gódi Szilárd	429	yes	no	2014	Ann Surg.	8.33	1	9	US	9
CPC	Németh Balázs	1596	yes	no	2009	Annals of Oncology	7.04	1	9	Belgium	9
CPC	Németh Balázs	1137	yes	no	2011	Annals of Sugical Oncology	3.93	1	9	USA	9
CPC	Kui Balázs	1979	yes	no	2007	Anticancer Res	1.83	1	9	Japan	9
CPC	Szűcs Ákos	3399	yes	no	1999	Br J Cancer.	4.84	1	9	Japan	9
CPC	Szűcs Ákos	3386	yes	no	1999	Br J Cancer.	4.84	1	9	Italy	9
CPC	Kui Balázs	2246	yes	no	2006	Br J Cancer	4.84	1	9	UK	9
CPC	Kui Balázs	2267	yes	no	2006	Br J Cancer	4.84	1	9	Italy	9
CPC	Halász Adrienn	2416	yes	yes	2005	Br J Cancer.	4.84	1	9	Italy	9
CPC	Izbéki Ferenc	4240	yes	no	1981	Cancer	4.24	1	9	USA	9
CPC	Németh Balázs	1331	yes	no	2011	Cancer Chemotherapy and Pharmacology	2.77	1	9	USA	9
CPC	Halász Adrienn	2587	yes	yes	2004	Clin Cancer Res.	8.72	1	9	USA	9
CPC	Németh Balázs	982	yes	no	2015	Clinical Cancer Reseach	8.72	1	9	USA	9
CPC	Pár Gabriella	269	yes	no	2014	Dig liver Dis	2.96	1	9	France	9
CPC	Németh Balázs	1218	yes	no	2012	Investigational New Drugs	2.92	1	9	Germany	9
CPC	Pár Gabriella	65	yes	yes	2015	J Clin Oncol	18.43	1	9	Germany	9
CPC	Kui Balázs	1706	yes	no	2008	J Clin Oncol.	18.43	1	9	USA	9
CPC	Kui Balázs	1777	yes	no	2008	J Clin Oncol.	18.43	1	9	USA	9
CPC	Németh Balázs	1361	yes	no	2011	Journal of Surgical Oncology	3.24	1	9	USA	9
CPC	Gódi Szilárd	814	yes	yes	2012	Nutr J.	2.6	1	9	Germany	9
CPC	Németh Balázs	1040	yes	no	2011	Oncology	0	1	9	Germany	9
CPC	Halász Adrienn	2494	yes	yes	2004	Oncology.	2.32	1	9	Belgium	9
CPC	Szűcs Ákos	3217	yes	no	2000	Am J Clin Oncol.	3.06	1	8	USA	8
CPC	Németh Balázs	1365	yes	no	2011	American Journal of Clinical Oncology	3.06	1	8	USA	8
CPC	Szűcs Ákos	3188	yes	no	2000	Ann Oncol.	7.04	1	8	Germany	8
CPC	Szűcs Ákos	3196	yes	no	2000	Ann Oncol.	7.04	1	8	Germany	8
CPC	Halász Adrienn	2869	yes	yes	2003	Ann Oncol.	7.04	1	8	Italy	8
CPC	Szűcs Ákos	3301	yes	no	2000	Ann Oncol.	7.04	1	8	USA	8
CPC	Izbéki Ferenc	4141	yes	no	1989	Br J Cancer	4.84	1	8	UK	8
CPC	Kui Balázs	1643	yes	no	2009	Br J Cancer	4.84	1	8	Germany	8
CPC	Kui Balázs	1691	yes	no	2009	Br J Cancer	4.84	1	8	Australia	8
CPC	Gódi Szilárd	335	yes	yes	2014	Cancer	4.24	1	8	Italy	8
CPC	Németh Balázs	1080	yes	no	2012	Cancer	4.24	1	8	USA	8
CPC	Izbéki Ferenc	4252	yes	no	1980	Cancer	4.24	1	8	USA	8
CPC	Kui Balázs	1909	yes	no	2008	Cancer Chemother Pharmacol	2.77	1	8	South Korea	8
CPC	Kui Balázs	2237	yes	no	2006	Cancer Chemother Pharmacol	2.77	1	8	Italy	8
CPC	Kui Balázs	2304	yes	no	2006	Cancer Chemother Pharmacol	2.77	1	8	Spain	8
CPC	Gódi Szilárd	689	yes	yes	2013	Cancer Chemother Pharmacol.	2.77	1	8	US	8
CPC	Kui Balázs	1926	yes	no	2008	Cancer Chemother Pharmacol.	2.77	1	8	USA	8
CPC	Halász Adrienn	2375	yes	yes	2006	Cancer Chemother Pharmacol.	2.77	1	8	Japan	8
CPC	Kui Balázs	1736	yes	no	2008	Cancer Invest.	2.22	1	8	Greece	8
CPC	Szűcs Ákos	3097	yes	no	2001	Clin Exp Immunol.	3.04	1	8	The Netherlands	8
CPC	Gódi Szilárd	349	yes	no	2014	Dig Liver Dis.	2.96	1	8	Italy	8
CPC	Gódi Szilárd	305	yes	yes	2014	Gastrointest Endosc.	5.37	1	8	Japan	8
CPC	Kui Balázs	2165	yes	no	2006	Int J Radiat Oncol Biol Phys	4.26	1	8	Spain	8
CPC	Szűcs Ákos	3152	yes	no	2001	Int J Cancer.	5.09	1	8	Norway	8
CPC	Halász Adrienn	2379	yes	yes	2005	Invest New Drugs.	2.92	1	8	USA	8
CPC	Németh Balázs	1099	yes	yes	2012	Investigational New Drugs	2.92	1	8	USA	8
CPC	Kui Balázs	1785	yes	no	2008	J Clin Oncol	18.43	1	8	USA	8
CPC	Németh Balázs	1023	yes	no		J Clin Oncol.	18.43	1	8	USA	8
CPC	Halász Adrienn	2347	yes	yes	2005	J Clin Oncol.	18.43	1	8	USA	8
CPC	Halász Adrienn	2521	yes	yes	2004	J Clin Oncol.	18.43	1	8	USA	8
CPC	Németh Balázs	1426	yes	no	2010	Japanese Journal of Clinical Oncology	2.02	1	8	Japan	8
CPC	Kui Balázs	2111	yes	no	2006	Mol Cancer Ther.	5.68	1	8	USA	8
CPC	Halász Adrienn	2468	yes	yes	2005	Oncologist.	4.87	1	8	USA	8
CPC	Halász Adrienn	2403	yes	yes	2005	Oncology.	2.32	1	8	France	8
CPC	Halász Adrienn	2623	yes	yes	2004	Oncology.	2.32	1	8	USA	8
CPC	Pár Gabriella	166	yes	no	2014	Radiother Oncol	2.55	1	8	USA	8
CPC	Szűcs Ákos	3563	yes	no	1997	Radiother Oncol.	2.55	1	8	France	8
CPC	Kui Balázs	2226	yes	no	2006	Surgery	3.38	1	8	France	8
CPC	Halász Adrienn	2540	yes	yes	2004	Surgery.	3.38	1	8	Japan	8
CPC	Németh Balázs	1380	yes	no	2010	Acta Oncologica	3	1	7	Italy	7
CPC	Szűcs Ákos	3651	yes	no	1996	Am J Clin Oncol.	3.06	1	7	USA	7
CPC	Kui Balázs	2115	yes	no	2007	Ann Oncol.	7.04	1	7	France	7
CPC	Halász Adrienn	2990	yes	yes	2002	Ann Oncol.	7.04	1	7	USA	7
CPC	Halász Adrienn	2881	yes	yes	2003	Ann Surg.	8.33	1	7	The Netherlands	7
CPC	Németh Balázs	1590	yes	no	2009	Annals of Oncology	7.04	1	7	France	7
CPC	Szűcs Ákos	3385	yes	no	1999	Br J Cancer.	4.84	1	7	Japan	7
CPC	Gódi Szilárd	878	yes	yes	2012	Br J Cancer.	4.84	1	7	Japan	7
CPC	Szűcs Ákos	3065	yes	no	2001	Br J Cancer.	4.84	1	7	UK	7
CPC	Izbéki Ferenc	4199	yes		1985	Cancer	4.24	1	7	USA	7
CPC	Izbéki Ferenc	4274	yes	no	1978	Cancer	4.24	1	7	USA	7
CPC	Németh Balázs	1505	yes	no	2010	Cancer Chemotherapy and Pharmacology	2.77	1	7	USA	7
CPC	Kui Balázs	2032	yes	no	2008	Cancer Chemother Pharmacol	2.77	1	7	japan	7
CPC	Kui Balázs	2187	yes	no	2007	Cancer Chemother Pharmacol	2.77	1	7	Japan	7
CPC	Gódi Szilárd	577	yes	no	2013	Cancer Sci.	3.52	1	7	Japan	7
CPC	Szűcs Ákos	3019	yes	no	2002	Cancer.	4.24	1	7	Italy	7
CPC	Németh Balázs	1301	yes	no	2010	CCC	3.33	1	7	USA	7
CPC	Kui Balázs	1634	yes	no	2009	Clin Cancer Res	8.72	1	7	Belgium	7
CPC	Szűcs Ákos	3232	yes	no	2000	Clin Cancer Res.	8.72	1	7	USA	7
CPC	Kui Balázs	1975	yes	no	2007	Endoscopy.	5.05	1	7	France	7
CPC	Kui Balázs	2299	yes	no	2006	Eur J Surg Oncol	3.01	1	7	Germany	7
CPC	Gódi Szilárd	417	yes	yes	2014	Eur J Cancer	5.42	1	7	UK	7
CPC	Halász Adrienn	2969	yes	yes	2002	Eur J Cancer Care (Engl).	1.564	1	7	Greece	7
CPC	Kui Balázs	2204	yes	no	2006	Int J Radiat Oncol Biol Phys	4.26	1	7	France	7
CPC	Kui Balázs	2227	yes	no	2006	Invest New Drugs	2.92	1	7	USA	7
CPC	Németh Balázs	1540	yes	no	2011	Investigational New Drugs	2.92	1	7	USA	7
CPC	Kui Balázs	1874	yes	no	2008	J Clin Oncol	18.43	1	7	USA	7
CPC	Kui Balázs	2022	yes	no	2007	J Clin Oncol	18.43	1	7	USA	7
CPC	Pár Gabriella	248	yes	yes	2014	J Natl Cancer Inst	12.58	1	7	USA	7
CPC	Németh Balázs	1324	yes	no	2011	Journal of Clinical Oncology	18.43	1	7	USA	7
CPC	Németh Balázs	1501	yes	no	2009	Journal of Clinical Oncology	18.43	1	7	USA	7
CPC	Németh Balázs	1565	yes	no	2009	Journal of Clinical Oncology	18.43	1	7	USA	7
CPC	Németh Balázs	1575	yes	no	2009	Journal of Clinical Oncology	18.43	1	7	USA	7
CPC	Németh Balázs	1225	yes	yes	2010	Oncologist	4.87	1	7	USA	7
CPC	Szűcs Ákos	3290	yes	no	2000	Oncology.	2.32	1	7	USA	7
CPC	Szűcs Ákos	3523	yes	no	1998	Am J Clin Oncol.	3.06	1	6	Italy	6
CPC	Szűcs Ákos	3274	yes	no	2000	Am J Clin Oncol.	3.06	1	6	Italy	6
CPC	Kui Balázs	1794	yes	no	2008	Ann Oncol	7.04	1	6	USA	6
CPC	Kui Balázs	2234	yes	no	2006	Ann Oncol	7.04	1	6	USA	6
CPC	Kui Balázs	2148	yes	no	2007	Ann Oncol.	7.04	1	6	Germany	6
CPC	Halász Adrienn	2905	yes	yes	2002	Ann Oncol.	7.04	1	6	Spain	6
CPC	Szűcs Ákos	3478	yes	no	1998	Ann Oncol.	7.04	1	6	USA	6
CPC	Halász Adrienn	2838	yes	yes	2003	Ann Oncol.	7.04	1	6	USA	6
CPC	Halász Adrienn	2853	yes	yes	2003	Ann Oncol.	7.04	1	6	Greece	6
CPC	Kui Balázs	1710	yes	no	2009	Ann Surg Oncol.	3.93	1	6	USA	6
CPC	Szűcs Ákos	3311	yes	no	2000	Br J Cancer.	4.84	1	6	Austria	6
CPC	Szűcs Ákos	3440	yes	no	1999	Br J Cancer.	4.84	1	6	Austria	6
CPC	Szűcs Ákos	3080	yes	no	2001	Br J Surg.	5.54	1	6	France	6
CPC	Halász Adrienn	2506	yes	yes	2005	Br J Cancer.	4.84	1	6	The Netherlands	6
CPC	Szűcs Ákos	3367	yes	no	1999	Br J Cancer.	4.84	1	6	Austria	6
CPC	Németh Balázs	1591	yes	no	2009	British Journal of Cancer	4.84	1	6	USA	6
CPC	Németh Balázs	1094	yes	no	2011	Cancer	4.24	1	6	USA	6
CPC	Németh Balázs	1281	yes	no	2010	Cancer	4.24	1	6	Canada	6
CPC	Kui Balázs	1673	yes	no	2009	Cancer	4.24	1	6	USA	6
CPC	Izbéki Ferenc	3988	yes	no	1993	Cancer	4.24	1	6	USA	6
CPC	Németh Balázs	1168	yes	no	2011	Cancer Chemotherapy and Pharmacology	2.77	1	6	Germany	6
CPC	Szűcs Ákos	3512	yes	no	1998	Cancer Res.	9.33	1	6	USA	6
CPC	Halász Adrienn	2355	yes	yes	2006	Cancer Chemother Pharmacol.	2.77	1	6	USA	6
CPC	Halász Adrienn	2927	yes	yes	2002	Cancer.	4.24	1	6	Japan	6
CPC	Szűcs Ákos	3668	yes	no	1996	Cancer.	4.24	1	6	Italy	6
CPC	Szűcs Ákos	3660	yes	no	1996	Cancer.	4.24	1	6	USA	6
CPC	Kui Balázs	1953	yes	no	2007	Clin Cancer Res	8.72	1	6	USA	6
CPC	Kui Balázs	2101	yes	no	2007	Clin Cancer Res.	8.72	1	6	USA	6
CPC	Halász Adrienn	2861	yes	no	2003	Clin Cancer Res.	8.72	1	6	USA	6
CPC	Németh Balázs	1128	yes	no	2011	Clinical Cancer Reseach	8.72	1	6	USA	6
CPC	Kui Balázs	1656	yes	no	2009	Endocr Relat Cancer	4.81	1	6	France	6
CPC	Kui Balázs	2229	yes	no	2006	Endoscopy	5.05	1	6	China	6
CPC	Kui Balázs	1835	yes	no	2008	Int J Radiat Oncol Biol Phys	4.26	1	6	USA	6
CPC	Kui Balázs	2104	yes	no	2007	Int J Radiat Oncol Biol Phys	4.26	1	6	Canada	6
CPC	Szűcs Ákos	3649	yes	no	1997	Int J Radiat Oncol Biol Phys.	4.26	1	6	USA	6
CPC	Németh Balázs	1160	yes	no	2013	Investigational New Drugs	2.92	1	6	USA	6
CPC	Németh Balázs	1603	yes	no	2010	Investigational New Drugs	2.92	1	6	Korea	6
CPC	Gódi Szilárd	374	yes	yes	2014	J Clin Invest.	13.22	1	6	US	6
CPC	Kui Balázs	2179	yes	no	2006	J Clin Oncol	18.43	1	6	USA	6
CPC	Kui Balázs	2268	yes	no	2006	J Clin Oncol	18.43	1	6	USA	6
CPC	Kui Balázs	1776	yes	no	2008	J Clin Oncol.	18.43	1	6	USA	6
CPC	Kui Balázs	1868	yes	no	2008	J Clin Oncol.	18.43	1	6	France	6
CPC	Halász Adrienn	2619	yes	yes	2004	J Clin Oncol.	18.43	1	6	USA	6
CPC	Halász Adrienn	2548	yes	yes	2004	J Clin Oncol.	18.43	1	6	USA	6
CPC	Pár Gabriella	111	yes	no	2015	Jpn Clin Oncol	2.02	1	6	Japan	6
CPC	Németh Balázs	976	yes	no	2012	Mol Carcinog.	4.81	1	6	USA	6
CPC	Pár Gabriella	217	yes	no	2014	Oncologist	4.87	1	6	China	6
CPC	Kui Balázs	1995	yes	no	2006	Oncology	0	1	6	Greek	6
CPC	Németh Balázs	978	yes	no	2012	Pancreas	0	1	6	USA	6
CPC	Kui Balázs	1734	yes	no	2008	Radiat Oncol.	2.55	1	6	Belgium	6
CPC	Németh Balázs	1333	yes	no	2010	Radion Oncology	2.55	1	6	Korea	6
CPC	Szűcs Ákos	3039	yes	no	2002	Gastrointest Endosc.	5.37	1	6	Korea	6
CPC	Kui Balázs	1959	yes	no	2008	Acta Oncol	3	1	5	Sweden	5
CPC	Németh Balázs	1355	yes	no	2011	Acta Oncologica	3	1	5	Italy	5
CPC	Szűcs Ákos	3396	yes	no	1999	Am J Clin Oncol.	3.06	1	5	USA	5
CPC	Szűcs Ákos	3360	yes	no	1999	Am J Gastroenterol.	10.76	1	5	Japan	5
CPC	Kui Balázs	1961	yes	no	2008	Ann Oncol	7.04	1	5	USA	5
CPC	Gódi Szilárd	874	yes	no	2012	Ann Oncol.	7.04	1	5	US	5
CPC	Gódi Szilárd	840	yes	no	2012	Ann Oncol.	7.04	1	5	US	5
CPC	Szűcs Ákos	3314	yes	no	1999	Ann Oncol.	7.04	1	5	Italy	5
CPC	Halász Adrienn	2882	yes	yes	2003	Ann Surg.	8.33	1	5	France	5
CPC	Németh Balázs	1237	yes	no	2011	Annals of Surgical Oncology	3.93	1	5	USA	5
CPC	Németh Balázs	1085	yes	no	2011	Annals of Surgycal Oncology	3.93	1	5	USA	5
CPC	Kui Balázs	1698	yes	no	2008	BMC Cancer.	3.36	1	5	Germany	5
CPC	Halász Adrienn	2353	yes	yes	2005	BMC Cancer.	3.36	1	5	Germany	5
CPC	Halász Adrienn	2455	yes	yes	2005	BMC Cancer.	3.36	1	5	Germany	5
CPC	Szűcs Ákos	3441	yes	no	1999	Br J Cancer.	4.84	1	5	Italy	5
CPC	Szűcs Ákos	3140	yes	no	2001	Br J Surg.	5.54	1	5	UK	5
CPC	Kui Balázs	1657	yes	no	2008	Br J Cancer	4.84	1	5	UK	5
CPC	Kui Balázs	1870	yes	no	2008	Br J Cancer	4.84	1	5	South Korea	5
CPC	Gódi Szilárd	580	yes	no	2013	Cancer	4.24	1	5	US	5
CPC	Németh Balázs	1015	yes	no	2012	Cancer	4.24	1	5	Italy	5
CPC	Kui Balázs	2129	yes	no	2006	Cancer	4.24	1	5	USA	5
CPC	Németh Balázs	1100	yes	no	2012	Cancer Chemotherapy and Pharmacology	2.77	1	5	Italy	5
CPC	Németh Balázs	1267	yes	no	2011	Cancer Chemotherapy and Pharmacology	2.77	1	5	Spain	5
CPC	Németh Balázs	1362	yes	no	2011	Cancer Chemotherapy and Pharmacology	2.77	1	5	USA	5
CPC	Németh Balázs	1476	yes	no	2010	Cancer Chemotherapy and Pharmacology	2.77	1	5	Japan	5
CPC	Németh Balázs	1576	yes	no	2010	Cancer Chemotherapy and Pharmacology	2.77	1	5	Korea	5
CPC	Németh Balázs	1620	yes	no	2009	Cancer Chemotherapy and Pharmacology	2.77	1	5	Italy	5
CPC	Németh Balázs	957	yes	no	2012	Cancer Invest.	2.22	1	5	Italy	5
CPC	Kui Balázs	1680	yes	no	2009	Cancer Chemother Pharmacol	2.77	1	5	South Korea	5
CPC	Kui Balázs	2206	yes	no	2007	Cancer Chemother Pharmacol	2.77	1	5	USA	5
CPC	Halász Adrienn	2566	yes	yes	2005	Cancer Immunol Immunother.	3.94	1	5	USA	5
CPC	Kui Balázs	2276	yes	no	2006	Cancer Invest	2.22	1	5	USA	5
CPC	Kui Balázs	2296	yes	no	2006	Cancer Res	9.33	1	5	Japan	5
CPC	Kui Balázs	1684	yes	no	2008	Cancer Ther	0.53	1	5	USA	5
CPC	Pár Gabriella	33	yes	no	2015	Clin Cancer Res	8.72	1	5	USA	5
CPC	Halász Adrienn	2383	yes	yes	2005	Clin Pharmacokinet.	5.05	1	5	Lebanon	5
CPC	Kui Balázs	1781	yes	no	2008	Clin Cancer Res	8.72	1	5	USA	5
CPC	Kui Balázs	1895	yes	no	2008	Clin Cancer Res	8.72	1	5	USA	5
CPC	Kui Balázs	1968	yes	no	2007	Clin Cancer Res	8.72	1	5	USA	5
CPC	Kui Balázs	2309	yes	no	2006	Clin Cancer Res	8.72	1	5	USA	5
CPC	Gódi Szilárd	492	yes	yes	2013	Clin Cancer Res.	8.72	1	5	US	5
CPC	Gódi Szilárd	515	yes	no	2013	Clin Cancer Res.	8.72	1	5	US	5
CPC	Németh Balázs	1233	yes	yes	2010	Clinical Journal of Gastroenterology	0	1	5	Japan	5
CPC	Németh Balázs	994	yes	no	2012	Eur J Cancer.	5.42	1	5	Canada	5
CPC	Szűcs Ákos	3416	yes	no	1999	Eur J Endocrinol.	4.07	1	5	France	5
CPC	Gódi Szilárd	313	yes	yes	2014	Eur J Cancer.	5.42	1	5	Canada	5
CPC	Szűcs Ákos	3087	yes	no	2001	Int J Radiat Oncol Biol Phys.	4.26	1	5	Italy	5
CPC	Szűcs Ákos	3613	yes	no	1997	Int J Radiat Oncol Biol Phys.	4.26	1	5	USA	5
CPC	Szűcs Ákos	3178	yes	no	2001	Int J Radiat Oncol Biol Phys.	4.26	1	5	Austria	5
CPC	Németh Balázs	1357	yes	no	2011	International Journal of Cancer	5.09	1	5	Norway	5
CPC	Németh Balázs	967	yes	no	2012	International Journal of Radiation Oncology*Biology*Physics	4.26	1	5	USA	5
CPC	Németh Balázs	1611	yes	no	2010	International Journal of Radiation Oncology, Biology, Physics	4.26	1	5	Italy	5
CPC	Kui Balázs	2228	yes	no	2006	Invest New Drugs	2.92	1	5	USA	5
CPC	Gódi Szilárd	714	yes	yes	2013	Invest New Drugs.	2.92	1	5	Japan	5
CPC	Németh Balázs	1091	yes	no	2012	Investigational New Drugs	2.92	1	5	France	5
CPC	Németh Balázs	1219	yes	no	2013	Investigational New Drugs	2.92	1	5	Canada	5
CPC	Németh Balázs	1293	yes	no	2012	Investigational New Drugs	2.92	1	5	USA	5
CPC	Kui Balázs	2265	yes	no	2006	J Clin Oncol	18.43	1	5	USA	5
CPC	Gódi Szilárd	698	yes	no	2013	J Clin Oncol.	18.43	1	5	US	5
CPC	Kui Balázs	1950	yes	no	2007	J Clin Oncol.	18.43	1	5	USA	5
CPC	Halász Adrienn	2878	yes	yes	2003	J Clin Oncol.	18.43	1	5	Switzerland	5
CPC	Kui Balázs	2225	yes	no	2006	J Gastroenterol Hepatol	3.5	1	5	Taiwan	5
CPC	Halász Adrienn	2452	yes	yes	2005	J Gastroenterol.	16.716	1	5	Japan	5
CPC	Németh Balázs	1019	yes	no	2012	J Hepatobiliary Pancreat Sci.	2.994	1	5	Japan	5
CPC	Kui Balázs	2295	yes	no	2006	J Interferon Cytokine Res	2	1	5	Germany	5
CPC	Németh Balázs	999	yes	no	2012	J Pain Symptom Manage.	2.8	1	5	USA	5
CPC	Gódi Szilárd	463	yes	yes	2013	J Transl Med.	3.93	1	5	Japan	5
CPC	Kui Balázs	2271	yes	no	2006	J Ultrasound Med	1.54	1	5	Romania	5
CPC	Kui Balázs	1880	yes	no	2008	Jpn J Clin Oncol	2.02	1	5	Japan	5
CPC	Kui Balázs	2188	yes	no	2006	Jpn J Clin Oncol	2.02	1	5	Japan	5
CPC	Szűcs Ákos	3368	yes	no	1999	N Engl J Med.	55.87	1	5	USA	5
CPC	Kui Balázs	1829	yes	no	2007	Oncology	0	1	5	Germany	5
CPC	Kui Balázs	2232	yes	no	2006	Oncology	0	1	5	France	5
CPC	Halász Adrienn	2533	yes	yes	2004	Oncology.	2.32	1	5	Italy	5
CPC	Németh Balázs	1580	yes	no	2009	Pancreas	0	1	5	Japan	5
CPC	Németh Balázs	1356	yes	no	2010	Tumour Biology	3.61	1	5	Germany	5
CPC	Izbéki Ferenc	4067	yes	no	1991	Int J Radiat Oncol Biol Phys	4.26	1	5	USA	5
CPC	Kui Balázs	2123	yes	no	2006	AJR Am J Roentgenol.	2.73	1	4	USA	4
CPC	Pár Gabriella	75	yes	yes	2015	Am J Clin Nutr	6.77	1	4	USA	4
CPC	Szűcs Ákos	3607	yes	no	1997	Am J Clin Oncol.	3.06	1	4	USA	4
CPC	Gódi Szilárd	882	yes	yes	2013	Am J Clin Oncol.	3.06	1	4	US	4
CPC	Szűcs Ákos	3502	yes	no	1998	Am J Pathol.	4.59	1	4	Australia	4
CPC	Németh Balázs	1534	yes	no	2010	American Journal of Clinical Oncology	3.06	1	4	USA	4
CPC	Halász Adrienn	2884	yes	yes	2003	Ann Oncol.	7.04	1	4	Austria	4
CPC	Szűcs Ákos	3164	yes	no	2001	Ann Oncol.	7.04	1	4	Greece	4
CPC	Szűcs Ákos	3596	yes	no	1997	Ann Oncol.	7.04	1	4	USA	4
CPC	Halász Adrienn	2776	yes	yes	2003	Ann Oncol.	7.04	1	4	UK	4
CPC	Szűcs Ákos	3089	yes	no	2001	Ann Oncol.	7.04	1	4	USA	4
CPC	Kui Balázs	1728	yes	no	2009	Ann Surg Oncol.	3.93	1	4	USA	4
CPC	Halász Adrienn	2891	yes	yes	2002	Ann Surg.	8.33	1	4	Greece	4
CPC	Halász Adrienn	2547	yes	yes	2004	Ann Surg.	8.33	1	4	The Netherlands	4
CPC	Németh Balázs	1495	yes	no	2010	Annals of Surgical Oncology	3.93	1	4	USA	4
CPC	Halász Adrienn	2386	yes	no	2005	Anticancer Res.	1.83	1	4	Japan	4
CPC	Gódi Szilárd	368	yes	yes	2014	BMC Cancer	3.36	1	4	Italy	4
CPC	Kui Balázs	1654	yes	yes	2009	BMC Cancer	3.36	1	4	UK	4
CPC	Gódi Szilárd	794	yes	yes	2012	BMC Cancer.	3.36	1	4	Germany	4
CPC	Kui Balázs	2030	yes	no	2007	Br J Cancer	4.84	1	4	Japan	4
CPC	Kui Balázs	2292	yes	no	2006	Br J Cancer	4.84	1	4	Belgium	4
CPC	Kui Balázs	2147	yes	no	2006	Br J Cancer.	4.84	1	4	USA	4
CPC	Halász Adrienn	2772	yes	yes	2003	Br J Cancer.	4.84	1	4	Italy	4
CPC	Halász Adrienn	2823	yes	yes	2003	Br J Cancer.	4.84	1	4	Austria	4
CPC	Németh Balázs	1516	yes	no	2009	British Journal of Cancer	4.84	1	4	Korea	4
CPC	Gódi Szilárd	584	yes	no	2013	Cancer	4.24	1	4	US	4
CPC	Németh Balázs	1196	yes	yes	2011	Cancer	4.24	1	4	Belgium	4
CPC	Izbéki Ferenc	4216	yes	no	1983	Cancer	4.24	1	4	USA	4
CPC	Izbéki Ferenc	4248	yes	no	1981	Cancer	4.24	1	4	USA	4
CPC	Németh Balázs	993	yes	no	2012	Cancer Chemother Pharmacol.	2.77	1	4	Japan	4
CPC	Németh Balázs	1144	yes	no	2011	Cancer Chemotherapy and Pharmacology	2.77	1	4	USA	4
CPC	Kui Balázs	1990	yes	no	2008	Cancer Chemother Pharmacol	2.77	1	4	USA	4
CPC	Kui Balázs	2055	yes	no	2007	Cancer Chemother Pharmacol	2.77	1	4	South Korea	4
CPC	Kui Balázs	2081	yes	no	2007	Cancer Chemother Pharmacol	2.77	1	4	USA	4
CPC	Kui Balázs	1633	yes	no	2009	Cancer Chemother Pharmacol.	2.77	1	4	Taiwan	4
CPC	Kui Balázs	2120	yes	no	2007	Cancer Chemother Pharmacol.	2.77	1	4	USA	4
CPC	Halász Adrienn	2703	yes	yes	2004	Cancer Chemother Pharmacol.	2.77	1	4	USA	4
CPC	Gódi Szilárd	387	yes	yes	2014	Cancer Med.	2.5	1	4	US	4
CPC	Szűcs Ákos	3157	yes	no	2001	Cancer Res.	9.33	1	4	Italy	4
CPC	Halász Adrienn	2391	yes	yes	2005	Cancer.	4.24	1	4	Italy	4
CPC	Halász Adrienn	2705	yes	yes	2003	Cancer.	4.24	1	4	USA	4
CPC	Szűcs Ákos	3049	yes	no	2002	Cancer.	4.24	1	4	USA	4
CPC	Kui Balázs	1920	yes	no	2008	Chemotherapy	1.29	1	4	South Korea	4
CPC	Pár Gabriella	52	yes	no	2015	Clin Cancer Res	8.72	1	4	Netherlands	4
CPC	Szűcs Ákos	3283	yes	no	2000	Clin Cancer Res.	8.72	1	4	UK	4
CPC	Szűcs Ákos	3650	yes	no	1997	Control Clin Trials.	0	1	4	Japan	4
CPC	Kui Balázs	2052	yes	no	2007	Dig Dis Sci	2.61	1	4	USA	4
CPC	Izbéki Ferenc	4264	yes	no	1979	Dtsch Med Wochenschr	0.54	1	4	Germany	4
CPC	Gódi Szilárd	332	yes	yes	2014	Endoscopy	5.05	1	4	US	4
CPC	Németh Balázs	1329	yes	no	2010	Endoscopy	5.05	1	4	France	4
CPC	Halász Adrienn	2456	yes	yes	2005	Endoscopy.	5.05	1	4	Japan	4
CPC	Pár Gabriella	55	yes	yes	2015	Eur J Cancer	5.42	1	4	Germany	4
CPC	Szűcs Ákos	3465	yes	no	1998	Eur J Cancer.	5.42	1	4	USA	4
CPC	Szűcs Ákos	3145	yes	no	2001	Eur J Endocrinol.	4.07	1	4	Italy	4
CPC	Szűcs Ákos	3476	yes	no	1998	Eur J Endocrinol.	4.07	1	4	France	4
CPC	Kui Balázs	1816	yes	no	2008	Eur J Nucl Med Mol Imaging	5.38	1	4	Germany	4
CPC	Halász Adrienn	2532	yes	yes	2005	Eur J Nucl Med Mol Imaging.	5.38	1	4	The Netherlands	4
CPC	Szűcs Ákos	3268	yes	no	2000	Eur J Cancer.	5.42	1	4	France	4
CPC	Szűcs Ákos	2991	yes	no	2002	Eur J Cancer.	5.42	1	4	The Netherlands	4
CPC	Németh Balázs	1460	yes	no	2010	European Radiology	4.01	1	4	China	4
CPC	Kui Balázs	1653	yes	no	2009	Gastrointest Endosc	5.37	1	4	USA	4
CPC	Németh Balázs	1016	yes	no	2011	Gastrointestinal Endosc	5.37	1	4	USA	4
CPC	Kui Balázs	1810	yes	no	2009	Int J Radiat Oncol Biol Phys	4.26	1	4	Taiwan	4
CPC	Németh Balázs	1001	yes	no	2011	International Journal of Radiation Oncology*Biology*Physics	4.26	1	4	USA	4
CPC	Kui Balázs	1782	yes	no	2009	Invest New Drugs	2.92	1	4	USA	4
CPC	Halász Adrienn	2378	yes	yes	2005	Invest New Drugs.	2.92	1	4	USA	4
CPC	Halász Adrienn	2405	yes	yes	2005	Invest New Drugs.	2.92	1	4	Greece	4
CPC	Németh Balázs	1065	yes	no	2012	Investigational New Drugs	2.92	1	4	USA	4
CPC	Kui Balázs	1659	yes	no	2009	J Clin Oncol	18.43	1	4	USA	4
CPC	Kui Balázs	2297	yes	no	2006	J Clin Oncol	18.43	1	4	USA	4
CPC	Kui Balázs	1699	yes	no	2009	J Clin Oncol.	18.43	1	4	USA	4
CPC	Kui Balázs	1814	yes	no	2008	J Clin Oncol.	18.43	1	4	Switzerland	4
CPC	Kui Balázs	2038	yes	no	2007	J Clin Oncol.	18.43	1	4	USA	4
CPC	Gódi Szilárd	732	yes	no	2013	J Clin Oncol.	18.43	1	4	France	4
CPC	Kui Balázs	2235	yes	no	2006	J Gastroenterol Hepatol	3.5	1	4	Taiwan	4
CPC	Halász Adrienn	2394	yes	yes	2005	J Gastroenterol Hepatol.	3.5	1	4	Japan	4
CPC	Németh Balázs	951	yes	yes	2012	J Hepatobiliary Pancreat Sci.	2.994	1	4	Japan	4
CPC	Halász Adrienn	2917	yes	yes	2002	J Surg Oncol.	0	1	4	Israel	4
CPC	Kui Balázs	1812	yes	no	2008	J Surg Res.	1.94	1	4	USA	4
CPC	Kui Balázs	2194	yes	no	2006	JOP	0	1	4	Germany	4
CPC	Németh Balázs	1583	yes	no	2009	Journal of Gastroenterology	3.5	1	4	Japan	4
CPC	Németh Balázs	1096	yes	yes	2012	Journal of Hepatobliliary-Pancreatic Science	2.99	1	4	Japan	4
CPC	Kui Balázs	2272	yes	no	2006	Jpn J Clin Oncol	2.02	1	4	Japan	4
CPC	Szűcs Ákos	3642	yes	no	1997	Korean J Intern Med.	1.43	1	4	Korea	4
CPC	Kui Balázs	1663	yes	no	2010	Med Oncol	2.63	1	4	Seweden	4
CPC	Németh Balázs	1303	yes	no	2010	Molecular Cancer Therapy	5.68	1	4	USA	4
CPC	Németh Balázs	1095	yes	no	2012	Molecular Carcinogenesis	4.81	1	4	USA	4
CPC	Németh Balázs	1517	yes	no	2010	Molecular Therapy	6.23	1	4	USA	4
CPC	Kui Balázs	1873	yes	no	2008	Neuroendocrinology	4.37	1	4	Norway	4
CPC	Kui Balázs	2036	yes	no	2006	Oncol Res	1.86	1	4	Greece	4
CPC	Németh Balázs	1012	yes	no	2011	Oncology	0	1	4	USA	4
CPC	Kui Balázs	1638	yes	no	2009	Oncology	0	1	4	USA	4
CPC	Halász Adrienn	2402	yes	yes	2005	Oncology.	2.32	1	4	Italy	4
CPC	Halász Adrienn	2672	yes	yes	2004	Oncology.	2.32	1	4	Korea	4
CPC	Halász Adrienn	2710	yes	yes	2003	Oncology.	2.32	1	4	USA	4
CPC	Németh Balázs	1269	yes	no	2010	Open Acces Journal of Clinical Trials	0	1	4	USA	4
CPC	Halász Adrienn	2650	yes	yes	2004	Pain Med.	3.09	1	4	USA	4
CPC	Németh Balázs	1602	yes	no	2009	pancreatology	2.84	1	4	USA	4
CPC	Gódi Szilárd	423	yes	yes	2014	PLoS One	3.23	1	4	Spain	4
CPC	Szűcs Ákos	3574	yes	no	1997	Proc Natl Acad Sci U S A.	9.67	1	4	Germany	4
CPC	Kui Balázs	1860	yes	no	2008	Radiother Oncol	2.55	1	4	Japan	4
CPC	Szűcs Ákos	3066	yes	no	2001	Rapid Commun Mass Spectrom.	2.25	1	4	Italy	4
CPC	Szűcs Ákos	3009	yes	no	2002	Semin Nucl Med.	3.34	1	4	USA	4
CPC	Kui Balázs	2244	yes	no	2006	Strahlenther Onkol	2.91	1	4	Germany	4
CPC	Németh Balázs	1463	yes	no	2010	Surgical Endoscopy	3.26	1	4	USA	4
CPC	Németh Balázs	1514	yes	no	2009	Ultrasound in Medicine & Biology	2.21	1	4	Italy	4
CPC	Gódi Szilárd	536	yes	no	2013	World J Gastroenterol.	2.37	1	4	Italy	4
CPC	Németh Balázs	1018	yes	no	2011	Acta Cytol	1.56	1	3	South Korea	3
CPC	Szűcs Ákos	3147	yes	no	2001	Am J Clin Oncol.	3.06	1	3	USA	3
CPC	Szűcs Ákos	3129	yes	no	2001	Am J Clin Oncol.	3.06	1	3	Italy	3
CPC	Szűcs Ákos	3248	yes	no	2000	Am J Clin Oncol.	3.06	1	3	Italy	3
CPC	Szűcs Ákos	3411	yes	no	1999	Am J Gastroenterol.	10.76	1	3	Germany	3
CPC	Szűcs Ákos	3250	yes	no	2000	Am J Physiol Endocrinol Metab.	3.79	1	3	UK	3
CPC	Németh Balázs	1523	yes	no	2010	American Journal of Oncology	3.06	1	3	USA	3
CPC	Kui Balázs	2216	yes	no	2006	Ann Oncol	7.04	1	3	UK	3
CPC	Szűcs Ákos	3061	yes	no	2001	Ann Oncol.	7.04	1	3	UK	3
CPC	Szűcs Ákos	3213	yes	no	2000	Ann Oncol.	7.04	1	3	UK	3
CPC	Kui Balázs	2042	yes	no	2007	Ann Surg	8.33	1	3	China	3
CPC	Szűcs Ákos	3565	yes	no	1997	Ann Surg.	8.33	1	3	The Netherlands	3
CPC	Szűcs Ákos	3575	yes	no	1997	Ann Surg.	8.33	1	3	USA	3
CPC	Szűcs Ákos	3576	yes	no	1997	Ann Surg.	8.33	1	3	USA	3
CPC	Szűcs Ákos	3598	yes	no	1997	Ann Surg.	8.33	1	3	USA	3
CPC	Halász Adrienn	2950	yes	yes	2002	Ann Surg.	8.33	1	3	USA	3
CPC	Németh Balázs	992	yes	yes	2012	Ann. Surg	8.33	1	3	Japan	3
CPC	Németh Balázs	1071	yes	no	2012	Annals of Oncology	7.04	1	3	UK	3
CPC	Németh Balázs	1435	yes	no	2010	Annals of Surgery	8.33	1	3	USA	3
CPC	Németh Balázs	1607	yes	no	2009	Annals of Surgical Oncology	3.93	1	3	USA	3
CPC	Szűcs Ákos	3203	yes	no	2000	Anticancer Drugs.	1.78	1	3	Austria	3
CPC	Kui Balázs	1755	yes	no	2008	Anticancer Res	1.83	1	3	Japan	3
CPC	Kui Balázs	1780	yes	no	2008	Anticancer Res	1.83	1	3	Italy	3
CPC	Halász Adrienn	2423	yes	yes	2005	Arch Surg.	4.93	1	3	USA	3
CPC	Szűcs Ákos	3179	yes	no	2001	Arch Surg.	4.93	1	3	USA	3
CPC	Németh Balázs	1340	yes	no	2010	Asia-Pacific Journal of Clinical Oncology	1.54	1	3	USA	3
CPC	Németh Balázs	1314	yes	yes	2010	BMC Cancer	3.36	1	3	USA	3
CPC	Németh Balázs	1410	yes	yes	2010	BMC Cancer	3.36	1	3	Germany	3
CPC	Gódi Szilárd	300	yes	yes	2014	BMC Cancer.	3.36	1	3	Germany	3
CPC	Pár Gabriella	64	yes	yes	2015	BMJ Open	2.27	1	3	USA	3
CPC	Pár Gabriella	102	yes	no	2015	Br J Cancer	4.84	1	3	Germany	3
CPC	Pár Gabriella	201	yes	no	2014	Br J Cancer	4.84	1	3	Germany	3
CPC	Kui Balázs	1986	yes	no	2007	Br J Cancer	4.84	1	3	Germany	3
CPC	Kui Balázs	2135	yes	no	2006	Br J Cancer	4.84	1	3	Norway	3
CPC	Gódi Szilárd	328	yes	no	2014	Br J Cancer.	4.84	1	3	US	3
CPC	Halász Adrienn	2685	yes	yes	2004	Br J Cancer.	4.84	1	3	UK	3
CPC	Halász Adrienn	2721	yes	yes	2003	Br J Cancer.	4.84	1	3	UK	3
CPC	Halász Adrienn	2937	yes	yes	2002	Br J Cancer.	4.84	1	3	UK	3
CPC	Izbéki Ferenc	4250	yes	no	1980	Br Med. J.	17.45	1	3	UK	3
CPC	Németh Balázs	1469	yes	no	2010	Cancer	4.24	1	3	Netherlands	3
CPC	Németh Balázs	1625	yes	no	2009	Cancer	4.24	1	3	Italy	3
CPC	Kui Balázs	1750	yes	no	2008	Cancer	4.24	1	3	USA	3
CPC	Kui Balázs	2057	yes	no	2007	Cancer	4.24	1	3	Germany	3
CPC	Izbéki Ferenc	4070	yes	no	1991	Cancer	4.24	1	3	USA	3
CPC	Izbéki Ferenc	4089	yes	no	1991	Cancer	4.24	1	3	USA	3
CPC	Kui Balázs	1908	yes	no	2008	Cancer Chemother Pharmacol	2.77	1	3	USA	3
CPC	Németh Balázs	1052	yes	no	2012	Cancer Chemother Pharmacol.	2.77	1	3	Greece	3
CPC	Németh Balázs	1186	yes	no	2011	Cancer Chemotherapy and Pharmacology	2.77	1	3	Korea	3
CPC	Németh Balázs	1363	yes	no	2011	Cancer Chemotherapy and Pharmacology	2.77	1	3	USA	3
CPC	Szűcs Ákos	3415	yes	no	1999	Cancer Res.	9.33	1	3	USA	3
CPC	Németh Balázs	1482	yes	yes	2010	Cancer Science	3.52	1	3	Japan	3
CPC	Kui Balázs	1729	yes	no	2009	Cancer Chemother Pharmacol	2.77	1	3	South Korea	3
CPC	Kui Balázs	2198	yes	no	2007	Cancer Chemother Pharmacol	2.77	1	3	Italy	3
CPC	Gódi Szilárd	449	yes	no	2014	Cancer Chemother Pharmacol.	2.77	1	3	US	3
CPC	Halász Adrienn	2395	yes	yes	2005	Cancer Chemother Pharmacol.	2.77	1	3	Sweden	3
CPC	Kui Balázs	1635	yes	no	2009	Cancer Epidemiol Biomarkers Prev	4.13	1	3	USA	3
CPC	Kui Balázs	1662	yes	no	2009	Cancer Invest	2.22	1	3	USA	3
CPC	Kui Balázs	1963	yes	no	2007	Cancer Invest	2.22	1	3	Italy	3
CPC	Kui Balázs	2076	yes	no	2007	Cancer Sci.	3.52	1	3	Japan	3
CPC	Halász Adrienn	2851	yes	yes	2003	Cancer.	4.24	1	3	Japan	3
CPC	Halász Adrienn	2730	yes	yes	2003	Cancer.	4.24	1	3	USA	3
CPC	Halász Adrienn	2600	yes	yes	2004	Chemotherapy.	1.29	1	3	Turkey	3
CPC	Németh Balázs	1032	yes	no	2012	Clin Exp Med.	2.959	1	3	China	3
CPC	Szűcs Ákos	3295	yes	no	2000	Clin Sci (Lond).	5.6	1	3	UK	3
CPC	Kui Balázs	1721	yes	no	2008	Clin Cancer Res	8.72	1	3	USA	3
CPC	Kui Balázs	1843	yes	no	2008	Clin Cancer Res	8.72	1	3	USA	3
CPC	Kui Balázs	1766	yes	no	2008	Crit Rev Oncol Hematol	4.03	1	3	France	3
CPC	Kui Balázs	1668	yes	no	2008	Dig Dis	2.18	1	3	Croatia	3
CPC	Szűcs Ákos	3447	yes	no	1999	Dig Surg.	2.16	1	3	Italy	3
CPC	Kui Balázs	2116	yes	no	2006	Endocr Relat Cancer	4.81	1	3	Italy	3
CPC	Szűcs Ákos	3122	yes	no	2001	Endoscopy.	5.05	1	3	Germany	3
CPC	Halász Adrienn	2565	yes	yes	2005	Eur J Nucl Med Mol Imaging.	5.38	1	3	Japan	3
CPC	Szűcs Ákos	3143	yes	no	2001	Eur J Radiol.	2.37	1	3	Turkey	3
CPC	Szűcs Ákos	3144	yes	no	2001	Eur J Radiol.	2.37	1	3	Finland	3
CPC	Kui Balázs	1900	yes	no	2008	Eur J Surg Oncol.	3.01	1	3	Germany	3
CPC	Szűcs Ákos	3070	yes	no	2001	Eur J Surg Oncol.	3.01	1	3	France	3
CPC	Szűcs Ákos	3220	yes	no	2000	Eur J Surg Oncol.	3.01	1	3	Germany	3
CPC	Kui Balázs	2126	yes	no	2007	Eur J Cancer	5.42	1	3	Germany	3
CPC	Gódi Szilárd	314	yes	yes	2014	Eur J Cancer.	5.42	1	3	Germany	3
CPC	Szűcs Ákos	3229	yes	no	2000	Eur Radiol.	4.01	1	3	Japan	3
CPC	Németh Balázs	1569	yes	no	2009	European Radiology	4.01	1	3	UK	3
CPC	Németh Balázs	1209	yes	no	2011	Evidence Based Complementary and Alternative Medicine	1.88	1	3	India	3
CPC	Kui Balázs	2149	yes	no	2006	Gastroenterology	16.716	1	3	USA	3
CPC	Szűcs Ákos	3099	yes	no	2001	Gastroenterology.	16.716	1	3	USA	3
CPC	Németh Balázs	1005	yes	no	2012	Gastrointest Endosc.	5.37	1	3	Poland	3
CPC	Németh Balázs	1559	yes	no	2009	Gastrointestinal Endoscopy	5.37	1	3	USA	3
CPC	Szűcs Ákos	3541	yes	no	1998	Gut.	14.66	1	3	The Netherlands	3
CPC	Szűcs Ákos	3542	yes	no	1998	Gut.	14.66	1	3	France	3
CPC	Gódi Szilárd	641	yes	no	2014	HPB (Oxford).	2.68	1	3	US	3
CPC	Szűcs Ákos	3241	yes	no	2000	HPB Surg.	0	1	3	Italy	3
CPC	Kui Balázs	2236	yes	no	2006	In Vivo	0.97	1	3	Greece	3
CPC	Kui Balázs	2084	yes	no	2007	Int J Radiat Oncol Biol Phys	4.26	1	3	USA	3
CPC	Szűcs Ákos	3131	yes	no	2001	Int J Radiat Oncol Biol Phys.	4.26	1	3	Italy	3
CPC	Szűcs Ákos	3618	yes	no	1997	Int J Radiat Oncol Biol Phys.	4.26	1	3	USA	3
CPC	Gódi Szilárd	883	yes	no	2012	Int J Radiat Oncol Biol Phys.	4.26	1	3	US	3
CPC	Németh Balázs	1600	yes	no	2009	International Journal of Cancer	5.09	1	3	Netherlands	3
CPC	Kui Balázs	1896	yes	no	2008	Invest New Drugs	2.92	1	3	USA	3
CPC	Németh Balázs	1399	yes	no	2011	Investigational New Drugs	2.92	1	3	USA	3
CPC	Németh Balázs	1440	yes	no	2011	Investigational New Drugs	2.92	1	3	USA	3
CPC	Szűcs Ákos	3231	yes	no	2000	J Clin Endocrinol Metab.	6.21	1	3	USA	3
CPC	Szűcs Ákos	3313	yes	no	1999	J Clin Endocrinol Metab.	6.21	1	3	USA	3
CPC	Kui Balázs	1822	yes	no	2008	J Clin Oncol	18.43	1	3	The Netherlands	3
CPC	Halász Adrienn	2598	yes	yes	2004	J Exp Med.	12.52	1	3	USA	3
CPC	Kui Balázs	1881	yes	no	2008	J Gastrointest Surg	2.8	1	3	USA	3
CPC	Kui Balázs	1759	yes	no	2008	J Nucl Med	6.16	1	3	Switzerland	3
CPC	Szűcs Ákos	3357	yes	no	1999	J Nucl Med.	6.16	1	3	Japan	3
CPC	Szűcs Ákos	3253	yes	no	2000	J Pain Symptom Manage.	2.8	1	3	Italy	3
CPC	Pár Gabriella	38	yes	no	2015	J Surg Oncol	0	1	3	Germany	3
CPC	Kui Balázs	2105	yes	no	2007	J Surg Oncol	0	1	3	Turkey	3
CPC	Németh Balázs	1525	yes	no	2009	Japanese Journal of Clinical Oncology	2.02	1	3	Japan	3
CPC	Németh Balázs	1403	yes	no	2010	Journal of Cancer Research and Clinical Oncology	3.08	1	3	Germany	3
CPC	Németh Balázs	1081	yes	no	2011	Journal of Clinical Oncology	18.43	1	3	USA	3
CPC	Németh Balázs	1499	yes	no	2009	Journal of Clinical Oncology	18.43	1	3	UK	3
CPC	Kui Balázs	2181	yes	no	2006	Jpn J Clin Oncol	2.02	1	3	Japan	3
CPC	Németh Balázs	1423	yes	no	2010	Medical Science Monitor	1.43	1	3	Germany	3
CPC	Kui Balázs	1841	yes	no	2008	Mol Ther	6.23	1	3	USA	3
CPC	Pár Gabriella	44	yes	no	2015	Oncoimmunology	6.27	1	3	Germany	3
CPC	Gódi Szilárd	496	yes	yes	2013	Oncologist.	4.87	1	3	US	3
CPC	Németh Balázs	1037	yes	no	2011	Oncology	0	1	3	Switzerland	3
CPC	Kui Balázs	1752	yes	no	2008	Oncology	0	1	3	Japan	3
CPC	Szűcs Ákos	3181	yes	no	2001	Oncology.	2.32	1	3	Switzerland	3
CPC	Németh Balázs	1584	yes	no	2009	Pancreas	0	1	3	Italy	3
CPC	Szűcs Ákos	3043	yes	no	2002	Pancreas.	0	1	3	Germany	3
CPC	Németh Balázs	1555	yes	no	2009	pancreatology	2.84	1	3	Germany	3
CPC	Szűcs Ákos	3578	yes	no	1997	Radiother Oncol.	2.55	1	3	France	3
CPC	Németh Balázs	1033	yes	no	2011	Strahlenther Onkol	2.91	1	3	Italy	3
CPC	Németh Balázs	1259	yes	no	2011	Support Care in Cancer	2.36	1	3	USA	3
CPC	Kui Balázs	2174	yes	no	2006	Surg Endosc	3.26	1	3	Greece	3
CPC	Németh Balázs	985	yes	no	2011	Surgery	3.38	1	3	USA	3
CPC	Kui Balázs	1922	yes	no	2007	Surgery	3.38	1	3	USA	3
CPC	Szűcs Ákos	3014	yes	no	2002	Surgery.	3.38	1	3	USA	3
CPC	Németh Balázs	1459	yes	no	2010	The British Journal of Surgery	5.54	1	3	Italy	3
CPC	Kui Balázs	2043	yes	no	2007	Tumori	1.27	1	3	Italy	3
CPC	Kui Balázs	2014	yes	no	2007	World J Gastroenterol	2.37	1	3	Finland	3
CPC	Kui Balázs	2124	yes	no	2006	World J Gastroenterol	2.37	1	3	China	3
CPC	Kui Balázs	1636	yes	no	2009	World J Surg Oncol	1.41	1	3	Germany	3
CPC	Németh Balázs	1044	yes	no	2011	World J Surg.	2.64	1	3	The Netherlands	3
CPC	Halász Adrienn	2382	yes	yes	2005	Yonsei Med J.	1.29	1	3	Korea	3
CPC	Szűcs Ákos	3269	yes	no	2000	AJR Am J Roentgenol.	2.73	1	2	Japan	2
CPC	Szűcs Ákos	3307	yes	no	2000	AJR Am J Roentgenol.	2.73	1	2	Japan	2
CPC	Németh Balázs	979	yes	no	2013	Am J Clin Oncol.	3.06	1	2	Japan	2
CPC	Szűcs Ákos	3247	yes	no	2000	Am J Clin Oncol.	3.06	1	2	USA	2
CPC	Szűcs Ákos	3249	yes	no	2000	Am J Clin Oncol.	3.06	1	2	USA	2
CPC	Szűcs Ákos	3617	yes	no	1997	Am J Clin Oncol.	3.06	1	2	USA	2
CPC	Szűcs Ákos	3535	yes	no	1998	Am J Clin Oncol.	3.06	1	2	USA	2
CPC	Szűcs Ákos	3536	yes	no	1998	Am J Clin Oncol.	3.06	1	2	USA	2
CPC	Szűcs Ákos	3543	yes	no	1998	Am J Clin Oncol.	3.06	1	2	USA	2
CPC	Szűcs Ákos	3304	yes	no	2000	Am J Clin Oncol.	3.06	1	2	USA	2
CPC	Szűcs Ákos	3429	yes	no	1999	Am J Gastroenterol.	10.76	1	2	USA	2
CPC	Szűcs Ákos	3256	yes	no	2000	Am J Surg.	2.29	1	2	USA	2
CPC	Izbéki Ferenc	4041	yes	no	1992	Anestesiology	5.88	1	2	Italy	2
CPC	Kui Balázs	1727	yes	no	2009	Ann Oncol	7.04	1	2	Japan	2
CPC	Halász Adrienn	2839	yes	yes	2003	Ann Oncol.	7.04	1	2	Switzerland	2
CPC	Szűcs Ákos	3123	yes	no	2001	Ann Oncol.	7.04	1	2	USA	2
CPC	Szűcs Ákos	3580	yes	no	1997	Ann Oncol.	7.04	1	2	Austria	2
CPC	Halász Adrienn	2695	yes	yes	2004	Ann Oncol.	7.04	1	2	Greece	2
CPC	Szűcs Ákos	3214	yes	no	2000	Ann Oncol.	7.04	1	2	Italy	2
CPC	Szűcs Ákos	3302	yes	no	2000	Ann Oncol.	7.04	1	2	France	2
CPC	Kui Balázs	1743	yes	no	2008	Ann Surg Oncol	3.93	1	2	USA	2
CPC	Kui Balázs	2044	yes	no	2007	Ann Surg Oncol.	3.93	1	2	UK	2
CPC	Kui Balázs	2132	yes	no	2007	Ann Surg Oncol.	3.93	1	2	Japan	2
CPC	Halász Adrienn	2328	yes	yes	2005	Ann Surg.	8.33	1	2	Italy	2
CPC	Szűcs Ákos	3093	yes	no	2001	Ann Surg.	8.33	1	2	USA	2
CPC	Szűcs Ákos	3409	yes	no	1999	Ann Surg.	8.33	1	2	USA	2
CPC	Halász Adrienn	2827	yes	yes	2003	Ann Surg.	8.33	1	2	Korea	2
CPC	Szűcs Ákos	3171	yes	no	2001	Ann Surg.	8.33	1	2	USA	2
CPC	Németh Balázs	1419	yes	no	2010	Annals of Surgical Oncology	3.93	1	2	China	2
CPC	Németh Balázs	1506	yes	no	2010	Annals of Surgical Oncology	3.93	1	2	USA	2
CPC	Szűcs Ákos	3202	yes	no	2000	Anticancer Drugs.	1.78	1	2	Germany	2
CPC	Halász Adrienn	2919	yes	no	2002	Anticancer Drugs.	1.78	1	2	Germany	2
CPC	Kui Balázs	1842	yes	no	2008	Anticancer Res	1.83	1	2	Japan	2
CPC	Pár Gabriella	32	yes	no	2015	Anticancer Res.	1.83	1	2	Japan	2
CPC	Halász Adrienn	2605	yes	no	2004	Anticancer Res.	1.83	1	2	Italy	2
CPC	Halász Adrienn	2387	yes	no	2005	Anticancer Res.	1.83	1	2	Italy	2
CPC	Németh Balázs	1605	yes	no	2009	Anticancer Research	1.83	1	2	Italy	2
CPC	Halász Adrienn	2709	yes	yes	2003	Arch Surg.	4.93	1	2	Italy	2
CPC	Szűcs Ákos	3033	yes	no	2002	Arch Surg.	4.93	1	2	Japan	2
CPC	Szűcs Ákos	3312	yes	no	1999	Arzneimittelforschung.	0.7	1	2	Germany	2
CPC	Németh Balázs	1092	yes	no	2011	Asia Pacific Journal of Nutrition	1.7	1	2	Japan	2
CPC	Németh Balázs	1478	yes	yes	2009	BMC Cancer	3.36	1	2	Germany	2
CPC	Kui Balázs	2072	yes	no	2007	BMC Cancer	3.36	1	2	Germany	2
CPC	Szűcs Ákos	3035	yes	no	2002	Br J Anaesth.	4.85	1	2	The Netherlands	2
CPC	Pár Gabriella	26	yes	no	2015	Br J Cancer	4.84	1	2	Canada	2
CPC	Németh Balázs	987	yes	no	2012	Br J Cancer.	4.84	1	2	USA	2
CPC	Kui Balázs	2218	yes	no	2006	Br J Cancer	4.84	1	2	Japan	2
CPC	Gódi Szilárd	681	yes	no	2013	Br J Cancer.	4.84	1	2	Germany	2
CPC	Kui Balázs	2048	yes	no	2007	Br J Cancer.	4.84	1	2	Japan	2
CPC	Halász Adrienn	2412	yes	yes	2005	Br J Cancer.	4.84	1	2	USA	2
CPC	Halász Adrienn	2426	yes	yes	2005	Br J Cancer.	4.84	1	2	Japan	2
CPC	Halász Adrienn	2976	yes	yes	2002	Br J Cancer.	4.84	1	2	Japan	2
CPC	Szűcs Ákos	3073	yes	no	2001	Br J Cancer.	4.84	1	2	Sweden	2
CPC	Halász Adrienn	2617	yes	yes	2004	Br J Cancer.	4.84	1	2	Japan	2
CPC	Izbéki Ferenc	4196	yes	no	1986	Cancer	4.24	1	2	USA	2
CPC	Németh Balázs	1372	yes	no	2011	Cancer Chemotherapy and Pharmacology	2.77	1	2	Greece	2
CPC	Németh Balázs	1393	yes	no	2011	Cancer Chemotherapy and Pharmacology	2.77	1	2	Japan	2
CPC	Németh Balázs	1238	yes	no	2011	Cancer Gene Therapy	2.42	1	2	Japan	2
CPC	Izbéki Ferenc	4162	yes	no	1988	Cancer Res	9.33	1	2	USA	2
CPC	Gódi Szilárd	373	yes	yes	2014	Cancer Biol Ther.	3.07	1	2	US	2
CPC	Kui Balázs	1725	yes	no	2009	Cancer Chemother Pharmacol	2.77	1	2	South Korea	2
CPC	Kui Balázs	1747	yes	no	2009	Cancer Chemother Pharmacol	2.77	1	2	South Korea	2
CPC	Kui Balázs	1834	yes	no	2009	Cancer Chemother Pharmacol	2.77	1	2	Japan	2
CPC	Halász Adrienn	2371	yes	yes	2006	Cancer Chemother Pharmacol.	2.77	1	2	Italy	2
CPC	Halász Adrienn	2489	yes	yes	2005	Cancer Chemother Pharmacol.	2.77	1	2	USA	2
CPC	Kui Balázs	1989	yes	no	2007	Cancer Invest	2.22	1	2	USA	2
CPC	Kui Balázs	1972	yes	no	2007	Cardiovasc Intervent Radiol.	2.07	1	2	Japan	2
CPC	Németh Balázs	1151	yes	no	2011	Chemotherapy	1.29	1	2	Italy	2
CPC	Halász Adrienn	2523	yes	yes	2004	Chemotherapy.	1.29	1	2	Germany	2
CPC	Szűcs Ákos	3602	yes	no	1997	Clin Cancer Res.	8.72	1	2	USA	2
CPC	Szűcs Ákos	3669	yes	no	1996	Clin Cancer Res.	8.72	1	2	USA	2
CPC	Szűcs Ákos	3353	yes	no	1999	Clin Chem.	7.91	1	2	Finland	2
CPC	Szűcs Ákos	3180	yes	no	2000	Clin J Pain.	2.53	1	2	USA	2
CPC	Gódi Szilárd	479	yes	no	2014	Clin Nutr.	4.48	1	2	UK	2
CPC	Gódi Szilárd	578	yes	no	2013	Clin Cancer Res.	8.72	1	2	US	2
CPC	Kui Balázs	1932	yes	no	2007	Clin Cancer Res.	8.72	1	2	USA	2
CPC	Németh Balázs	1493	yes	no	2010	Clinical Oncology	18.43	1	2	UK	2
CPC	Szűcs Ákos	3166	yes	no	2001	Crit Care Med.	6.31	1	2	Italy	2
CPC	Németh Balázs	1024	yes	no	2012	Dig Dis Sci.	2.61	1	2	Japan	2
CPC	Németh Balázs	965	yes	no	2011	Digestive and Liver Disease	2.96	1	2	Italy	2
CPC	Németh Balázs	1368	yes	no	2010	Digestive Endoscopy	2.06	1	2	Japan	2
CPC	Pár Gabriella	250	yes	yes	2014	Endoscopy	5.05	1	2	Korea	2
CPC	Szűcs Ákos	3121	yes	no	2001	Endoscopy.	5.05	1	2	Germany	2
CPC	Kui Balázs	1901	yes	no	2008	Eur J Nucl Med Mol Imaging	5.38	1	2	The Netherlands	2
CPC	Halász Adrienn	2535	yes	yes	2004	Eur J Pain.	2.93	1	2	Turkey	2
CPC	Szűcs Ákos	3091	yes	no	2001	Eur J Cancer.	5.42	1	2	Belgium	2
CPC	Kui Balázs	2131	yes	no	2007	Eur Radiol.	4.01	1	2	The Netherlands	2
CPC	Halász Adrienn	2949	yes	yes	2002	Gastroenterol Clin Biol.	0	1	2	France	2
CPC	Izbéki Ferenc	4106	yes	no	1990	Gastroenterol Jpn	0	1	2	Japan	2
CPC	Németh Balázs	1049	yes	no	2011	Gastrointest Endosc.	5.37	1	2	Italy	2
CPC	Szűcs Ákos	3242	yes	no	2000	Horm Res.	2.48	1	2	France	2
CPC	Gódi Szilárd	310	yes	no	2014	Int J Radiat Oncol Biol Phys	4.26	1	2	US	2
CPC	Kui Balázs	2062	yes	no	2007	Int J Radiat Oncol Biol Phys	4.26	1	2	USA	2
CPC	Kui Balázs	2106	yes	no	2007	Int J Radiat Oncol Biol Phys	4.26	1	2	Japan	2
CPC	Gódi Szilárd	336	yes	yes	2014	Int J Radiat Oncol Biol Phys.	4.26	1	2	US	2
CPC	Gódi Szilárd	344	yes	no	2014	Int J Radiat Oncol Biol Phys.	4.26	1	2	US	2
CPC	Gódi Szilárd	816	yes	no	2012	Int J Radiat Oncol Biol Phys.	4.26	1	2	US	2
CPC	Szűcs Ákos	3077	yes	no	2001	Int J Radiat Oncol Biol Phys.	4.26	1	2	Turkey	2
CPC	Szűcs Ákos	3154	yes	no	2001	Int J Radiat Oncol Biol Phys.	4.26	1	2	USA	2
CPC	Szűcs Ákos	3488	yes	no	1998	Int J Radiat Oncol Biol Phys.	4.26	1	2	USA	2
CPC	Szűcs Ákos	3151	yes	no	2001	Int J Cancer.	5.09	1	2	USA	2
CPC	Németh Balázs	1204	yes	no	2011	International Journal of Oncology	3.03	1	2	Japan	2
CPC	Kui Balázs	1720	yes	no	2009	Invest New Drugs	2.92	1	2	USA	2
CPC	Gódi Szilárd	358	yes	yes	2014	Invest New Drugs.	2.92	1	2	US	2
CPC	Halász Adrienn	2398	yes	yes	2005	Invest New Drugs.	2.92	1	2	USA	2
CPC	Pár Gabriella	109	yes	no	2015	J Am Coll Surg	5.12	1	2	USA	2
CPC	Szűcs Ákos	3554	yes	no	1998	J Am Coll Surg.	5.12	1	2	Sweden	2
CPC	Németh Balázs	1056	yes	yes	2011	J Cancer Res Clin Oncol.	3.08	1	2	Germany	2
CPC	Németh Balázs	1017	yes	no	2011	J Clin Endocrinol Metab	6.21	1	2	USA	2
CPC	Szűcs Ákos	3079	yes	no	2001	J Clin Endocrinol Metab.	6.21	1	2	USA	2
CPC	Kui Balázs	2270	yes	no	2006	J Gastroenterol.	16.716	1	2	Japan	2
CPC	Gódi Szilárd	406	yes	no	2014	J Immunother.	0	1	2	Japan	2
CPC	Szűcs Ákos	3557	yes	no	1998	J Nucl Med.	6.16	1	2	USA	2
CPC	Szűcs Ákos	3562	yes	no	1997	J Surg Oncol.	0	1	2	Italy	2
CPC	Kui Balázs	1927	yes	no	2007	J Transl Med	3.93	1	2	USA	2
CPC	Halász Adrienn	2933	yes	yes	2002	J Cancer Res Clin Oncol.	3.08	1	2	Germany	2
CPC	Halász Adrienn	2686	yes	yes	2004	JAMA.	35.29	1	2	USA	2
CPC	Halász Adrienn	2442	yes	no	2005	JOP.	0	1	2	Germany	2
CPC	Németh Balázs	1180	yes	no	2011	Journal of Surgical Oncology	3.24	1	2	Austria	2
CPC	Kui Balázs	1848	yes	no	2008	Jpn J Clin Oncol	2.02	1	2	Japan	2
CPC	Szűcs Ákos	3160	yes	no	2001	Jpn J Clin Oncol.	2.02	1	2	Japan	2
CPC	Halász Adrienn	2336	yes	no	2005	Jpn J Clin Oncol.	2.02	1	2	Japan	2
CPC	Pár Gabriella	70	yes	yes	2015	Lancet Oncol	24.69	1	2	USA	2
CPC	Szűcs Ákos	3243	yes	no	2000	Lancet.	45.22	1	2	Germany	2
CPC	Szűcs Ákos	3022	yes	no	2002	Langenbecks Arch Surg.	2.19	1	2	Germany	2
CPC	Németh Balázs	1614	yes	no	2010	Langenbecks Archives of Surgery	2.19	1	2	Germany	2
CPC	Gódi Szilárd	320	yes	no	2014	Oncologist.	4.87	1	2	US	2
CPC	Németh Balázs	1090	yes	no	2011	Oncology	0	1	2	Japan	2
CPC	Kui Balázs	1648	yes	no	2009	Oncology	0	1	2	USA	2
CPC	Kui Balázs	1651	yes	no	2009	Oncology	0	1	2	Italy	2
CPC	Kui Balázs	1903	yes	no	2007	Oncology	0	1	2	Germany	2
CPC	Halász Adrienn	2330	yes	yes	2005	Oncology.	2.32	1	2	Japan	2
CPC	Halász Adrienn	2531	yes	yes	2004	Oncology.	2.32	1	2	Japan	2
CPC	Halász Adrienn	2748	yes	yes	2003	Onkologie.	0.86	1	2	Italy	2
CPC	Szűcs Ákos	3608	yes	no	1997	Pancreas.	0	1	2	Italy	2
CPC	Gódi Szilárd	676	yes	yes	2013	Pancreas.	0	1	2	US	2
CPC	Kui Balázs	2114	yes	no	2006	Pancreatology	2.84	1	2	South Korea	2
CPC	Gódi Szilárd	664	yes	no	2013	Radiat Oncol.	2.55	1	2	US	2
CPC	Szűcs Ákos	3126	yes	no	2001	Radiology.	6.87	1	2	Japan	2
CPC	Szűcs Ákos	3127	yes	no	2001	Radiology.	6.87	1	2	USA	2
CPC	Pár Gabriella	119	yes	no	2015	Radiother Oncol	2.55	1	2	Japan	2
CPC	Németh Balázs	1246	yes	no	2011	Radiotherapy and Oncology	4.36	1	2	Netherlands	2
CPC	Halász Adrienn	2816	yes	yes	2003	Rofo.	1.4	1	2	Germany	2
CPC	Halász Adrienn	2758	yes	yes	2003	Surg Endosc.	3.26	1	2	Belgium	2
CPC	Kui Balázs	1803	yes	no	2008	Surg Today	1.53	1	2	Japan	2
CPC	Halász Adrienn	2538	yes	yes	2004	Surg Today.	1.53	1	2	Japan	2
CPC	Németh Balázs	1529	yes	no	2010	Surgery	3.38	1	2	USA	2
CPC	Szűcs Ákos	3176	yes	no	2001	Surgery.	3.38	1	2	The Netherlands	2
CPC	Németh Balázs	1464	yes	no	2010	Surgical Endoscopy	3.26	1	2	Korea	2
CPC	Németh Balázs	1169	yes	no	2010	Tumori	1.27	1	2	Australia	2
CPC	Kui Balázs	2015	yes	no	2007	World J Gastroenterol	2.37	1	2	Japan	2
CPC	Kui Balázs	1906	yes	no	2008	World J Gastroenterol.	2.37	1	2	Japan	2
CPC	Halász Adrienn	2639	yes	yes	2004	World J Gastroenterol.	2.37	1	2	China	2
CPC	Gódi Szilárd	702	yes	no	2012	World J Gastroenterol.	2.37	1	2	China	2
CPC	Kui Balázs	2150	yes	no	2006	World J Gastroenterol.	2.37	1	2	China	2
CPC	Halász Adrienn	2818	yes	yes	2003	World J Surg.	2.64	1	2	Taiwan	2
CPC	Szűcs Ákos	3028	yes	no	2002	World J Surg.	2.64	1	2	Japan	2
CPC	Németh Balázs	1130	yes	no	2011	World Journal of Surgery	2.64	1	2	Austria	2
CPC	Halász Adrienn	2796	yes	yes	2003	Zentralbl Chir.	1.05	1	2	Germany	2
CPC	Halász Adrienn	2362	yes	no	2005	Q J Nucl Med Mol Imaging.	5.38	1	2	Austria	2
CPC	Németh Balázs	1571	yes	no	2010	Abdominal Imaging	1.63	1	1	Japan	1
CPC	Izbéki Ferenc	4003	yes	no	1993	Acta Oncol	3	1	1	USA	1
CPC	Izbéki Ferenc	4099	yes	no	1991	Acta Oncol	3	1	1	Germany	1
CPC	Izbéki Ferenc	4173	yes	no	1988	Acta Oncol	3	1	1	USA	1
CPC	Halász Adrienn	2449	yes	yes	2005	Acta Radiol.	1.6	1	1	Sweden	1
CPC	Szűcs Ákos	3546	yes	no	1998	AJR Am J Roentgenol.	2.73	1	1	USA	1
CPC	Izbéki Ferenc	3758	yes	no	1995	Am J Clin Oncol	3.06	1	1	USA	1
CPC	Izbéki Ferenc	3848	yes	no	1994	Am J Clin Oncol	3.06	1	1	Canada	1
CPC	Izbéki Ferenc	3904	yes	no	1994	Am J Clin Oncol	3.06	1	1	USA	1
CPC	Izbéki Ferenc	3959	yes	no	1993	Am J Clin Oncol	3.06	1	1	USA	1
CPC	Izbéki Ferenc	3975	yes	no	1993	Am J Clin Oncol	3.06	1	1	Japan	1
CPC	Izbéki Ferenc	4010	yes	no	1992	Am J Clin Oncol	3.06	1	1	USA	1
CPC	Izbéki Ferenc	4147	yes	no	1989	Am J Clin Oncol	3.06	1	1	USA	1
CPC	Izbéki Ferenc	4154	yes	no	1989	Am J Clin Oncol	3.06	1	1	USA	1
CPC	Izbéki Ferenc	4155	yes	no	1989	Am J Clin Oncol	3.06	1	1	USA	1
CPC	Izbéki Ferenc	4169	yes	no	1988	Am J Clin Oncol	3.06	1	1	USA	1
CPC	Izbéki Ferenc	4212	yes	no	1984	Am J Clin Oncol	3.06	1	1	USA	1
CPC	Izbéki Ferenc	4222	yes	no	1983	Am J Clin Oncol	3.06	1	1	UK	1
CPC	Németh Balázs	1035	yes	no	2012	Am J Clin Oncol.	3.06	1	1	USA	1
CPC	Szűcs Ákos	3372	yes	no	1999	Am J Clin Oncol.	3.06	1	1	USA	1
CPC	Szűcs Ákos	3395	yes	no	1999	Am J Clin Oncol.	3.06	1	1	USA	1
CPC	Szűcs Ákos	3246	yes	no	2000	Am J Clin Oncol.	3.06	1	1	Korea	1
CPC	Izbéki Ferenc	3783	yes	no	1995	Am J Gastroenterol	10.76	1	1	Italy	1
CPC	Izbéki Ferenc	3855	yes	no	1994	Am J Gastroenterol	10.76	1	1	Japan	1
CPC	Kui Balázs	2164	yes	no	2006	Am J Gastroenterol.	10.76	1	1	Brazil	1
CPC	Izbéki Ferenc	3833	yes	no	1995	Am J Surg	2.29	1	1	USA	1
CPC	Izbéki Ferenc	3866	yes	no	1994	Am J Surg	2.29	1	1	Japan	1
CPC	Szűcs Ákos	3227	yes	no	2000	Am J Surg.	2.29	1	1	Japan	1
CPC	Szűcs Ákos	3228	yes	no	2000	Am J Surg.	2.29	1	1	USA	1
CPC	Szűcs Ákos	3657	yes	no	1996	Am J Surg.	2.29	1	1	USA	1
CPC	Szűcs Ákos	3577	yes	no	1997	Am J Surg.	2.29	1	1	USA	1
CPC	Szűcs Ákos	3656	yes	no	1996	Am J Surg.	2.29	1	1	USA	1
CPC	Gódi Szilárd	301	yes	no	2014	Anal Quant Cytopathol Histpathol.	0.49	1	1	Spain	1
CPC	Szűcs Ákos	3075	yes	no	2000	Ann Acad Med Stetin.	0	1	1	Poland	1
CPC	Izbéki Ferenc	4094	yes	no	1991	Ann Chir	0.52	1	1	France	1
CPC	Izbéki Ferenc	3777	yes	no	1995	Ann Intern Med	17.81	1	1	France	1
CPC	Izbéki Ferenc	3677	yes	no	1996	Ann Oncol	7.04	1	1	Sweden	1
CPC	Izbéki Ferenc	3706	yes	no	1996	Ann Oncol	7.04	1	1	USA	1
CPC	Izbéki Ferenc	3723	yes	no	1996	Ann Oncol	7.04	1	1	France	1
CPC	Izbéki Ferenc	3822	yes	no	1995	Ann Oncol	7.04	1	1	The Netherlands	1
CPC	Izbéki Ferenc	3841	yes	no	1995	Ann Oncol	7.04	1	1	Italy	1
CPC	Izbéki Ferenc	3907	yes	no	1994	Ann Oncol	7.04	1	1	USA	1
CPC	Izbéki Ferenc	3955	yes	no	1993	Ann Oncol	7.04	1	1	The Netherlands	1
CPC	Izbéki Ferenc	3972	yes	no	1993	Ann Oncol	7.04	1	1	France	1
CPC	Izbéki Ferenc	3990	yes	no	1993	Ann Oncol	7.04	1	1	Italy	1
CPC	Izbéki Ferenc	4064	yes	no	1991	Ann Oncol	7.04	1	1	Finland	1
CPC	Halász Adrienn	2989	yes	yes	2002	Ann Oncol.	7.04	1	1	USA	1
CPC	Szűcs Ákos	3566	yes	no	1997	Ann Oncol.	7.04	1	1	Denmark	1
CPC	Izbéki Ferenc	3757	yes	no	1995	Ann Surg	8.33	1	1	Japan	1
CPC	Izbéki Ferenc	3786	yes	no	1995	Ann Surg	8.33	1	1	USA	1
CPC	Izbéki Ferenc	3864	yes	no	1994	Ann Surg	8.33	1	1	USA	1
CPC	Pár Gabriella	193	yes	no	2015	Ann Surg Oncol	3.93	1	1	USA	1
CPC	Kui Balázs	1980	yes	no	2007	Ann Surg Oncol	3.93	1	1	Japan	1
CPC	Izbéki Ferenc	3699	yes	no	1996	Ann Surg Oncol	3.93	1	1	USA	1
CPC	Gódi Szilárd	324	yes	no	2014	Ann Surg Oncol.	3.93	1	1	US	1
CPC	Gódi Szilárd	334	yes	no	2014	Ann Surg Oncol.	3.93	1	1	US	1
CPC	Gódi Szilárd	535	yes	no	2013	Ann Surg Oncol.	3.93	1	1	US	1
CPC	Halász Adrienn	2348	yes	yes	2005	Ann Surg Oncol.	3.93	1	1	UK	1
CPC	Szűcs Ákos	3453	yes	no	1999	Ann Surg.	8.33	1	1	USA	1
CPC	Gódi Szilárd	303	yes	yes	2014	Ann Surg.	8.33	1	1	US	1
CPC	Szűcs Ákos	3356	yes	no	1999	Ann Surg.	8.33	1	1	USA	1
CPC	Izbéki Ferenc	3970	yes	no	1993	Ann Surgery	8.33	1	1	USA	1
CPC	Németh Balázs	1396	yes	no	2010	Annals of Surgical Oncology	3.93	1	1	Japan	1
CPC	Németh Balázs	1578	yes	no	2009	Annals of Surgical Oncology	3.93	1	1	USA	1
CPC	Németh Balázs	1070	yes	no	2012	Annals of Surgycal Oncology	3.93	1	1	USA	1
CPC	Izbéki Ferenc	3691	yes	no	1996	Anticancer Drugs	1.78	1	1	USA	1
CPC	Izbéki Ferenc	3949	yes	no	1993	Anticancer Drugs	1.78	1	1	Canada	1
CPC	Halász Adrienn	2629	yes	no	2004	Anticancer Drugs.	1.78	1	1	Germany	1
CPC	Szűcs Ákos	3026	yes	no	2002	Anticancer Drugs.	1.78	1	1	USA	1
CPC	Kui Balázs	2213	yes	no	2006	Anticancer Re	1.83	1	1	Switzerland	1
CPC	Kui Balázs	1754	yes	no	2008	Anticancer Res	1.83	1	1	Japan	1
CPC	Kui Balázs	2066	yes	no	2007	Anticancer Res	1.83	1	1	Germany	1
CPC	Izbéki Ferenc	3715	yes	no	1996	Anticancer Res	1.83	1	1	UK	1
CPC	Izbéki Ferenc	3859	yes	no	1994	Anticancer Res	1.83	1	1	Italy	1
CPC	Izbéki Ferenc	4142	yes	no	1989	Anticancer Res	1.83	1	1	Japan	1
CPC	Pár Gabriella	231	yes	no	2014	Anticancer Res.	1.83	1	1	Japan	1
CPC	Gódi Szilárd	293	yes	no	2014	Anticancer Res.	1.83	1	1	Italy	1
CPC	Gódi Szilárd	425	yes	no	2014	Anticancer Res.	1.83	1	1	Sweden	1
CPC	Gódi Szilárd	923	yes	no	2012	Anticancer Res.	1.83	1	1	US	1
CPC	Halász Adrienn	2326	yes	no	2005	Anticancer Res.	1.83	1	1	Germany	1
CPC	Gódi Szilárd	331	yes	no	2014	Anticancer Res.	1.83	1	1	Austria	1
CPC	Izbéki Ferenc	4277	yes	no	1978	Arch Intern Med.	17.33	1	1	USA	1
CPC	Kui Balázs	1857	yes	no	2008	Arch Surg	4.93	1	1	France	1
CPC	Pár Gabriella	174	yes	no	2014	Asian Pac J Cancer Prev	2.51	1	1	Turkey	1
CPC	Pár Gabriella	208	yes	no	2014	Asian Pac J Cancer Prev	2.51	1	1	China	1
CPC	Szűcs Ákos	3401	yes	no	1999	Aust N Z J Surg.	0	1	1	Australia	1
CPC	Szűcs Ákos	3437	yes	no	1999	Aust N Z J Surg.	0	1	1	Australia	1
CPC	Szűcs Ákos	3088	yes	no	2001	Biochem Biophys Res Commun.	2.3	1	1	Japan	1
CPC	Németh Balázs	1029	yes	no	2011	BioDrugs.	2.99	1	1	New Zealand	1
CPC	Gódi Szilárd	308	yes	no	2014	Biomed Res Int.	1.58	1	1	Italy	1
CPC	Gódi Szilárd	505	yes	yes	2013	BMC Cancer.	3.36	1	1	Germany	1
CPC	Gódi Szilárd	364	yes	yes	2014	BMC Cancer	3.36	1	1	Germany	1
CPC	Gódi Szilárd	377	yes	yes	2014	BMC Cancer	3.36	1	1	Germany	1
CPC	Gódi Szilárd	910	yes	yes	2012	BMC Cancer.	3.36	1	1	Germany	1
CPC	Szűcs Ákos	3517	yes	no	1998	BMJ.	17.45	1	1	UK	1
CPC	Izbéki Ferenc	3703	yes	no	1996	Br J Cancer	4.84	1	1	UK	1
CPC	Izbéki Ferenc	3749	yes	no	1996	Br J Cancer	4.84	1	1	UK	1
CPC	Izbéki Ferenc	3785	yes	no	1995	Br J Cancer	4.84	1	1	UK	1
CPC	Izbéki Ferenc	3985	yes	no	1993	Br J Cancer	4.84	1	1	UK	1
CPC	Izbéki Ferenc	4074	yes	no	1991	Br J Cancer	4.84	1	1	UK	1
CPC	Szűcs Ákos	3634	yes	no	1997	Br J Cancer.	4.84	1	1	Japan	1
CPC	Szűcs Ákos	3645	yes	no	1997	Br J Cancer.	4.84	1	1	UK	1
CPC	Szűcs Ákos	3513	yes	no	1998	Br J Cancer.	4.84	1	1	Norway	1
CPC	Szűcs Ákos	3659	yes	no	1996	Br J Cancer.	4.84	1	1	Italy	1
CPC	Szűcs Ákos	3537	yes	no	1998	Br J Radiol.	2.03	1	1	China	1
CPC	Szűcs Ákos	3504	yes	no	1998	Br J Radiol.	2.03	1	1	Japan	1
CPC	Izbéki Ferenc	4278	yes	no	1977	Br J Radiol.	2.03	1	1	UK	1
CPC	Szűcs Ákos	3185	yes	no	2000	Br J Radiol.	2.03	1	1	Germany	1
CPC	Izbéki Ferenc	3832	yes	no	1995	Br J Surg	5.54	1	1	Germany	1
CPC	Izbéki Ferenc	3899	yes	no	1994	Br J Surg	5.54	1	1	UK	1
CPC	Izbéki Ferenc	3981	yes	no	1993	Br J Surg	5.54	1	1	UK	1
CPC	Izbéki Ferenc	4186	yes	no	1986	Br J Surg	5.54	1	1	Italy	1
CPC	Szűcs Ákos	3397	yes	no	1999	Br J Surg.	5.54	1	1	Japan	1
CPC	Szűcs Ákos	3398	yes	no	1999	Br J Surg.	5.54	1	1	Taiwan	1
CPC	Szűcs Ákos	3540	yes	no	1998	Br J Surg.	5.54	1	1	Italy	1
CPC	Halász Adrienn	2466	yes	yes	2005	Br J Surg.	5.54	1	1	Switzerland	1
CPC	Halász Adrienn	2646	yes	yes	2004	Br J Surg.	5.54	1	1	Switzerland	1
CPC	Szűcs Ákos	3291	yes	no	2000	Br J Surg.	5.54	1	1	Japan	1
CPC	Szűcs Ákos	3323	yes	no	2000	Br J Surg.	5.54	1	1	Japan	1
CPC	Kui Balázs	1933	yes	no	2007	Br J Cancer	4.84	1	1	Germany	1
CPC	Kui Balázs	2169	yes	no	2006	Br J Cancer	4.84	1	1	Greece	1
CPC	Gódi Szilárd	388	yes	yes	2014	Br J Cancer.	4.84	1	1	UK	1
CPC	Halász Adrienn	2361	yes	no	2005	Br J Cancer.	4.84	1	1	UK	1
CPC	Szűcs Ákos	3257	yes	no	2000	Br J Cancer.	4.84	1	1	UK	1
CPC	Szűcs Ákos	3277	yes	no	2000	Br J Cancer.	4.84	1	1	Italy	1
CPC	Halász Adrienn	2735	yes	yes	2003	Br J Cancer.	4.84	1	1	Germany	1
CPC	Izbéki Ferenc	4269	yes	no	1979	Br Med. J.	17.45	1	1	UK	1
CPC	Pár Gabriella	149	yes	no	2015	Cancer	4.24	1	1	USA	1
CPC	Gódi Szilárd	636	yes	no	2013	Cancer	4.24	1	1	Japan	1
CPC	Gódi Szilárd	768	yes	no	2013	Cancer	4.24	1	1	Japan	1
CPC	Gódi Szilárd	913	yes	no	2012	Cancer	4.24	1	1	US	1
CPC	Kui Balázs	1731	yes	no	2008	Cancer	4.24	1	1	Japan	1
CPC	Kui Balázs	1949	yes	no	2007	Cancer	4.24	1	1	USA	1
CPC	Izbéki Ferenc	3679	yes	no	1996	Cancer	4.24	1	1	USA	1
CPC	Izbéki Ferenc	3765	yes	no	1995	Cancer	4.24	1	1	Austria	1
CPC	Izbéki Ferenc	3835	yes	no	1995	Cancer	4.24	1	1	Canada	1
CPC	Izbéki Ferenc	3863	yes	no	1994	Cancer	4.24	1	1	USA	1
CPC	Izbéki Ferenc	3883	yes	no	1994	Cancer	4.24	1	1	USA	1
CPC	Izbéki Ferenc	3894	yes	no	1994	Cancer	4.24	1	1	Italy	1
CPC	Izbéki Ferenc	3909	yes	no	1994	Cancer	4.24	1	1	Sweden	1
CPC	Izbéki Ferenc	3947	yes	no	1993	Cancer	4.24	1	1	USA	1
CPC	Izbéki Ferenc	3961	yes	no	1993	Cancer	4.24	1	1	USA	1
CPC	Izbéki Ferenc	3962	yes	no	1993	Cancer	4.24	1	1	Japan	1
CPC	Izbéki Ferenc	3964	yes	no	1993	Cancer	4.24	1	1	USA	1
CPC	Izbéki Ferenc	4011	yes	no	1992	Cancer	4.24	1	1	Japan	1
CPC	Izbéki Ferenc	4015	yes	no	1992	Cancer	4.24	1	1	USA	1
CPC	Izbéki Ferenc	4016	yes	no	1992	Cancer	4.24	1	1	Austria	1
CPC	Izbéki Ferenc	4069	yes	no	1991	Cancer	4.24	1	1	USA	1
CPC	Pár Gabriella	36	yes	no	2015	Cancer Chemother Pharmacol	2.77	1	1	Japan	1
CPC	Pár Gabriella	46	yes	no	2015	Cancer Chemother Pharmacol	2.77	1	1	USA	1
CPC	Pár Gabriella	117	yes	no	2015	Cancer Chemother Pharmacol	2.77	1	1	Italy	1
CPC	Pár Gabriella	237	yes	no	2015	Cancer Chemother Pharmacol	2.77	1	1	Japan	1
CPC	Izbéki Ferenc	3830	yes	no	1995	Cancer Chemother Pharmacol	2.77	1	1	Italy	1
CPC	Izbéki Ferenc	4050	yes	no	1992	Cancer Chemother Pharmacol	2.77	1	1	USA	1
CPC	Németh Balázs	1436	yes	no	2010	Cancer Chemotherapy and Pharmacology	2.77	1	1	USA	1
CPC	Kui Balázs	1904	yes	no	2008	Cancer Invest	2.22	1	1	USA	1
CPC	Izbéki Ferenc	3924	yes	no	1994	Cancer Invest	2.22	1	1	France	1
CPC	Izbéki Ferenc	3999	yes	no	1993	Cancer Invest	2.22	1	1	USA	1
CPC	Pár Gabriella	120	yes	yes	2015	Cancer Sci	3.52	1	1	Japan	1
CPC	Pár Gabriella	242	yes	no	2014	Cancer Sci	3.52	1	1	Japan	1
CPC	Izbéki Ferenc	4249	yes	no	1981	Cancer Treat Rep	0	1	1	USA	1
CPC	Izbéki Ferenc	4258	yes	no	1979	Cancer Treat Rep	0	1	1	Canada	1
CPC	Szűcs Ákos	3051	yes	no	2001	Cancer Biother Radiopharm.	1.78	1	1	Italy	1
CPC	Kui Balázs	1971	yes	no	2008	Cancer Chemother Pharmacol	2.77	1	1	Japan	1
CPC	Kui Balázs	2016	yes	no	2008	Cancer Chemother Pharmacol	2.77	1	1	usa	1
CPC	Gódi Szilárd	288	yes	no	2014	Cancer Chemother Pharmacol.	2.77	1	1	US	1
CPC	Gódi Szilárd	321	yes	no	2014	Cancer Chemother Pharmacol.	2.77	1	1	US	1
CPC	Gódi Szilárd	396	yes	yes	2014	Cancer Chemother Pharmacol.	2.77	1	1	US	1
CPC	Gódi Szilárd	444	yes	no	2013	Cancer Chemother Pharmacol.	2.77	1	1	Japan	1
CPC	Gódi Szilárd	461	yes	no	2014	Cancer Chemother Pharmacol.	2.77	1	1	Japan	1
CPC	Gódi Szilárd	531	yes	no	2013	Cancer Chemother Pharmacol.	2.77	1	1	Taiwan	1
CPC	Gódi Szilárd	476	yes	no	2014	Cancer Chemother Pharmacol.	2.77	1	1	South Korea	1
CPC	Gódi Szilárd	477	yes	no	2014	Cancer Chemother Pharmacol.	2.77	1	1	Japan	1
CPC	Gódi Szilárd	639	yes	no	2013	Cancer Chemother Pharmacol.	2.77	1	1	US	1
CPC	Gódi Szilárd	769	yes	no	2012	Cancer Chemother Pharmacol.	2.77	1	1	US	1
CPC	Gódi Szilárd	820	yes	no	2012	Cancer Chemother Pharmacol.	2.77	1	1	South Korea	1
CPC	Gódi Szilárd	894	yes	no	2012	Cancer Gene Ther.	2.42	1	1	US	1
CPC	Gódi Szilárd	294	yes	yes	2014	Cancer Immunol Immunother.	3.94	1	1	South Korea	1
CPC	Gódi Szilárd	286	yes	yes	2014	Cancer Immunol Res.	3.857	1	1	US	1
CPC	Gódi Szilárd	764	yes	yes	2013	Cancer Sci.	3.52	1	1	Japan	1
CPC	Gódi Szilárd	843	yes	no	2013	Cancer.	4.24	1	1	Japan	1
CPC	Halász Adrienn	2622	yes	yes	2004	Cancer.	4.24	1	1	Italy	1
CPC	Németh Balázs	991	yes	no	2012	Cell Biochem Funct.	2.01	1	1	Poland	1
CPC	Gódi Szilárd	724	yes	no	2012	Chemotherapy.	1.29	1	1	France	1
CPC	Halász Adrienn	2352	yes	yes	2005	Chemotherapy.	1.29	1	1	Japan	1
CPC	Kui Balázs	2301	yes	no	2006	Chin J Dig Dis	0	1	1	China	1
CPC	Izbéki Ferenc	3929	yes	no	1994	Chir Ital	0	1	1	Italy	1
CPC	Izbéki Ferenc	3930	yes	no	1994	Chir Ital	0	1	1	Italy	1
CPC	Izbéki Ferenc	3931	yes	no	1994	Chir Ital	0	1	1	Italy	1
CPC	Izbéki Ferenc	3932	yes	no	1994	Chir Ital	0	1	1	Italy	1
CPC	Izbéki Ferenc	4079	yes	no	1991	Chirurg	0	1	1	Germany	1
CPC	Izbéki Ferenc	4171	yes	no	1988	Chirurg	0	1	1	Germany	1
CPC	Szűcs Ákos	3528	yes	no	1998	Clin Cancer Res.	8.72	1	1	USA	1
CPC	Izbéki Ferenc	3916	yes	no	1994	Clin Invest Med	1.23	1	1	Canada	1
CPC	Gódi Szilárd	530	yes	no	2013	Clin J Pain.	2.53	1	1	Egypt	1
CPC	Izbéki Ferenc	4220	yes	no	1983	Clin Oncol	18.43	1	1	Sweden	1
CPC	Kui Balázs	1858	yes	no	2008	Clin Oncol (R Coll Radiol)	0.229	1	1	UK	1
CPC	Kui Balázs	2064	yes	no	2007	Clin Oncol (R Coll Radiol)	0.229	1	1	UK	1
CPC	Kui Balázs	2311	yes	no	2005	Clin Transl Oncol	2.08	1	1	Spain	1
CPC	Kui Balázs	1952	yes	no	2007	Clin Cancer Res	8.72	1	1	USA	1
CPC	Kui Balázs	2009	yes	no	2007	Clin Cancer Res	8.72	1	1	USA	1
CPC	Kui Balázs	2167	yes	no	2006	Clin Cancer Res	8.72	1	1	USA	1
CPC	Szűcs Ákos	3109	yes	no	2001	Clin Cancer Res.	8.72	1	1	USA	1
CPC	Gódi Szilárd	934	yes	no	2012	Clin Cancer Res.	8.72	1	1	US	1
CPC	Németh Balázs	1294	yes	no	2010	Clinical Journal of Cancer		1	1	China	1
CPC	Szűcs Ákos	3559	yes	no	1998	Crit Care Med.	6.31	1	1	Italy	1
CPC	Halász Adrienn	2311	yes	no	2005	Curr Opin Investig Drugs.	3.55	1	1	Germany	1
CPC	Németh Balázs	1366	yes	no	2010	Current Molecular Medicine	3.62	1	1	Germany	1
CPC	Halász Adrienn	2692	yes	no	2004	Di Yi Jun Yi Da Xue Xue Bao.	0	1	1	China	1
CPC	Gódi Szilárd	401	yes	no	2014	Diagn Cytopathol.	1.12	1	1	US	1
CPC	Kui Balázs	1981	yes	no	2008	Dig Dis Sci	2.61	1	1	China	1
CPC	Gódi Szilárd	307	yes	no	2014	Dig Endosc.	2.06	1	1	Spain	1
CPC	Németh Balázs	1057	yes	no	2011	Dig Liver Dis.	2.96	1	1	France	1
CPC	Szűcs Ákos	3369	yes	no	1999	Dig Surg.	2.16	1	1	Italy	1
CPC	Izbéki Ferenc	3921	yes	no	1994	Digestion	2.1	1	1	Switzerland	1
CPC	Szűcs Ákos	3461	yes	no	1998	Endoscopy.	5.05	1	1	The Netherlands	1
CPC	Izbéki Ferenc	3686	yes	no	1996	Eur J Cancer	5.42	1	1	The Netherlands	1
CPC	Izbéki Ferenc	3992	yes	no	1993	Eur J Cancer	5.42	1	1	The Netherlands	1
CPC	Izbéki Ferenc	4100	yes	no	1991	Eur J Cancer	5.42	1	1	France	1
CPC	Gódi Szilárd	302	yes	no	2014	Eur J Gastroenterol Hepatol.	2.25	1	1	China	1
CPC	Izbéki Ferenc	3692	yes	no	1996	Eur J Surg	0	1	1	Taiwan, ROC	1
CPC	Kui Balázs	1652	yes	no	2009	Eur J Surg Oncol	3.01	1	1	The Netherlands	1
CPC	Izbéki Ferenc	3871	yes	no	1994	Eur J Surg Oncol	3.01	1	1	India	1
CPC	Izbéki Ferenc	4022	yes	no	1992	Eur J Surg Oncol	3.01	1	1	UK	1
CPC	Izbéki Ferenc	4029	yes	no	1992	Eur J Surg Oncol	3.01	1	1	Italy	1
CPC	Izbéki Ferenc	4124	yes	no	1990	Eur J Surg Oncol	3.01	1	1	USA	1
CPC	Németh Balázs	953	yes	no	2012	Eur J Surg Oncol.	3.01	1	1	France	1
CPC	Kui Balázs	2112	yes	no	2007	Eur J Surg Oncol.	3.01	1	1	Italy	1
CPC	Gódi Szilárd	542	yes	no	2013	Eur J Cancer	5.42	1	1	Germany	1
CPC	Gódi Szilárd	376	yes	yes	2014	Eur J Cancer.	5.42	1	1	UK	1
CPC	Gódi Szilárd	537	yes	no	2013	Eur J Cancer.	5.42	1	1	Italy	1
CPC	Gódi Szilárd	608	yes	no	2013	Eur J Cancer.	5.42	1	1	France	1
CPC	Izbéki Ferenc	4098	yes	no	1991	Eur Surg Res	2.47	1	1	Japan	1
CPC	Szűcs Ákos	3482	yes	no	1998	Front Biosci.	3.52	1	1	USA	1
CPC	Izbéki Ferenc	3702	yes	no	1996	Gan To Kagaku Ryoho	0	1	1	Japan	1
CPC	Izbéki Ferenc	3787	yes	no	1995	Gan To Kagaku Ryoho	0	1	1	Japan	1
CPC	Izbéki Ferenc	3896	yes	no	1994	Gan To Kagaku Ryoho	0	1	1	Japan	1
CPC	Izbéki Ferenc	3944	yes	no	1993	Gan To Kagaku Ryoho	0	1	1	Japan	1
CPC	Németh Balázs	968	yes	no	2011	Gan To Kagaku Ryoho.	0	1	1	Japan	1
CPC	Kui Balázs	2291	yes	no	2005	Gastroenterol Clin Biol	0	1	1	France	1
CPC	Halász Adrienn	2376	yes	yes	2005	Gastroenterol Clin Biol.	0	1	1	France	1
CPC	Németh Balázs	1376	yes	no	2010	Gastroenterology	16.716	1	1	USA	1
CPC	Izbéki Ferenc	3812	yes	no	1995	Gastroenterology	16.716	1	1	France	1
CPC	Szűcs Ákos	3667	yes	no	1996	Gastroenterology.	16.716	1	1	France	1
CPC	Kui Balázs	1954	yes	no	2007	Gastrointest Endosc	5.37	1	1	Japan	1
CPC	Kui Balázs	2214	yes	no	2006	Gastrointest Endosc	5.37	1	1	Sweden	1
CPC	Kui Balázs	2215	yes	no	2006	Gastrointest Endosc	5.37	1	1	USA	1
CPC	Kui Balázs	2294	yes	no	2006	Gastrointest Endosc	5.37	1	1	USA	1
CPC	Kui Balázs	2310	yes	no	2006	Gastrointest Endosc	5.37	1	1	USA	1
CPC	Gódi Szilárd	279	yes	yes	2014	Gastrointest Endosc.	5.37	1	1	US	1
CPC	Gódi Szilárd	398	yes	yes	2014	Gastrointest Endosc.	5.37	1	1	US	1
CPC	Gódi Szilárd	772	yes	no	2012	Gastrointest Endosc.	5.37	1	1	Italy	1
CPC	Gódi Szilárd	795	yes	no	2012	Gastrointest Endosc.	5.37	1	1	Italy	1
CPC	Gódi Szilárd	808	yes	no	2012	Gastrointest Endosc.	5.37	1	1	China	1
CPC	Gódi Szilárd	901	yes	no	2012	Gastrointest Endosc.	5.37	1	1	US	1
CPC	Halász Adrienn	2384	yes	yes	2005	Gastrointest Endosc.	5.37	1	1	USA	1
CPC	Szűcs Ákos	3048	yes	no	2002	Gastrointest Endosc.	5.37	1	1	Germany	1
CPC	Szűcs Ákos	3489	yes	no	1998	Gastrointest Endosc.	5.37	1	1	USA	1
CPC	Halász Adrienn	2481	yes	yes	2005	Gastrointest Endosc.	5.37	1	1	Korea	1
CPC	Szűcs Ákos	3134	yes	no	2001	Gastrointest Endosc.	5.37	1	1	Germany	1
CPC	Gódi Szilárd	400	yes	yes	2014	Gastrointest Cancer Res.	0	1	1	US	1
CPC	Kui Balázs	1732	yes	no	2008	Hematol Oncol Stem Cell Ther.	0	1	1	Iran	1
CPC	Pár Gabriella	168	yes	no	2014	Hepatogastroenterology	0.93	1	1	China	1
CPC	Gódi Szilárd	330	yes	yes	2014	Hepatogastroenterology	0.93	1	1	Japan	1
CPC	Kui Balázs	1882	yes	no	2007	Hepatogastroenterology	0.93	1	1	Italy	1
CPC	Kui Balázs	1888	yes	no	2007	Hepatogastroenterology	0.93	1	1	Taiwan	1
CPC	Kui Balázs	2012	yes	no	2007	Hepatogastroenterology	0.93	1	1	Germany	1
CPC	Kui Balázs	2013	yes	no	2007	Hepatogastroenterology	0.93	1	1	Japan	1
CPC	Kui Balázs	2250	yes	no	2006	Hepatogastroenterology	0.93	1	1	Japan	1
CPC	Izbéki Ferenc	3698	yes	no	1996	Hepatogastroenterology	0.93	1	1	Greece	1
CPC	Izbéki Ferenc	3759	yes	no	1995	Hepatogastroenterology	0.93	1	1	Greece	1
CPC	Izbéki Ferenc	3781	yes	no	1995	Hepatogastroenterology	0.93	1	1	Germany	1
CPC	Izbéki Ferenc	3805	yes	no	1995	Hepatogastroenterology	0.93	1	1	Greece	1
CPC	Izbéki Ferenc	3868	yes	no	1994	Hepatogastroenterology	0.93	1	1	Japan	1
CPC	Gódi Szilárd	789	yes	no	2013	Hepatogastroenterology.	0.93	1	1	China	1
CPC	Izbéki Ferenc	4146	yes	no	1989	HPB Surg	0	1	1	Italy	1
CPC	Izbéki Ferenc	4152	yes	no	1989	Immun Infekt	3.73	1	1	Germany	1
CPC	Pár Gabriella	246	yes	no	2014	Indian J Cancer	0.8	1	1	India	1
CPC	Izbéki Ferenc	3766	yes	no	1995	Infusionsther Transfusionsmed	0	1	1	Italy	1
CPC	Izbéki Ferenc	3718	yes	no	1996	Int J Cancer	5.09	1	1	Norway	1
CPC	Kui Balázs	1977	yes	no	2007	Int J Clin Oncol	2.13	1	1	Japan	1
CPC	Gódi Szilárd	805	yes	no	2013	Int J Clin Oncol.	2.13	1	1	China	1
CPC	Gódi Szilárd	788	yes	no	2012	Int J Hyperthermia.	2.65	1	1	China	1
CPC	Gódi Szilárd	809	yes	no	2012	Int J Hyperthermia.	2.65	1	1	Japan	1
CPC	Kui Balázs	1828	yes	no	2008	Int J Oncol	3.03	1	1	Japan	1
CPC	Szűcs Ákos	3388	yes	no	1999	Int J Oncol.	3.03	1	1	Italy	1
CPC	Szűcs Ákos	3430	yes	no	1999	Int J Oncol.	3.03	1	1	USA	1
CPC	Halász Adrienn	2354	yes	yes	2005	Int J Oncol.	3.03	1	1	Japan	1
CPC	Halász Adrienn	2711	yes	yes	2004	Int J Oncol.	3.03	1	1	USA	1
CPC	Izbéki Ferenc	4097	yes	no	1991	Int J Pancreatol	0	1	1	USA	1
CPC	Izbéki Ferenc	4113	yes	no	1990	Int J Pancreatol	0	1	1	USA	1
CPC	Izbéki Ferenc	4114	yes	no	1990	Int J Pancreatol	0	1	1	Japan	1
CPC	Izbéki Ferenc	3708	yes	no	1996	Int J Radiat Oncol Biol Phys	4.26	1	1	USA	1
CPC	Izbéki Ferenc	3730	yes	no	1996	Int J Radiat Oncol Biol Phys	4.26	1	1	Canada	1
CPC	Izbéki Ferenc	3881	yes	no	1994	Int J Radiat Oncol Biol Phys	4.26	1	1	USA	1
CPC	Izbéki Ferenc	3917	yes	no	1994	Int J Radiat Oncol Biol Phys	4.26	1	1	USA	1
CPC	Izbéki Ferenc	3941	yes	no	1993	Int J Radiat Oncol Biol Phys	4.26	1	1	USA	1
CPC	Izbéki Ferenc	3943	yes	no	1993	Int J Radiat Oncol Biol Phys	4.26	1	1	USA	1
CPC	Izbéki Ferenc	4048	yes	no	1992	Int J Radiat Oncol Biol Phys	4.26	1	1	Japan	1
CPC	Izbéki Ferenc	4055	yes	no	1992	Int J Radiat Oncol Biol Phys	4.26	1	1	Spain	1
CPC	Izbéki Ferenc	4174	yes	no	1988	Int J Radiat Oncol Biol Phys	4.26	1	1	USA	1
CPC	Gódi Szilárd	379	yes	no	2014	Int J Radiat Oncol Biol Phys.	4.26	1	1	US	1
CPC	Gódi Szilárd	457	yes	no	2013	Int J Radiat Oncol Biol Phys.	4.26	1	1	Italy	1
CPC	Szűcs Ákos	3007	yes	no	2002	Int J Radiat Oncol Biol Phys.	4.26	1	1	Japan	1
CPC	Szűcs Ákos	3272	yes	no	2000	Int J Radiat Oncol Biol Phys.	4.26	1	1	USA	1
CPC	Izbéki Ferenc	3809	yes	no	1995	Intern Med	1.644	1	1	Japan	1
CPC	Izbéki Ferenc	3910	yes	no	1994	Intern Med	1.644	1	1	Japan	1
CPC	Németh Balázs	1132	yes	yes	2011	International Journal of Clinical Oncology	2.13	1	1	Japan	1
CPC	Pár Gabriella	226	yes	no	2015	Invest New Drugs	2.92	1	1	USA	1
CPC	Kui Balázs	1845	yes	no	2008	Invest New Drugs	2.92	1	1	USA	1
CPC	Kui Balázs	1875	yes	no	2008	Invest New Drugs	2.92	1	1	USA	1
CPC	Izbéki Ferenc	3735	yes	no	1996	Invest New Drugs	2.92	1	1	USA	1
CPC	Izbéki Ferenc	3737	yes	no	1996	Invest New Drugs	2.92	1	1	USA	1
CPC	Izbéki Ferenc	3738	yes	no	1996	Invest New Drugs	2.92	1	1	USA	1
CPC	Izbéki Ferenc	3845	yes	no	1995	Invest New Drugs	2.92	1	1	USA	1
CPC	Izbéki Ferenc	3928	yes	no	1994	Invest New Drugs	2.92	1	1	USA	1
CPC	Izbéki Ferenc	3936	yes	no	1994	Invest New Drugs	2.92	1	1	USA	1
CPC	Izbéki Ferenc	3945	yes	no	1993	Invest New Drugs	2.92	1	1	USA	1
CPC	Izbéki Ferenc	3969	yes	no	1993	Invest New Drugs	2.92	1	1	USA	1
CPC	Izbéki Ferenc	4013	yes	no	1992	Invest New Drugs	2.92	1	1	USA	1
CPC	Izbéki Ferenc	4024	yes	no	1992	Invest New Drugs	2.92	1	1	USA	1
CPC	Izbéki Ferenc	4062	yes	no	1991	Invest New Drugs	2.92	1	1	USA	1
CPC	Izbéki Ferenc	4063	yes	no	1991	Invest New Drugs	2.92	1	1	USA	1
CPC	Izbéki Ferenc	4086	yes	no	1991	Invest New Drugs	2.92	1	1	USA	1
CPC	Izbéki Ferenc	4087	yes	no	1991	Invest New Drugs	2.92	1	1	USA	1
CPC	Izbéki Ferenc	4088	yes	no	1991	Invest New Drugs	2.92	1	1	USA	1
CPC	Gódi Szilárd	489	yes	no	2014	Invest New Drugs.	2.92	1	1	US	1
CPC	Gódi Szilárd	930	yes	yes	2013	Invest New Drugs.	2.92	1	1	Netherland	1
CPC	Gódi Szilárd	945	yes	yes	2012	Invest New Drugs.	2.92	1	1	South Korea	1
CPC	Gódi Szilárd	801	yes	no	2013	Invest New Drugs.	2.92	1	1	US	1
CPC	Gódi Szilárd	881	yes	no	2012	Invest New Drugs.	2.92	1	1	US	1
CPC	Halász Adrienn	2380	yes	yes	2006	Invest New Drugs.	2.92	1	1	India	1
CPC	Izbéki Ferenc	3902	yes	no	1994	Ital J Gastroenterol	0	1	1	Italy	1
CPC	Pár Gabriella	48	yes	no	2015	J Am Coll Surg	5.12	1	1	USA	1
CPC	Gódi Szilárd	409	yes	no	2014	J Am Coll Surg.	5.12	1	1	US	1
CPC	Izbéki Ferenc	4241	yes	no	1981	J Can Assoc Radiol	0.52	1	1	Canada	1
CPC	Izbéki Ferenc	4256	yes	no	1980	J Can Assoc Radiol	0.52	1	1	USA	1
CPC	Pár Gabriella	82	yes	no	2015	J Cancer Res Clin oncol	3.08	1	1	China	1
CPC	Izbéki Ferenc	3827	yes	no	1995	J Cancer Res Clin Oncol	3.08	1	1	Austria	1
CPC	Izbéki Ferenc	4095	yes	no	1991	J Cancer Res Clin Oncol	3.08	1	1	Switzerland	1
CPC	Kui Balázs	1859	yes	no	2008	J Chemother	1.604	1	1	Italy	1
CPC	Halász Adrienn	2496	yes	yes	2004	J Chemother.	1.604	1	1	Italy	1
CPC	Izbéki Ferenc	3973	yes	no	1993	J Clin Gastroenterol	3.5	1	1	USA	1
CPC	Kui Balázs	2288	yes	no	2006	J Clin Oncol	18.43	1	1	USA	1
CPC	Izbéki Ferenc	3764	yes	no	1995	J Clin Oncol	18.43	1	1	USA	1
CPC	Izbéki Ferenc	3836	yes	no	1995	J Clin Oncol	18.43	1	1	USA	1
CPC	Izbéki Ferenc	3953	yes	no	1993	J Clin Oncol	18.43	1	1	USA	1
CPC	Izbéki Ferenc	4059	yes	no	1991	J Clin Oncol	18.43	1	1	USA	1
CPC	Izbéki Ferenc	4103	yes	no	1990	J Clin Oncol	18.43	1	1	USA	1
CPC	Izbéki Ferenc	4159	yes	no	1988	J Clin Oncol	18.43	1	1	USA	1
CPC	Izbéki Ferenc	4167	yes	no	1988	J Clin Oncol	18.43	1	1	USA	1
CPC	Kui Balázs	1745	yes	no	2008	J Clin Oncol.	18.43	1	1	USA	1
CPC	Halász Adrienn	2318	yes	yes	2006	J Clin Oncol.	18.43	1	1	USA	1
CPC	Halász Adrienn	2451	yes	yes	2005	J Clin Oncol.	18.43	1	1	The Netherlands	1
CPC	Halász Adrienn	2618	yes	yes	2004	J Clin Oncol.	18.43	1	1	The Netherlands	1
CPC	Halász Adrienn	2707	yes	yes	2004	J Clin Oncol.	18.43	1	1	USA	1
CPC	Izbéki Ferenc	3806	yes	no	1995	J Clin Pharmacol	2.48	1	1	Spain	1
CPC	Kui Balázs	1887	yes	no	2008	J Dig Dis	2.18	1	1	China	1
CPC	Kui Balázs	2209	yes	no	2003	J Exp Clin Cancer Res	4.43	1	1	Italy	1
CPC	Izbéki Ferenc	3898	yes	no	1994	J Fla Med Assoc	0	1	1	USA	1
CPC	Kui Balázs	1718	yes	no	2009	J Gastrointest Surg	2.8	1	1	USA	1
CPC	Gódi Szilárd	353	yes	yes	2014	J Gastrointest Cancer	0	1	1	Japan	1
CPC	Gódi Szilárd	615	yes	no	2013	J Gastrointest Cancer	0	1	1	Egypt	1
CPC	Kui Balázs	1670	yes	no	2009	J Hepatobiliary Pancreat Surg	1.6	1	1	Japan	1
CPC	Halász Adrienn	2931	yes	yes	2002	J Hepatobiliary Pancreat Surg.	1.6	1	1	Japan	1
CPC	Izbéki Ferenc	3987	yes	no	1993	J Immunother Emphasis Tumor Immunol	0	1	1	USA	1
CPC	Gódi Szilárd	446	yes	no	2014	J Immunother.	0	1	1	Japan	1
CPC	Gódi Szilárd	526	yes	no	2013	J Immunother.	0	1	1	US	1
CPC	Izbéki Ferenc	3908	yes	no	1994	J Intern Med	6.06	1	1	Denmark	1
CPC	Izbéki Ferenc	3810	yes	no	1995	J Korean Med Sci	1.27	1	1	Korea	1
CPC	Izbéki Ferenc	3799	yes	no	1995	J Magn Reson Imaging	3.21	1	1	USA	1
CPC	Szűcs Ákos	3522	yes	no	1998	J Magn Reson Imaging.	3.21	1	1	Sweden	1
CPC	Kui Balázs	1765	yes	no	2008	J Med Assoc Thai	0	1	1	Thailand	1
CPC	Gódi Szilárd	849	yes	no	2012	J Med Imaging Radiat Oncol.	1.11	1	1	US	1
CPC	Izbéki Ferenc	4140	yes	no	1989	J Natl Cancer Inst	12.58	1	1	USA	1
CPC	Izbéki Ferenc	3804	yes	no	1995	J Nucl Med	6.16	1	1	Belgium	1
CPC	Izbéki Ferenc	3919	yes	no	1994	J Pain Symptom Manage	2.8	1	1	Italy	1
CPC	Szűcs Ákos	3072	yes	no	2001	J Pain Symptom Manage.	2.8	1	1	The Netherlands	1
CPC	Kui Balázs	1885	yes	no	2008	J Support Oncol	0	1	1	Germany	1
CPC	Kui Balázs	1756	yes	no	2008	J Support Oncol.	0	1	1	USA	1
CPC	Izbéki Ferenc	3709	yes	no	1996	J Surg Oncol	0	1	1	USA	1
CPC	Izbéki Ferenc	3752	yes	no	1996	J Surg Oncol	0	1	1	USA	1
CPC	Gódi Szilárd	936	yes	no	2012	J Surg Oncol.	0	1	1	Japan	1
CPC	Szűcs Ákos	3647	yes	no	1997	J Urol.	4.47	1	1	Japan	1
CPC	Gódi Szilárd	497	yes	no	2013	J Vasc Interv Radiol.	2.41	1	1	Italy	1
CPC	Gódi Szilárd	863	yes	no	2012	J Cancer Res Clin Oncol.	3.08	1	1	South Korea	1
CPC	Halász Adrienn	2558	yes	yes	2004	J Cancer Res Clin Oncol.	3.08	1	1	USA	1
CPC	Gódi Szilárd	381	yes	no	2014	JAMA Surg.	3.94	1	1	UK	1
CPC	Németh Balázs	1309	yes	no	2010	Japanese Journal of Clinical Oncology	2.02	1	1	Japan	1
CPC	Németh Balázs	1360	yes	no	2010	Japanese Journal of Clinical Oncology	2.02	1	1	Japan	1
CPC	Gódi Szilárd	312	yes	no	2014	JOP	0	1	1	Japan	1
CPC	Halász Adrienn	2476	yes	no	2005	JOP.	0	1	1	Japan	1
CPC	Németh Balázs	1312	yes	no	2010	Journal of Palliative Medicine	1.91	1	1	Japan	1
CPC	Németh Balázs	1172	yes	no	2011	Journal of the Pancreas	0	1	1	China	1
CPC	Izbéki Ferenc	4272	yes	no	1978	JPEN	3.15	1	1	USA	1
CPC	Kui Balázs	1982	yes	no	2007	Jpn J Clin Oncol	2.02	1	1	Japan	1
CPC	Izbéki Ferenc	3678	yes	no	1996	Jpn J Clin Oncol	2.02	1	1	Japan	1
CPC	Gódi Szilárd	329	yes	yes	2014	Jpn J Clin Oncol.	2.02	1	1	Japan	1
CPC	Halász Adrienn	2363	yes	no	2005	Jpn J Clin Oncol.	2.02	1	1	Japan	1
CPC	Szűcs Ákos	3556	yes	no	1998	Keio J Med.	0	1	1	Japan	1
CPC	Halász Adrienn	2436	yes	no	2005	Korean J Gastroenterol.	0	1	1	Korea	1
CPC	Szűcs Ákos	3384	yes	no	1999	Kurume Med J.	0	1	1	Japan	1
CPC	Izbéki Ferenc	4195	yes	no	1986	Lancet	45.22	1	1	South Africa	1
CPC	Izbéki Ferenc	4265	yes	no	1979	Lancet	45.22	1	1	USA	1
CPC	Izbéki Ferenc	4267	yes	no	1979	Lancet	45.22	1	1	UK	1
CPC	Gódi Szilárd	607	yes	yes	2013	Lancet Oncol.	24.69	1	1	Belgium	1
CPC	Izbéki Ferenc	4168	yes	no	1988	Leber Magen Darm	0	1	1	Austria	1
CPC	Szűcs Ákos	3496	yes	no	1998	Leuk Lymphoma.	2.89	1	1	France	1
CPC	Halász Adrienn	2747	yes	no	2003	Magy Onkol.	0	1	1	Hungary	1
CPC	Pár Gabriella	180	yes	no	2014	Med Oncol	2.63	1	1	China	1
CPC	Kui Balázs	1964	yes	no	2007	Med Oncol	2.63	1	1	Turkey	1
CPC	Gódi Szilárd	924	yes	no	2012	Med Oncol.	2.63	1	1	Lebanon	1
CPC	Gódi Szilárd	486	yes	no	2013	Med Oncol.	2.63	1	1	China	1
CPC	Halász Adrienn	2833	yes	yes	2003	Med Oncol.	2.63	1	1	Sweden	1
CPC	Németh Balázs	1061	yes	no	2011	Medicina (Kaunas)	0.49	1	1	Lithuania	1
CPC	Izbéki Ferenc	3844	yes	no	1995	Minerva Chir	0.68	1	1	Italy	1
CPC	Pár Gabriella	127	yes	no	2015	Mol Ther	6.23	1	1	France	1
CPC	Gódi Szilárd	316	yes	yes	2014	N Engl J Med.	55.87	1	1	US	1
CPC	Izbéki Ferenc	3965	yes	no	1993	Nihon Geka Gakkai Pzasshi	0	1	1	Japan	1
CPC	Izbéki Ferenc	3687	yes	no	1996	Nihon Igaku Hoshasen Gakkai Zasshi	0	1	1	Japan	1
CPC	Izbéki Ferenc	3779	yes	no	1995	Nihon Igaku Hoshasen Gakkai Zasshi	0	1	1	Japan	1
CPC	Izbéki Ferenc	3792	yes	no	1995	Nihon Igaku Hoshasen Gakkai Zasshi	0	1	1	Japan	1
CPC	Izbéki Ferenc	3857	yes	no	1994	Nihon Shokakibyo Gakkai Zasshi	0	1	1	Japan	1
CPC	Izbéki Ferenc	4270	yes	no	1979	Nouv Presse Med	0	1	1	France	1
CPC	Németh Balázs	1041	yes	no	2012	Nutrition	3.88	1	1	Italy	1
CPC	Németh Balázs	1307	yes	no	2010	Onccology Reports	2.3	1	1	Japan	1
CPC	Gódi Szilárd	408	yes	yes	2013	Oncoimmunology	6.27	1	1	Japan	1
CPC	Kui Balázs	2251	yes	no	2006	Oncol Rep	2.3	1	1	Greek	1
CPC	Gódi Szilárd	574	yes	no	2013	Oncol Rep.	2.3	1	1	Japan	1
CPC	Halász Adrienn	2463	yes	yes	2005	Oncol Rep.	2.3	1	1	Japan	1
CPC	Szűcs Ákos	3275	yes	no	2000	Oncol Rep.	2.3	1	1	Israel	1
CPC	Szűcs Ákos	3519	yes	no	1998	Oncol Rep.	2.3	1	1	Sweden	1
CPC	Szűcs Ákos	3520	yes	no	1998	Oncol Rep.	2.3	1	1	USA	1
CPC	Szűcs Ákos	3539	yes	no	1998	Oncol Rep.	2.3	1	1	Japan	1
CPC	Halász Adrienn	2406	yes	yes	2005	Oncol Rep.	2.3	1	1	Japan	1
CPC	Németh Balázs	1424	yes	no	2010	Oncologist	4.87	1	1	Italy	1
CPC	Németh Balázs	973	yes	no	2011	Oncology	0	1	1	South Korea	1
CPC	Izbéki Ferenc	3748	yes	no	1996	Oncology	0	1	1	Italy	1
CPC	Izbéki Ferenc	3963	yes	no	1993	Oncology	0	1	1	Germany	1
CPC	Izbéki Ferenc	3974	yes	no	1993	Oncology	0	1	1	UK	1
CPC	Izbéki Ferenc	3982	yes	no	1993	Oncology	0	1	1	Italy	1
CPC	Izbéki Ferenc	4091	yes	no	1991	Oncology	0	1	1	Japan	1
CPC	Izbéki Ferenc	4247	yes	no	1981	Oncology	0	1	1	USA	1
CPC	Szűcs Ákos	3370	yes	no	1999	Oncology (Williston Park).	2.32	1	1	USA	1
CPC	Szűcs Ákos	3371	yes	no	1999	Oncology (Williston Park).	2.32	1	1	USA	1
CPC	Halász Adrienn	2733	yes	no	2003	Oncology (Williston Park).	2.32	1	1	USA	1
CPC	Németh Balázs	1014	yes	no	2012	Oncology reports	2.3	1	1	Italy	1
CPC	Halász Adrienn	2408	yes	yes	2005	Oncology.	2.32	1	1	Japan	1
CPC	Halász Adrienn	2867	yes	yes	2003	Oncology.	2.32	1	1	Italy	1
CPC	Halász Adrienn	2981	yes	yes	2002	Oncology.	2.32	1	1	Japan	1
CPC	Kui Balázs	1642	yes	no	2009	Onkologie	0.86	1	1	Germany	1
CPC	Szűcs Ákos	3619	yes	no	1997	Orv Hetil.	0	1	1	Hungary	1
CPC	Izbéki Ferenc	3712	yes	no	1996	Pain	5.21	1	1	Japan	1
CPC	Németh Balázs	1036	yes	no	2011	Pancreas	0	1	1	South Korea	1
CPC	Németh Balázs	1585	yes	no	2009	Pancreas	0	1	1	USA	1
CPC	Izbéki Ferenc	3807	yes	no	1995	Pancreas	0	1	1	France	1
CPC	Izbéki Ferenc	3860	yes	no	1994	Pancreas	0	1	1	Japan	1
CPC	Izbéki Ferenc	3954	yes	no	1993	Pancreas	0	1	1	USA	1
CPC	Izbéki Ferenc	4049	yes	no	1992	Pancreas	0	1	1	USA	1
CPC	Halász Adrienn	2321	yes	no	2006	Pancreas.	0	1	1	UK	1
CPC	Halász Adrienn	2322	yes	no	2006	Pancreas.	0	1	1	Italy	1
CPC	Halász Adrienn	2323	yes	no	2006	Pancreas.	0	1	1	Korea	1
CPC	Gódi Szilárd	452	yes	no	2013	Pancreatology	2.84	1	1	China	1
CPC	Gódi Szilárd	730	yes	no	2012	Pancreatology	2.84	1	1	China	1
CPC	Kui Balázs	2190	yes	no	2006	Pancreatology	2.84	1	1	Italy	1
CPC	Izbéki Ferenc	3967	yes	no	1993	Panminerva Med	1.67	1	1	Italy	1
CPC	Izbéki Ferenc	3851	yes	no	1994	Pathologica	0	1	1	Italy	1
CPC	Németh Balázs	952	yes	yes	2012	Plos One	3.23	1	1	USA	1
CPC	Gódi Szilárd	351	yes	no	2014	Pol Arch Med Wewn.	2.12	1	1	Poland	1
CPC	Kui Balázs	1911	yes	no	2008	Przegl Lek.	0	1	1	Polish	1
CPC	Gódi Szilárd	281	yes	yes	2014	Radiat Oncol.	2.55	1	1	UK	1
CPC	Németh Balázs	1350	yes	no	2010	Radiology	6.87	1	1	USA	1
CPC	Kui Balázs	2157	yes	no	2006	Radiology	6.87	1	1	Austria	1
CPC	Izbéki Ferenc	3796	yes	no	1995	Radiology	6.87	1	1	Sweden	1
CPC	Izbéki Ferenc	3797	yes	no	1995	Radiology	6.87	1	1	USA	1
CPC	Izbéki Ferenc	3853	yes	no	1994	Radiology	6.87	1	1	UK	1
CPC	Izbéki Ferenc	3983	yes	no	1993	Radiology	6.87	1	1	Germany	1
CPC	Izbéki Ferenc	4092	yes	no	1991	Radiology	6.87	1	1	Italy	1
CPC	Izbéki Ferenc	4166	yes	no	1988	Radiology	6.87	1	1	USA	1
CPC	Izbéki Ferenc	4257	yes	no	1980	Radiology	6.87	1	1	USA	1
CPC	Kui Balázs	1958	yes	no	2007	Radiology.	6.87	1	1	Japan	1
CPC	Halász Adrienn	2930	yes	yes	2002	Radiology.	6.87	1	1	Spain	1
CPC	Szűcs Ákos	3387	yes	no	1999	Radiology.	6.87	1	1	Japan	1
CPC	Szűcs Ákos	3427	yes	no	1999	Radiology.	6.87	1	1	Germany	1
CPC	Halász Adrienn	2393	yes	yes	2005	Radiology.	6.87	1	1	China	1
CPC	Halász Adrienn	2975	yes	yes	2002	Radiology.	6.87	1	1	Germany	1
CPC	Izbéki Ferenc	3673	yes	no	1996	Radiother Oncol	2.55	1	1	The Netherlands	1
CPC	Gódi Szilárd	465	yes	no	2014	Radiother Oncol.	2.55	1	1	US	1
CPC	Gódi Szilárd	946	yes	no	2012	Radiother Oncol.	2.55	1	1	Japan	1
CPC	Szűcs Ákos	3113	yes	no	2001	Recenti Prog Med.	0	1	1	Italy	1
CPC	Izbéki Ferenc	3816	yes	no	1995	Rinsho Byori	0	1	1	Japan	1
CPC	Izbéki Ferenc	3952	yes	no	1993	Rofo	1.4	1	1	Germany	1
CPC	Izbéki Ferenc	4276	yes	no	1978	S Afr Med J.	1.63	1	1	South Africa	1
CPC	Izbéki Ferenc	4213	yes	no	1984	Sand J Gastroenterol	2.36	1	1	Norway	1
CPC	Izbéki Ferenc	4223	yes	no	1983	Sand J Gastroenterol	2.36	1	1	Sweden	1
CPC	Izbéki Ferenc	4039	yes	no	1992	Semin Oncol	0	1	1	Germany	1
CPC	Izbéki Ferenc	4040	yes	no	1992	Semin Oncol	0	1	1	USA	1
CPC	Szűcs Ákos	3472	yes	no	1998	Semin Surg Oncol.	0	1	1	Italy	1
CPC	Halász Adrienn	2314	yes	yes	2005	Semin. Oncol	0	1	1	Canada	1
CPC	Izbéki Ferenc	3784	yes	no	1995	South Med J	0.93	1	1	USA	1
CPC	Pár Gabriella	206	yes	no	2014	Strahlenter Onkol	2.91	1	1	Chile	1
CPC	Pár Gabriella	220	yes	no	2014	Strahlenter Onkol	2.91	1	1	Germany	1
CPC	Kui Balázs	2109	yes	no	2007	Surg Endosc	3.26	1	1	India	1
CPC	Kui Balázs	2134	yes	no	2006	Surg Endosc.	3.26	1	1	Italy	1
CPC	Izbéki Ferenc	4009	yes	no	1992	Surgery	3.38	1	1	USA	1
CPC	Izbéki Ferenc	4266	yes	no	1979	Surgery	3.38	1	1	USA	1
CPC	Halász Adrienn	2510	yes	yes	2004	Surgery.	3.38	1	1	USA	1
CPC	Szűcs Ákos	3573	yes	no	1997	Surgery.	3.38	1	1	USA	1
CPC	Gódi Szilárd	323	yes	no	2014	Target Oncol.	4	1	1	Spain	1
CPC	Izbéki Ferenc	4042	yes	no	1992	Tohoku J Exp Med	1.35	1	1	Japan	1
CPC	Gódi Szilárd	304	yes	yes	2014	Trials.	1.73	1	1	Germany	1
CPC	Pár Gabriella	106	yes	no	2015	Tumori	1.27	1	1	Italy	1
CPC	Németh Balázs	1276	yes	no	2010	Tumori	1.27	1	1	Spain	1
CPC	Kui Balázs	2088	yes	no	2006	Tumori	1.27	1	1	Turkey	1
CPC	Izbéki Ferenc	3839	yes	no	1995	Tumori	1.27	1	1	Italy	1
CPC	Gódi Szilárd	458	yes	no	2014	Tumour Biol.	3.61	1	1	China	1
CPC	Gódi Szilárd	478	yes	no	2014	Tumour Biol.	3.61	1	1	China	1
CPC	Gódi Szilárd	475	yes	no	2014	Tumour Biol.	3.61	1	1	China	1
CPC	Izbéki Ferenc	3935	yes	no	1994	Virchows Arch	0	1	1	Italy	1
CPC	Szűcs Ákos	3448	yes	no	1999	Vox Sang.	2.8	1	1	Italy	1
CPC	Szűcs Ákos	3493	yes	no	1998	West J Med.	0	1	1	USA	1
CPC	Izbéki Ferenc	3825	yes	no	1995	Wiad Lek	0	1	1	Poland	1
CPC	Szűcs Ákos	3636	yes	no	1997	Wiad Lek.	0	1	1	France	1
CPC	Pár Gabriella	262	yes	no	2014	World J Gastroenterol	2.37	1	1	Japan	1
CPC	Kui Balázs	1742	yes	no	2008	World J Gastroenterol	2.37	1	1	Japan	1
CPC	Kui Balázs	2220	yes	no	2006	World J Gastroenterol	2.37	1	1	China	1
CPC	Gódi Szilárd	435	yes	no	2013	World J Gastroenterol.	2.37	1	1	Poland	1
CPC	Kui Balázs	1693	yes	no	2008	World J Gastroenterol.	2.37	1	1	Japan	1
CPC	Halász Adrienn	2422	yes	yes	2005	World J Gastroenterol.	2.37	1	1	China	1
CPC	Halász Adrienn	2621	yes	yes	2004	World J Gastroenterol.	2.37	1	1	China	1
CPC	Halász Adrienn	2722	yes	yes	2003	World J Gastroenterol.	2.37	1	1	China	1
CPC	Németh Balázs	1043	yes	no	2011	World J Surg	2.64	1	1	Italy	1
CPC	Pár Gabriella	267	yes	no	2014	World J Surg Oncol	1.41	1	1	China	1
CPC	Gódi Szilárd	431	yes	no	2014	World J Surg.	2.64	1	1	Japan	1
CPC	Gódi Szilárd	586	yes	no	2013	World J Surg.	2.64	1	1	UK	1
CPC	Gódi Szilárd	473	yes	no	2014	World J Surg.	2.64	1	1	Poland	1
CPC	Halász Adrienn	2374	yes	yes	2005	Z Gastroenterol.	1.05	1	1	Germany	1
CPC	Gódi Szilárd	773	yes	no	2012	Zhongguo Zhong Xi Yi Jie He Za Zhi	0	1	1	China	1
CPC	Gódi Szilárd	418	yes	no	2013	Zhonghua Wai Ke Za Zhi.	0	1	1	China	1
CPC	Szűcs Ákos	3609	yes	no	1997	Zhonghua Wai Ke Za Zhi.	0	1	1	China	1
CPC	Gódi Szilárd	514	yes	no	2013	Zhonghua Zhong Liu Za Zhi	0	1	1	China	1
CPC	Pár Gabriella	93	yes	no	2015			1	1	USA	1
CPC	Gódi Szilárd	517	yes	no	2013	Cancer Chemother Pharmacol.	2.77	1	1	South Korea	1
CPC	Gódi Szilárd	290	yes	yes	2014	Gastrointest Endosc.	5.37	1	1	US	1
CPC	Izbéki Ferenc	3893	yes	no	1994	Rev Esp Enferm Dig	1.41	1	1	Spain	1
CPC	Izbéki Ferenc	3968	yes	no	1993	Acta Gastroenterol Belg	0.91	1		Germany
CPC	Kui Balázs	1637	yes	no	2009	Am J Clin Oncol	3.06	1		USA
CPC	Kui Balázs	1667	yes	no	2009	Am J Clin Oncol	3.06	1		Italy
CPC	Kui Balázs	1836	yes	no	2008	Am J Clin Oncol	3.06	1		USA
CPC	Kui Balázs	1837	yes	no	2008	Am J Clin Oncol	3.06	1		Italy
CPC	Kui Balázs	1838	yes	no	2008	Am J Clin Oncol	3.06	1		USA
CPC	Kui Balázs	1951	yes	no	2007	Am J Clin Oncol	3.06	1		Italy
CPC	Kui Balázs	2082	yes	no	2007	Am J Clin Oncol	3.06	1		USA
CPC	Kui Balázs	2083	yes	no	2007	Am J Clin Oncol	3.06	1		Lebanon
CPC	Izbéki Ferenc	3696	yes	no	1996	Am J Clin Oncol	3.06	1		Italy
CPC	Gódi Szilárd	912	yes	no	2013	Am J Clin Oncol.	3.06	1		US
CPC	Izbéki Ferenc	4018	yes	no	1992	Am J Surg	2.29	1		France
CPC	Kui Balázs	1770	yes	no	2008	Ann Surg	8.33	1		USA
CPC	Gódi Szilárd	560	yes	no	2013	Ann Surg Oncol.	3.93	1		Japan
CPC	Németh Balázs	962	yes	no	2012	Ann Surg Oncol.	3.93	1		Italy
CPC	Gódi Szilárd	763	yes	no	2012	Ann Surg.	8.33	1		Germany
CPC	Kui Balázs	2086	yes	no	2007	Anticancer Drugs	1.78	1		USA
CPC	Kui Balázs	2258	yes	no	2006	Anticancer Drugs	1.78	1		Spain
CPC	Gódi Szilárd	684	yes	no	2013	Anticancer Res.	1.83	1		Spain
CPC	Izbéki Ferenc	4200	yes	no	1985	Arch Surg	4.93	1		USA
CPC	Izbéki Ferenc	4117	yes	no	1990	Br J Cancer	4.84	1		Norway
CPC	Pár Gabriella	90	yes	no	2015	Br J Surg	5.54	1		Japan
CPC	Pár Gabriella	50	yes	no	2015	Cancer Chemother Pharmacol	2.77	1		USA
CPC	Pár Gabriella	91	yes	no	2015	Cancer Chemother Pharmacol	2.77	1		Netherlands
CPC	Izbéki Ferenc	4204	yes	no	1985	Cancer Treat Rep	0	1		USA
CPC	Gódi Szilárd	289	yes	no	2014	Cancer Chemother Pharmacol.	2.77	1		Greece
CPC	Gódi Szilárd	298	yes	no	2014	Cancer Chemother Pharmacol.	2.77	1		US
CPC	Gódi Szilárd	645	yes	no	2013	Cancer Chemother Pharmacol.	2.77	1		China
CPC	Gódi Szilárd	873	yes	no	2012	Cancer Chemother Pharmacol.	2.77	1		Italy
CPC	Kui Balázs	1969	yes	no	2007	Cancer J	4.24	1		USA
CPC	Kui Balázs	1970	yes	no	2007	Cancer J	4.24	1		usa
CPC	Gódi Szilárd	890	yes	yes	2012	Cancer Sci.	3.52	1		Japan
CPC	Kui Balázs	2254	yes	no	2006	Chemotherapy	1.29	1		Japan
CPC	Kui Balázs	1660	yes	no	2009	Chin Med J (Engl)	1.05	1		China
CPC	Kui Balázs	1966	yes	no	2007	Coll Antropol	0.61	1		Croatia
CPC	Izbéki Ferenc	3989	yes	no	1993	Eur J Cancer	5.42	1		Norway
CPC	Izbéki Ferenc	3811	yes	no	1995	Eur J Surg Oncol	3.01	1		Norway
CPC	Izbéki Ferenc	4017	yes	no	1992	Eur J Surg Oncol	3.01	1		Norway
CPC	Izbéki Ferenc	4128	yes	no	1990	Eur J Surg Oncol	3.01	1		Israel
CPC	Izbéki Ferenc	4081	yes	no	1991	G Chir	0	1		Italy
CPC	Kui Balázs	1833	yes	no	2008	Gan To Kagaku Ryoho	0	1		Japan
CPC	Izbéki Ferenc	3984	yes	no	1993	Gan To Kagaku Ryoho	0	1		Japan
CPC	Izbéki Ferenc	4023	yes	no	1992	Gan To Kagaku Ryoho	0	1		Japan
CPC	Izbéki Ferenc	4046	yes	no	1992	Gan To Kagaku Ryoho	0	1		Japan
CPC	Németh Balázs	969	yes	no	2011	Gan To Kagaku Ryoho.	0	1		Japan
CPC	Gódi Szilárd	837	yes	no	2013	Gut	14.66	1		Germany
CPC	Németh Balázs	981	yes	no	2012	Hepatogastroenterology	0.93	1		Turkey
CPC	Németh Balázs	1093	yes	no	2011	Hepatogastroenterology	0.93	1		Japan
CPC	Kui Balázs	1973	yes	no	2007	Hepatogastroenterology	0.93	1		Japan
CPC	Gódi Szilárd	525	yes	no	2013	Hepatogastroenterology.	0.93	1		Germany
CPC	Kui Balázs	2026	yes	no	2007	Int J Radiat Oncol Biol Phys	4.26	1		USA
CPC	Gódi Szilárd	857	yes	no	2013	Int J Radiat Oncol Biol Phys.	4.26	1		Japan
CPC	Izbéki Ferenc	3937	yes	no	1994	Invest New Drugs	2.92	1		USA
CPC	Izbéki Ferenc	3986	yes	no	1993	Invest New Drugs	2.92	1		Canada
CPC	Izbéki Ferenc	4025	yes	no	1992	Invest New Drugs	2.92	1		USA
CPC	Izbéki Ferenc	4125	yes	no	1990	Invest New Drugs	2.92	1		USA
CPC	Izbéki Ferenc	4126	yes	no	1990	Invest New Drugs	2.92	1		USA
CPC	Gódi Szilárd	589	yes	yes	2013	Invest New Drugs.	2.92	1		Japan
CPC	Izbéki Ferenc	4102	yes	no	1990	J Biol Response Mod	0	1		USA
CPC	Kui Balázs	1717	yes	no	2009	J BUON	0.74	1		Greek
CPC	Izbéki Ferenc	4058	yes	no	1992	J Cancer Res Clin Oncol	3.08	1		Germany
CPC	Kui Balázs	1872	yes	no	2008	J Clin Gastroenterol	3.5	1		USA
CPC	Kui Balázs	2021	yes	no	2007	J Clin Oncol	18.43	1		UK
CPC	Izbéki Ferenc	4007	yes	no	1992	J Clin Oncol	18.43	1		USA
CPC	Izbéki Ferenc	4205	yes	no	1985	J Clin Oncol	18.43	1		USA
CPC	Gódi Szilárd	635	yes	no	2013	J Clin Oncol.	18.43	1		Japan
CPC	Izbéki Ferenc	4065	yes	no	1991	J Immunother	0	1		USA
CPC	Németh Balázs	1338	yes	no	2010	Klinichna Khirurhiia	0	1		Russia
CPC	Gódi Szilárd	846	yes	no	2012	Nutr J.	2.6	1		US
CPC	Németh Balázs	1249	yes	no	2010	Nutrition and Cancer	2.32	1		Israel
CPC	Izbéki Ferenc	3874	yes	no	1994	Oncology	0	1		Japan
CPC	Izbéki Ferenc	4127	yes	no	1990	Onkologie	0.86	1		Germany
CPC	Kui Balázs	1646	yes	no	2009	Pancreas	0	1		Japan
CPC	Kui Balázs	1737	yes	no	2009	Pancreas	0	1		Japan
CPC	Kui Balázs	1824	yes	no	2008	Pancreas	0	1		USA
CPC	Kui Balázs	1851	yes	no	2008	Pancreas	0	1		Belgium
CPC	Kui Balázs	1899	yes	no	2008	Pancreas	0	1		Italy
CPC	Kui Balázs	2075	yes	no	2007	Pancreas.	0	1		Japan
CPC	Kui Balázs	1965	yes	no	2007	Radiology	6.87	1		France
CPC	Gódi Szilárd	854	yes	no	2012	Surgery.	3.38	1		South Korea
CPC	Izbéki Ferenc	4144	yes	no	1989	Z Gesamte Inn Med	0	1		Germany
CPC	Németh Balázs	1232	yes	no	2010	Zhonghua Zhong Liu Za Zhi	0	1		China
CPC	Gódi Szilárd	898	yes	no	2012	Zhonghua Zhong Liu Za Zhi.	0	1		China
CPC	Halász Adrienn	2509	yes	no	2004	Acta Chir Belg.	0.41	1		Poland
CPC	Szűcs Ákos	3525	yes	no	1998	Acta Chir Belg.	0.41	1		Belgium
CPC	Halász Adrienn	2358	yes	no	2005	Acta Chir Belg.	0.41	1		Belgium
CPC	Szűcs Ákos	3587	yes	no	1997	Acta Cytol.	1.56	1		USA
CPC	Szűcs Ákos	3034	yes	no	2001	Acta Gastroenterol Belg.	0.91	1		Belgium
CPC	Szűcs Ákos	3060	yes	no	2001	Acta Gastroenterol Latinoam.	0	1		Argentina
CPC	Szűcs Ákos	3184	yes	no	2000	Acta Gastroenterol Latinoam.	0	1		Israel
CPC	Halász Adrienn	2714	yes	no	2002	Acta Oncol.	3	1		Korea
CPC	Szűcs Ákos	3439	yes	no	1998	Acta Oncol.	3	1		Sweden
CPC	Halász Adrienn	2420	yes	yes	2005	Acta Radiol.	1.6	1		Japan
CPC	Halász Adrienn	2653	yes	no	2004	Ai Zheng.	2.16	1		China
CPC	Halász Adrienn	2392	yes	no	2005	Am J Clin Oncol.	3.06	1		USA
CPC	Halász Adrienn	2428	yes	no	2005	Am J Clin Oncol.	3.06	1		USA
CPC	Halász Adrienn	2332	yes	no	2005	Am J Clin Oncol.	3.06	1		USA
CPC	Halász Adrienn	2694	yes	no	2004	Am J Clin Oncol.	3.06	1		USA
CPC	Halász Adrienn	2708	yes	no	2003	Am J Clin Oncol.	3.06	1		USA
CPC	Halász Adrienn	2820	yes	no	2003	Am J Clin Oncol.	3.06	1		Brazil
CPC	Halász Adrienn	2860	yes	no	2003	Am J Clin Oncol.	3.06	1		Spain
CPC	Halász Adrienn	2929	yes	yes	2002	Am J Gastroenterol.	10.76	1		Japan
CPC	Szűcs Ákos	3515	yes	no	1998	Am Surg.	2.29	1		USA
CPC	Németh Balázs	1592	yes	no	2009	America Journal of Gastroenterology	10.76	1		Netherlands
CPC	Németh Balázs	1105	yes	no	2012	American Journal of Clinical Oncology	3.06	1		Korea
CPC	Németh Balázs	1120	yes	no	2012	American Journal of Clinical Oncology	3.06	1		USA
CPC	Németh Balázs	1121	yes	no	2012	American Journal of Clinical Oncology	3.06	1		USA
CPC	Németh Balázs	1272	yes	no	2011	American Journal of Clinical Oncology	3.06	1		USA
CPC	Németh Balázs	1461	yes	no	2011	American Journal of Clinical Oncology	3.06	1		Japan
CPC	Németh Balázs	1624	yes	no	2009	American Journal of Clinical Oncology	3.06	1		Korea
CPC	Németh Balázs	1377	yes	no	2010	American Journal of Gastroenterology	10.76	1		Korea
CPC	Németh Balázs	1449	yes	no	2010	American Journal of Gastroenterology	10.76	1		Italy
CPC	Németh Balázs	1598	yes	no	2009	American Journal of Therapeutics	1.13	1		Greece
CPC	Halász Adrienn	2961	yes	no	2002	Ann Chir.	0.52	1		France
CPC	Halász Adrienn	2349	yes	no	2005	Ann Nucl Med.	1.68	1		Japan
CPC	Halász Adrienn	2749	yes	no	2003	Ann Nucl Med.	1.68	1		Japan
CPC	Szűcs Ákos	3606	yes	no	1997	Ann Surg Oncol.	3.93	1		Japan
CPC	Szűcs Ákos	3221	yes	no	2000	Ann Surg Oncol.	3.93	1		Japan
CPC	Németh Balázs	1254	yes	no	2010	Annals of Surgery	8.33	1		Netherlands
CPC	Németh Balázs	1454	yes	no	2010	Anticancer Drugs	1.78	1		China
CPC	Németh Balázs	1513	yes	no	2010	Anticancer Drugs	1.78	1		Korea
CPC	Németh Balázs	1527	yes	no	2010	Anticancer Drugs	1.78	1		Germany
CPC	Halász Adrienn	2679	yes	no	2004	Anticancer Drugs.	1.78	1		USA
CPC	Szűcs Ákos	3545	yes	no	1998	Anticancer Drugs.	1.78	1		USA
CPC	Halász Adrienn	2678	yes	no	2004	Anticancer Drugs.	1.78	1		USA
CPC	Szűcs Ákos	3334	yes	no	1999	Anticancer Drugs.	1.78	1		Germany
CPC	Halász Adrienn	2688	yes	no	2003	Anticancer Res.	1.83	1		Italy
CPC	Szűcs Ákos	3363	yes	no	1999	Anticancer Res.	1.83	1		Germany
CPC	Szűcs Ákos	3366	yes	no	1999	Anticancer Res.	1.83	1		Germany
CPC	Szűcs Ákos	3560	yes	no	1997	Anticancer Res.	1.83	1		Finland
CPC	Szűcs Ákos	3422	yes	no	1999	Anticancer Res.	1.83	1		Austria
CPC	Szűcs Ákos	3586	yes	no	1997	Anticancer Res.	1.83	1		Japan
CPC	Halász Adrienn	2792	yes	no	2003	Anticancer Res.	1.83	1		Germany
CPC	Halász Adrienn	2793	yes	no	2003	Anticancer Res.	1.83	1		Germany
CPC	Halász Adrienn	2873	yes	no	2002	Anticancer Res.	1.83	1		Greece
CPC	Halász Adrienn	2956	yes	no	2002	Anticancer Res.	1.83	1		Italy
CPC	Szűcs Ákos	3146	yes	no	2000	Anticancer Res.	1.83	1		Germany
CPC	Szűcs Ákos	3159	yes	no	2001	Anticancer Res.	1.83	1		France
CPC	Szűcs Ákos	3364	yes	no	1999	Anticancer Res.	1.83	1		Germany
CPC	Szűcs Ákos	3365	yes	no	1999	Anticancer Res.	1.83	1		Germany
CPC	Szűcs Ákos	3581	yes	no	1997	Arch Surg.	4.93	1		China
CPC	Szűcs Ákos	3375	yes	no	1999	Autoimmunity.	8.41	1		Italy
CPC	Németh Balázs	1385	yes	yes	2010	Blood Coagulation & Fibrinolysis	1.4	1		UK
CPC	Németh Balázs	1608	yes	no	2009	Bulletin Du Cancer	0	1		France
CPC	Szűcs Ákos	3308	yes	no	2000	Cancer Chemother Pharmacol.	2.77	1		Norway
CPC	Szűcs Ákos	3538	yes	no	1998	Cancer J Sci Am.	0	1		USA
CPC	Németh Balázs	1188	yes	no	2011	Cancer Radiothérapie	1.41	1		France
CPC	Szűcs Ákos	3276	yes	no	1999	Cancer Biother Radiopharm.	1.78	1		Italy
CPC	Szűcs Ákos	3294	yes	no	2000	Cancer Biother Radiopharm.	1.78	1		Germany
CPC	Szűcs Ákos	3042	yes	no	2002	Cancer Chemother Pharmacol.	2.77	1		Japan
CPC	Szűcs Ákos	3354	yes	no	1999	Cancer Chemother Pharmacol.	2.77	1		Switzerland
CPC	Szűcs Ákos	3063	yes	no	2001	Cancer Chemother Pharmacol.	2.77	1		Greece
CPC	Szűcs Ákos	3355	yes	no	1999	Cancer Chemother Pharmacol.	2.77	1		USA
CPC	Szűcs Ákos	3199	yes	no	2000	Cancer Immunol Immunother.	3.94	1		USA
CPC	Halász Adrienn	2717	yes	no	2003	Cancer Invest.	2.22	1		Germany
CPC	Halász Adrienn	2972	yes	no	2002	Cancer Invest.	2.22	1		USA
CPC	Szűcs Ákos	3025	yes	no	2002	Cancer Invest.	2.22	1		Germany
CPC	Halász Adrienn	2473	yes	no	2005	Cancer Invest.	2.22	1		Greece
CPC	Halász Adrienn	2527	yes	no	2004	Cancer Invest.	2.22	1		USA
CPC	Halász Adrienn	2528	yes	no	2004	Cancer Invest.	2.22	1		Italy
CPC	Halász Adrienn	2530	yes	no	2004	Cancer Invest.	2.22	1		USA
CPC	Halász Adrienn	2737	yes	no	2003	Cancer Invest.	2.22	1		USA
CPC	Szűcs Ákos	3352	yes	no	1999	Cancer Invest.	2.22	1		USA
CPC	Halász Adrienn	2441	yes	yes	2006	Cancer Lett.	5.62	1		Germany
CPC	Szűcs Ákos	3096	yes	no	2001	Cancer.	4.24	1		Sweden
CPC	Szűcs Ákos	3114	yes	no	2001	Cancer.	4.24	1		USA
CPC	Szűcs Ákos	3149	yes	no	2001	Cancer.	4.24	1		USA
CPC	Szűcs Ákos	3155	yes	no	2001	Cancer.	4.24	1		Japan
CPC	Szűcs Ákos	3183	yes	no	2000	Cancer.	4.24	1		The Netherlands
CPC	Szűcs Ákos	3266	yes	no	2000	Cancer.	4.24	1		Poland
CPC	Szűcs Ákos	3273	yes	no	2000	Cancer.	4.24	1		Austria
CPC	Szűcs Ákos	3298	yes	no	2000	Cancer.	4.24	1		USA
CPC	Szűcs Ákos	3320	yes	no	2000	Cancer.	4.24	1		USA
CPC	Szűcs Ákos	3391	yes	no	1999	Cancer.	4.24	1		Finland
CPC	Szűcs Ákos	3431	yes	no	1999	Cancer.	4.24	1		USA
CPC	Szűcs Ákos	3511	yes	no	1998	Cancer.	4.24	1		Italy
CPC	Szűcs Ákos	3601	yes	no	1997	Cancer.	4.24	1		Japan
CPC	Szűcs Ákos	3468	yes	no	1998	Cancer.	4.24	1		Germany
CPC	Szűcs Ákos	3469	yes	no	1998	Cancer.	4.24	1		Sweden
CPC	Szűcs Ákos	3514	yes	no	1998	Cancer.	4.24	1		USA
CPC	Szűcs Ákos	3106	yes	no	2001	Cancer.	4.24	1		USA
CPC	Szűcs Ákos	3191	yes	no	2000	Cancer.	4.24	1		Japan
CPC	Szűcs Ákos	3216	yes	no	2000	Cancer.	4.24	1		Spain
CPC	Szűcs Ákos	3259	yes	no	2000	Cancer.	4.24	1		USA
CPC	Szűcs Ákos	3260	yes	no	2000	Cancer.	4.24	1		Japan
CPC	Szűcs Ákos	3282	yes	no	2000	Cardiovasc Intervent Radiol.	2.07	1		Italy
CPC	Szűcs Ákos	3286	yes	no	2000	Cardiovasc Intervent Radiol.	2.07	1		Japan
CPC	Halász Adrienn	2830	yes	no	2003	Chin Med J (Engl).	1.05	1		China
CPC	Szűcs Ákos	3156	yes	no	2001	Chir Ital.	0	1		Italy
CPC	Szűcs Ákos	3310	yes	no	1999	Chirurg.	0	1		Germany
CPC	Szűcs Ákos	3605	yes	no	1997	Chirurg.	0	1		Germany
CPC	Szűcs Ákos	3379	yes	no	1999	Chirurg.	0	1		Germany
CPC	Halász Adrienn	2317	yes	no	2005	Clin Colorectal Cancer.	2.81	1		USA
CPC	Halász Adrienn	2351	yes	yes	2005	Clin Gastroenterol Hepatol.	7.9	1		Germany
CPC	Halász Adrienn	2673	yes	yes	2004	Clin Nutr.	4.48	1		Australia
CPC	Halász Adrienn	2377	yes	yes	2005	Clin Nutr.	4.48	1		Australia
CPC	Halász Adrienn	2798	yes	no	2003	Clin Oncol (R Coll Radiol).	0.229	1		UK
CPC	Szűcs Ákos	3438	yes	no	1998	Clin Ter.	2.73	1		Italy
CPC	Halász Adrienn	2745	yes	no	2003	Clin Cancer Res.	8.72	1		USA
CPC	Szűcs Ákos	3150	yes	no	2001	Clin Cancer Res.	8.72	1		USA
CPC	Németh Balázs	1258	yes	no	2010	Clinical Journal of Pain	2.53	1		Italy
CPC	Németh Balázs	1205	yes	no	2011	Clinical&Translational Oncology	2.08	1		Spain
CPC	Halász Adrienn	2369	yes	no	2005	Curr Treat Options Gastroenterol.	0	1		USA
CPC	Szűcs Ákos	3315	yes	no	1999	Dig Dis Sci.	2.61	1		Spain
CPC	Szűcs Ákos	3017	yes	no	2002	Dig Liver Dis.	2.96	1		Italy
CPC	Szűcs Ákos	3467	yes	no	1998	Dig Surg.	2.16	1		Japan
CPC	Szűcs Ákos	3625	yes	no	1997	Digestion.	2.1	1		Germany
CPC	Szűcs Ákos	3639	yes	no	1997	Digestion.	2.1	1		Germany
CPC	Németh Balázs	1109	yes	no	2011	Digestive and Liver Disease	2.96	1		Italy
CPC	Szűcs Ákos	3141	yes	no	2000	Drugs Exp Clin Res.	0	1		Ukraine
CPC	Halász Adrienn	2365	yes	no	2005	East Afr Med J.	0	1		Ethiopia
CPC	Szűcs Ákos	3664	yes	no	1996	Eur J Cancer.	5.42	1		Belgium
CPC	Szűcs Ákos	3641	yes	no	1997	Eur J Cancer.	5.42	1		USA
CPC	Szűcs Ákos	3293	yes	no	2000	Eur J Gastroenterol Hepatol.	2.25	1		France
CPC	Szűcs Ákos	3477	yes	no	1998	Eur J Nucl Med.	3.464	1		Italy
CPC	Szűcs Ákos	3547	yes	no	1998	Eur J Nucl Med.	3.464	1		Germany
CPC	Halász Adrienn	2429	yes	yes	2005	Eur J Surg Oncol.	3.01	1		Poland
CPC	Halász Adrienn	2941	yes	yes	2002	Eur J Surg Oncol.	3.01	1		France
CPC	Szűcs Ákos	3458	yes	no	1998	Eur J Surg Oncol.	3.01	1		Germany
CPC	Szűcs Ákos	3568	yes	no	1997	Eur J Surg Oncol.	3.01	1		Germany
CPC	Halász Adrienn	2350	yes	yes	2006	Eur J Surg Oncol.	3.01	1		UK
CPC	Halász Adrienn	2608	yes	yes	2004	Eur J Surg Oncol.	3.01	1		The Netherlands
CPC	Szűcs Ákos	3057	yes	no	2001	Eur J Surg.	0	1		Turkey
CPC	Szűcs Ákos	3532	yes	no	1998	Eur J Surg.	0	1		Italy
CPC	Szűcs Ákos	3394	yes	no	1999	Eur J Surg.	0	1		France
CPC	Halász Adrienn	2736	yes	yes	2003	Eur J Cancer.	5.42	1		Greece
CPC	Halász Adrienn	2584	yes	no	2004	Eur J Cancer.	5.42	1		The Netherlands
CPC	Halász Adrienn	2791	yes	yes	2003	Eur J Cancer.	5.42	1		UK
CPC	Németh Balázs	1115	yes	no	2011	European Journal of Cancer	5.42	1		Germany
CPC	Németh Balázs	1250	yes	no	2011	European Journal of Cancer	5.42	1		USA
CPC	Németh Balázs	1299	yes	no	2010	European Journal of Cancer	5.42	1		France
CPC	Németh Balázs	1473	yes	no	2010	European Journal of Cancer	5.42	1		UK
CPC	Németh Balázs	1280	yes	no	2010	European Journal of Surgical Oncology	3.01	1		France
CPC	Szűcs Ákos	3262	yes	no	1999	Folia Med Cracov.	0	1		Poland
CPC	Halász Adrienn	2372	yes	no	2006	Front Biosci.	3.52	1		Italy
CPC	Németh Balázs	1114	yes	no	2011	Gan To Kagaku Ryoho.	0	1		Japan
CPC	Halász Adrienn	2768	yes	no	2003	Gan To Kagaku Ryoho.	0	1		Japan
CPC	Szűcs Ákos	3265	yes	no	2000	Gan To Kagaku Ryoho.	0	1		Japan
CPC	Szűcs Ákos	3432	yes	no	1999	Gan To Kagaku Ryoho.	0	1		Japan
CPC	Szűcs Ákos	3589	yes	no	1997	Gan To Kagaku Ryoho.	0	1		Japan
CPC	Szűcs Ákos	3658	yes	no	1996	Gan To Kagaku Ryoho.	0	1		Japan
CPC	Szűcs Ákos	3591	yes	no	1997	Gan To Kagaku Ryoho.	0	1		Japan
CPC	Halász Adrienn	2419	yes	no	2005	Gan To Kagaku Ryoho.	0	1		Japan
CPC	Halász Adrienn	2698	yes	no	2004	Gan To Kagaku Ryoho.	0	1		Japan
CPC	Halász Adrienn	2819	yes	no	2003	Gan To Kagaku Ryoho.	0	1		Japan
CPC	Szűcs Ákos	3167	yes	no	2001	Gan To Kagaku Ryoho.	0	1		China
CPC	Szűcs Ákos	3339	yes	no	1999	Gan To Kagaku Ryoho.	0	1		Japan
CPC	Halász Adrienn	2932	yes	no	2002	Gastrointest Endosc.	5.37	1		Denmark
CPC	Szűcs Ákos	3082	yes	no	2001	Gastrointest Endosc.	5.37	1		USA
CPC	Szűcs Ákos	3177	yes	no	2001	Gastrointest Endosc.	5.37	1		USA
CPC	Szűcs Ákos	3463	yes	no	1998	Gastrointest Endosc.	5.37	1		Denmark
CPC	Szűcs Ákos	3516	yes	no	1998	Gastrointest Endosc.	5.37	1		Belgium
CPC	Szűcs Ákos	3549	yes	no	1998	Gastrointest Endosc.	5.37	1		France
CPC	Szűcs Ákos	3616	yes	no	1997	Gastrointest Endosc.	5.37	1		USA
CPC	Szűcs Ákos	3318	yes		1999	Gastrointest Endosc.	5.37	1		Italy
CPC	Szűcs Ákos	3319	yes	no	2000	Gastrointest Endosc.	5.37	1		Italy
CPC	Németh Balázs	1082	yes	no	2011	Gastrointestinal Endoscopy	5.37	1		USA
CPC	Kui Balázs	1987	yes	no	2007	Genet Med	7.33	1		Germany
CPC	Halász Adrienn	2723	yes	no	2003	Hepatobiliary Pancreat Dis Int.	1.17	1		China
CPC	Halász Adrienn	2724	yes	no	2003	Hepatobiliary Pancreat Dis Int.	1.17	1		China
CPC	Németh Balázs	1567	yes	no	2009	Hepatogastroenterology	0.93	1		Italy
CPC	Németh Balázs	1599	yes	no	2009	Hepatogastroenterology	0.93	1		Japan
CPC	Halász Adrienn	2642	yes	no	2004	Hepatogastroenterology.	0.93	1		Japan
CPC	Szűcs Ákos	3158	yes	no	2001	Hepatogastroenterology.	0.93	1		Japan
CPC	Szűcs Ákos	3197	yes	no	2000	Hepatogastroenterology.	0.93	1		France
CPC	Szűcs Ákos	3258	yes	no	2000	Hepatogastroenterology.	0.93	1		Japan
CPC	Szűcs Ákos	3376	yes	no	1999	Hepatogastroenterology.	0.93	1		Egypt
CPC	Szűcs Ákos	3377	yes	no	1999	Hepatogastroenterology.	0.93	1		Japan
CPC	Szűcs Ákos	3392	yes	no	1999	Hepatogastroenterology.	0.93	1		Japan
CPC	Szűcs Ákos	3417	yes	no	1999	Hepatogastroenterology.	0.93	1		Germany
CPC	Szűcs Ákos	3445	yes	no	1998	Hepatogastroenterology.	0.93	1		Greece
CPC	Szűcs Ákos	3446	yes	no	1998	Hepatogastroenterology.	0.93	1		Japan
CPC	Szűcs Ákos	3486	yes	no	1998	Hepatogastroenterology.	0.93	1		Germany
CPC	Szűcs Ákos	3505	yes	no	1998	Hepatogastroenterology.	0.93	1		Germany
CPC	Szűcs Ákos	3506	yes	no	1998	Hepatogastroenterology.	0.93	1		USA
CPC	Szűcs Ákos	3518	yes	no	1998	Hepatogastroenterology.	0.93	1		Greece
CPC	Szűcs Ákos	3561	yes	no	1997	Hepatogastroenterology.	0.93	1		Japan
CPC	Halász Adrienn	2356	yes	no	2005	Hepatogastroenterology.	0.93	1		Taiwan
CPC	Halász Adrienn	2460	yes	no	2005	Hepatogastroenterology.	0.93	1		Iran
CPC	Halász Adrienn	2469	yes	no	2005	Hepatogastroenterology.	0.93	1		Germany
CPC	Halász Adrienn	2610	yes	no	2004	Hepatogastroenterology.	0.93	1		Japan
CPC	Halász Adrienn	2654	yes	no	2004	Hepatogastroenterology.	0.93	1		Greece
CPC	Halász Adrienn	2815	yes	no	2003	Hepatogastroenterology.	0.93	1		France
CPC	Szűcs Ákos	3115	yes	no	2001	Hepatogastroenterology.	0.93	1		France
CPC	Szűcs Ákos	3224	yes	no	2000	Hepatogastroenterology.	0.93	1		Japan
CPC	Szűcs Ákos	3317	yes	no	1999	Hepatogastroenterology.	0.93	1		Japan
CPC	Szűcs Ákos	3261	yes	no	1999	Indian J Cancer.	0.8	1		India
CPC	Halász Adrienn	2491	yes	no	2005	Int J Gastrointest Cancer.	0	1		Poland
CPC	Halász Adrienn	2847	yes	no	2002	Int J Gastrointest Cancer.	0	1		Japan
CPC	Halász Adrienn	2848	yes	no	2002	Int J Gastrointest Cancer.	0	1		USA
CPC	Halász Adrienn	2570	yes	no	2003	Int J Gastrointest Cancer.	0	1		USA
CPC	Halász Adrienn	2571	yes	no	2003	Int J Gastrointest Cancer.	0	1		USA
CPC	Halász Adrienn	2874	yes	no	2001	Int J Gastrointest Cancer.	0	1		USA
CPC	Szűcs Ákos	3423	yes	no	1999	Int J Pancreatol.	0	1		Japan
CPC	Szűcs Ákos	3424	yes	no	1999	Int J Pancreatol.	0	1		Japan
CPC	Szűcs Ákos	3590	yes	no	1997	Int J Pancreatol.	0	1		Sweden
CPC	Szűcs Ákos	3521	yes	no	1998	Int J Pancreatol.	0	1		Switzerland
CPC	Szűcs Ákos	3604	yes	no	1997	Int J Pancreatol.	0	1		UK
CPC	Halász Adrienn	2400	yes	yes	2005	Int J Radiat Oncol Biol Phys.	4.26	1		USA
CPC	Halász Adrienn	2525	yes	no	2004	Int J Radiat Oncol Biol Phys.	4.26	1		South Korea
CPC	Halász Adrienn	2562	yes	yes	2004	Int J Radiat Oncol Biol Phys.	4.26	1		Finland
CPC	Halász Adrienn	2603	yes	yes	2004	Int J Radiat Oncol Biol Phys.	4.26	1		Italy
CPC	Halász Adrienn	2761	yes	yes	2003	Int J Radiat Oncol Biol Phys.	4.26	1		Germany
CPC	Halász Adrienn	2925	yes	yes	2002	Int J Radiat Oncol Biol Phys.	4.26	1		USA
CPC	Szűcs Ákos	3110	yes	no	2001	Int J Radiat Oncol Biol Phys.	4.26	1		USA
CPC	Halász Adrienn	2364	yes	yes	2005	Int J Radiat Oncol Biol Phys.	4.26	1		USA
CPC	Halász Adrienn	2399	yes	yes	2005	Int J Radiat Oncol Biol Phys.	4.26	1		Belgium
CPC	Halász Adrienn	2602	yes	yes	2004	Int J Radiat Oncol Biol Phys.	4.26	1		USA
CPC	Halász Adrienn	2641	yes	yes	2004	Int J Radiat Oncol Biol Phys.	4.26	1		USA
CPC	Halász Adrienn	2681	yes	yes	2004	Int J Radiat Oncol Biol Phys.	4.26	1		USA
CPC	Halász Adrienn	2691	yes	yes	2004	Int J Radiat Oncol Biol Phys.	4.26	1		Germany
CPC	Halász Adrienn	2760	yes	yes	2003	Int J Radiat Oncol Biol Phys.	4.26	1		Taiwan
CPC	Halász Adrienn	2785	yes	yes	2003	Int J Radiat Oncol Biol Phys.	4.26	1		Belgium
CPC	Halász Adrienn	2836	yes	yes	2003	Int J Radiat Oncol Biol Phys.	4.26	1		USA
CPC	Halász Adrienn	2837	yes	yes	2003	Int J Radiat Oncol Biol Phys.	4.26	1		France
CPC	Halász Adrienn	2862	yes	yes	2003	Int J Radiat Oncol Biol Phys.	4.26	1		USA
CPC	Halász Adrienn	2879	yes	yes	2003	Int J Radiat Oncol Biol Phys.	4.26	1		USA
CPC	Halász Adrienn	2953	yes	yes	2002	Int J Radiat Oncol Biol Phys.	4.26	1		USA
CPC	Szűcs Ákos	3153	yes	no	2001	Int J Cancer.	5.09	1		Germany
CPC	Németh Balázs	1113	yes	no	2011	International Journal of Radiation Oncology, Biology, Physics	4.26	1		USA
CPC	Németh Balázs	1123	yes	no	2011	International Journal of Radiation Oncology, Biology, Physics	4.26	1		Canada
CPC	Németh Balázs	1124	yes	no	2012	International Journal of Radiation Oncology, Biology, Physics	4.26	1		USA
CPC	Németh Balázs	1162	yes	no	2011	International Journal of Radiation Oncology, Biology, Physics	4.26	1		Taiwan
CPC	Németh Balázs	1375	yes	no	2011	International Journal of Radiation Oncology, Biology, Physics	4.26	1		USA
CPC	Németh Balázs	1439	yes	no	2010	International Journal of Radiation Oncology, Biology, Physics	4.26	1		France
CPC	Németh Balázs	1462	yes	no	2010	International Journal of Radiation Oncology, Biology, Physics	4.26	1		France
CPC	Németh Balázs	1325	yes	no	2011	International Journal of Radiaton Oncology, Biology, Physics	4.26	1		Japan
CPC	Németh Balázs	1328	yes	no	2011	International Journal of Radiaton Oncology, Biology, Physics	4.26	1		USA
CPC	Halász Adrienn	2647	yes	no	2004	Invest New Drugs.	2.92	1		USA
CPC	Szűcs Ákos	3491	yes	no	1998	Invest New Drugs.	2.92	1		USA
CPC	Szűcs Ákos	3492	yes	no	1998	Invest New Drugs.	2.92	1		Canada
CPC	Szűcs Ákos	3620	yes	no	1997	Invest New Drugs.	2.92	1		USA
CPC	Szűcs Ákos	3621	yes	no	1997	Invest New Drugs.	2.92	1		USA
CPC	Szűcs Ákos	3380	yes	no	1999	Invest New Drugs.	2.92	1		USA
CPC	Szűcs Ákos	3640	yes	no	1997	Invest New Drugs.	2.92	1		Italy
CPC	Szűcs Ákos	3244	yes	no	2000	Invest New Drugs.	2.92	1		USA
CPC	Szűcs Ákos	3324	yes	no	1999	Ital J Gastroenterol Hepatol.	0	1		Austria
CPC	Szűcs Ákos	3326	yes	no	1999	Ital J Gastroenterol Hepatol.	0	1		Italy
CPC	Szűcs Ákos	3328	yes	no	1999	Ital J Gastroenterol Hepatol.	0	1		Italy
CPC	Szűcs Ákos	3330	yes	no	1999	Ital J Gastroenterol Hepatol.	0	1		Italy
CPC	Halász Adrienn	2357	yes	no	2005	J Am Coll Nutr.	1.45	1		USA
CPC	Szűcs Ákos	3582	yes	no	1997	J Biol Regul Homeost Agents.	2.04	1		Italy
CPC	Halász Adrienn	2626	yes	yes	2004	J Chemother.	1.604	1		Italy
CPC	Szűcs Ákos	3193	yes	no	2000	J Chemother.	1.604	1		Israel
CPC	Szűcs Ákos	3497	yes	no	1998	J Chemother.	1.604	1		Greece
CPC	Halász Adrienn	2312	yes	no	2005	J Clin Oncol.	18.43	1		Germany
CPC	Halász Adrienn	2754	yes	yes	2003	J Clin Oncol.	18.43	1		Canada
CPC	Halász Adrienn	2769	yes	yes	2003	J Clin Oncol.	18.43	1		USA
CPC	Halász Adrienn	2834	yes	yes	2003	J Clin Oncol.	18.43	1		USA
CPC	Halász Adrienn	2923	yes	yes	2002	J Clin Oncol.	18.43	1		UK
CPC	Halász Adrienn	2958	yes	yes	2002	J Clin Oncol.	18.43	1		USA
CPC	Szűcs Ákos	3029	yes	no	2002	J Clin Oncol.	18.43	1		France
CPC	Szűcs Ákos	3055	yes	no	2002	J Clin Oncol.	18.43	1		USA
CPC	Szűcs Ákos	3076	yes	no	2001	J Clin Oncol.	18.43	1		USA
CPC	Szűcs Ákos	3138	yes	no	2001	J Clin Oncol.	18.43	1		Italy
CPC	Szűcs Ákos	3192	yes	no	2001	J Clin Oncol.	18.43	1		USA
CPC	Szűcs Ákos	3225	yes	no	2000	J Clin Oncol.	18.43	1		USA
CPC	Szűcs Ákos	3279	yes	no	2000	J Clin Oncol.	18.43	1		France
CPC	Szűcs Ákos	3280	yes	no	2000	J Clin Oncol.	18.43	1		USA
CPC	Szűcs Ákos	3335	yes	no	1999	J Clin Oncol.	18.43	1		USA
CPC	Szűcs Ákos	3338	yes	no	1999	J Clin Oncol.	18.43	1		USA
CPC	Szűcs Ákos	3548	yes	no	1998	J Clin Oncol.	18.43	1		Sweden
CPC	Szűcs Ákos	3592	yes	no	1997	J Clin Oncol.	18.43	1		USA
CPC	Szűcs Ákos	3593	yes	no	1997	J Clin Oncol.	18.43	1		USA
CPC	Szűcs Ákos	3594	yes	no	1997	J Clin Oncol.	18.43	1		USA
CPC	Szűcs Ákos	3611	yes	no	1997	J Clin Oncol.	18.43	1		USA
CPC	Szűcs Ákos	2993	yes	no	2002	J Clin Oncol.	18.43	1		The Netherlands
CPC	Szűcs Ákos	3434	yes	no	1999	J Clin Oncol.	18.43	1		Canada
CPC	Szűcs Ákos	3435	yes	no	1999	J Clin Oncol.	18.43	1		Spain
CPC	Szűcs Ákos	3558	yes	no	1998	J Clin Oncol.	18.43	1		USA
CPC	Szűcs Ákos	3599	yes	no	1997	J Clin Oncol.	18.43	1		USA
CPC	Szűcs Ákos	3646	yes	no	1997	J Clin Oncol.	18.43	1		USA
CPC	Halász Adrienn	2770	yes	yes	2003	J Clin Oncol.	18.43	1		USA
CPC	Halász Adrienn	2773	yes	yes	2003	J Clin Oncol.	18.43	1		Germany
CPC	Halász Adrienn	2914	yes	yes	2002	J Clin Oncol.	18.43	1		Germany
CPC	Halász Adrienn	2963	yes	yes	2002	J Clin Oncol.	18.43	1		UK
CPC	Szűcs Ákos	3038	yes	no	2002	J Clin Oncol.	18.43	1		USA
CPC	Szűcs Ákos	3058	yes	no	2002	J Clin Oncol.	18.43	1		USA
CPC	Szűcs Ákos	3111	yes	no	2001	J Clin Oncol.	18.43	1		UK
CPC	Szűcs Ákos	3222	yes	no	2000	J Clin Oncol.	18.43	1		Greece
CPC	Szűcs Ákos	3336	yes	no	1999	J Clin Oncol.	18.43	1		Greece
CPC	Halász Adrienn	2670	yes	no	2004	J Endocrinol Invest.	1.45	1		Italy
CPC	Szűcs Ákos	3186	yes	no	2000	J Exp Clin Cancer Res.	4.43	1		Germany
CPC	Halász Adrienn	2822	yes	no	2003	J Gastroenterol.	16.716	1		Austria
CPC	Gódi Szilárd	727	yes	yes	2013	J Gastrointest Surg.	2.8	1		US
CPC	Halász Adrienn	2648	yes	no	2004	J Gastrointest Surg.	2.8	1		France
CPC	Halász Adrienn	2871	yes	no	2003	J Gastrointest Surg.	2.8	1		USA
CPC	Halász Adrienn	2327	yes	no	2005	J Gastrointest Surg.	2.8	1		USA
CPC	Halász Adrienn	2746	yes	no	2003	J Gastrointest Surg.	2.8	1		USA
CPC	Szűcs Ákos	3210	yes	no	2000	J Gastrointest Surg.	2.8	1		Switzerland
CPC	Szűcs Ákos	3101	yes	no	2001	J Hepatobiliary Pancreat Surg.	1.6	1		Japan
CPC	Szűcs Ákos	3237	yes	no	2000	J Hepatobiliary Pancreat Surg.	1.6	1		Japan
CPC	Szűcs Ákos	3239	yes	no	2000	J Hepatobiliary Pancreat Surg.	1.6	1		Japan
CPC	Szűcs Ákos	3240	yes	no	2000	J Hepatobiliary Pancreat Surg.	1.6	1		USA
CPC	Szűcs Ákos	3374	yes	no	1999	J Hepatobiliary Pancreat Surg.	1.6	1		Italy
CPC	Szűcs Ákos	3010	yes	no	2001	J Hepatobiliary Pancreat Surg.	1.6	1		Greece
CPC	Szűcs Ákos	3238	yes	no	2000	J Hepatobiliary Pancreat Surg.	1.6	1		Japan
CPC	Szűcs Ákos	3347	yes	no	1999	J Hepatobiliary Pancreat Surg.	1.6	1		Japan
CPC	Szűcs Ákos	3643	yes	no	1997	J Immunother.	0	1		Canada
CPC	Szűcs Ákos	3662	yes	no	1996	J Infus Chemother.	0	1		France
CPC	Szűcs Ákos	3455	yes	no	1998	J Neurooncol.	3.07	1		USA
CPC	Szűcs Ákos	3322	yes	no	1999	J Rheumatol.	3.19	1		USA
CPC	Németh Balázs	1408	yes	no	2010	Journal of Clinical Gastroenterology	3.5	1		USA
CPC	Németh Balázs	1203	yes	yes	2012	Journal of Gastrointestinal Cancer	0.38	1		USA
CPC	Németh Balázs	1223	yes	no	2011	Journal of Immunotherapy	0	1		Japan
CPC	Németh Balázs	1277	yes	no	2010	Journal of Immunotherapy	0	1		USA
CPC	Szűcs Ákos	3585	yes	no	1997	JPEN J Parenter Enteral Nutr.	3.15	1		UK
CPC	Halász Adrienn	2427	yes	yes	2005	Lancet Oncol.	24.69	1		Italy
CPC	Németh Balázs	1189	yes	yes	2011	Lancet Oncology	24.69	1		USA
CPC	Halász Adrienn	2741	yes	no	1998	Langenbecks Arch Chir Suppl Kongressbd.	0	1		Germany
CPC	Szűcs Ákos	3663	yes	no	1996	Lik Sprava.	0	1		Russia
CPC	Szűcs Ákos	3132	yes	no	2001	Lipids.	1.85	1		UK
CPC	Németh Balázs	1444	yes	no	2011	Medical Dosimetry	0.76	1		Hungary
CPC	Szűcs Ákos	3170	yes	no	2000	Minerva Chir.	0.68	1		Italy
CPC	Szűcs Ákos	3425	yes	no	1998	Minerva Chir.	0.68	1		Italy
CPC	Szűcs Ákos	3614	yes	no	1997	Nihon Shokakibyo Gakkai Zasshi.	0	1		Japan
CPC	Halász Adrienn	2767	yes	yes	2003	Nucl Med Biol.	2.41	1		Sweden
CPC	Szűcs Ákos	3464	yes	no	1998	Nucl Med Commun.	1.67	1		Germany
CPC	Szűcs Ákos	3381	yes	no	1999	Nucl Med Commun.	1.67	1		Australia
CPC	Halász Adrienn	2370	yes	no	2005	Nucl Med Commun.	1.67	1		Japan
CPC	Halász Adrienn	2652	yes	no	2004	Nucl Med Commun.	1.67	1		Italy
CPC	Szűcs Ákos	3267	yes	no	2000	Nutr Cancer.	2.32	1		UK
CPC	Halász Adrienn	2335	yes	yes	2005	Nutrition.	3.88	1		Italy
CPC	Szűcs Ákos	3108	yes	no	2001	Oncol Rep.	2.3	1		Italy
CPC	Halász Adrienn	2965	yes	no	2002	Oncology (Williston Park).	2.32	1		USA
CPC	Halász Adrienn	2966	yes	no	2002	Oncology (Williston Park).	2.32	1		USA
CPC	Szűcs Ákos	3654	yes	no	1996	Oncology (Williston Park).	2.32	1		USA
CPC	Németh Balázs	1522	yes	no	2009	Oncology Research	2.3	1		Italy
CPC	Németh Balázs	1359	yes	no	2010	Pancreas	0	1		USA
CPC	Németh Balázs	1371	yes	no	2010	Pancreas	0	1		Italy
CPC	Halász Adrienn	2471	yes	no	2005	Pancreas.	0	1		Japan
CPC	Halász Adrienn	2472	yes	no	2005	Pancreas.	0	1		Japan
CPC	Halász Adrienn	2657	yes	no	2004	Pancreas.	0	1		Japan
CPC	Halász Adrienn	2470	yes	no	2005	Pancreas.	0	1		Japan
CPC	Halász Adrienn	2656	yes	no	2004	Pancreas.	0	1		Japan
CPC	Halász Adrienn	2743	yes	no	2003	Pancreas.	0	1		France
CPC	Halász Adrienn	2910	yes	no	2002	Pancreas.	0	1		Japan
CPC	Halász Adrienn	2911	yes	no	2002	Pancreas.	0	1		France
CPC	Halász Adrienn	2912	yes	no	2002	Pancreas.	0	1		China
CPC	Halász Adrienn	2960	yes	no	2002	Pancreas.	0	1		Taiwan
CPC	Németh Balázs	1166	yes	no	2011	pancreatology	2.84	1		Brazil
CPC	Németh Balázs	1398	yes	no	2010	pancreatology	2.84	1		Japan
CPC	Németh Balázs	1446	yes	no	2009	pancreatology	2.84	1		UK
CPC	Halász Adrienn	2329	yes	yes	2006	Pancreatology.	2.84	1		Japan
CPC	Halász Adrienn	2417	yes	yes	2005	Pancreatology.	2.84	1		Sweden
CPC	Halász Adrienn	2418	yes	yes	2005	Pancreatology.	2.84	1		Italy
CPC	Halász Adrienn	2444	yes	yes	2005	Pancreatology.	2.84	1		Germany
CPC	Halász Adrienn	2962	yes	yes	2002	Pancreatology.	2.84	1		Japan
CPC	Szűcs Ákos	3444	yes	no	1998	Panminerva Med.	1.67	1		USA
CPC	Szűcs Ákos	3287	yes	no	1999	Pathologica.	0	1		Italy
CPC	Szűcs Ákos	3345	yes	no	1999	Pharmacoeconomics.	2.45	1		Sweden
CPC	Németh Balázs	1445	yes	no	2010	Phytomedicine	3.13	1		USA
CPC	Halász Adrienn	2543	yes	no	2004	Q J Nucl Med Mol Imaging.	5.38	1		Austria
CPC	Halász Adrienn	2320	yes	no	2005	Radiat Med.	0	1		Japan
CPC	Szűcs Ákos	3637	yes	no	1997	Radiol Med.	0	1		Italy
CPC	Halász Adrienn	2414	yes	yes	2005	Radiother Oncol.	2.55	1		Denmark
CPC	Halász Adrienn	2431	yes	yes	2005	Radiother Oncol.	2.55	1		USA
CPC	Németh Balázs	1367	yes	no	2010	Radiotherapy and Oncology	4.36	1		Sweden
CPC	Szűcs Ákos	3403	yes	no	1999	Rev Esp Enferm Dig.	1.41	1		Spain
CPC	Szűcs Ákos	3529	yes	no	1998	Rev Esp Enferm Dig.	1.41	1		Spain
CPC	Halász Adrienn	2687	yes	no	2004	Scand J Gastroenterol.	2.36	1		Finland
CPC	Halász Adrienn	2938	yes	yes	2002	Scand J Gastroenterol.	2.36	1		Germany
CPC	Szűcs Ákos	3234	yes	no	2000	Scand J Gastroenterol.	2.36	1		Germany
CPC	Halász Adrienn	2890	yes	no	2002	Scand J Gastroenterol.	2.36	1		Germany
CPC	Szűcs Ákos	3103	yes	no	2001	Semin Oncol.	0	1		Argentina
CPC	Szűcs Ákos	3331	yes	no	1999	Semin Oncol.	0	1		USA
CPC	Szűcs Ákos	3426	yes	no	1999	Semin Radiat Oncol.	4.03	1		USA
CPC	Szűcs Ákos	3459	yes	no	1999	Surg Endosc.	3.26	1		UK
CPC	Halász Adrienn	2576	yes	no	2004	Surg Oncol Clin N Am.	1.81	1		USA
CPC	Szűcs Ákos	3309	yes	no	1999	Surg Today.	1.53	1		Japan
CPC	Németh Balázs	1103	yes	no	2011	Surgery	3.38	1		Japan
CPC	Németh Balázs	1290	yes	no	2011	Surgery	3.38	1		Austria
CPC	Halász Adrienn	2313	yes	yes	2005	Surgery.	3.38	1		USA
CPC	Halász Adrienn	2342	yes	yes	2005	Surgery.	3.38	1		USA
CPC	Szűcs Ákos	3209	yes	no	2000	Swiss Surg.	0	1		Switzerland
CPC	Németh Balázs	1402	yes	no	2010	The Medical Journal of Astralia	4.09	1		Australia
CPC	Németh Balázs	1191	yes	yes	2011	The New England Journal of Medicine	55.87	1		France
CPC	Németh Balázs	1101	yes	no	2012	The pharmacogenomics Journal	4.23	1		USA
CPC	Halász Adrienn	2459	yes	no	2005	Transplantation.	0.98	1		Japan
CPC	Halász Adrienn	2615	yes	no	2004	Tumori.	1.27	1		Turkey
CPC	Szűcs Ákos	3008	yes	no	2001	Tumori.	1.27	1		Italy
CPC	Szűcs Ákos	3414	yes	no	1999	Tumori.	1.27	1		Italy
CPC	Szűcs Ákos	3652	yes	no	1996	Tumori.	1.27	1		Italy
CPC	Szűcs Ákos	3628	yes	no	1997	Vopr Onkol.	0	1		Russia
CPC	Szűcs Ákos	3629	yes	no	1997	Wiad Lek.	0	1		Poland
CPC	Szűcs Ákos	3630	yes	no	1997	Wiad Lek.	0	1		Poland
CPC	Szűcs Ákos	3631	yes	no	1997	Wiad Lek.	0	1		Poland
CPC	Szűcs Ákos	3632	yes	no	1997	Wiad Lek.	0	1		Poland
CPC	Szűcs Ákos	3633	yes	no	1997	Wiad Lek.	0	1		Poland
CPC	Szűcs Ákos	3635	yes	no	1997	Wiad Lek.	0	1		Germany
CPC	Szűcs Ákos	3095	yes	no	2001	World J Surg.	2.64	1		Germany
CPC	Szűcs Ákos	3218	yes	no	2000	World J Surg.	2.64	1		Japan
CPC	Szűcs Ákos	3219	yes	no	2000	World J Surg.	2.64	1		Germany
CPC	Szűcs Ákos	3544	yes	no	1998	World J Surg.	2.64	1		Japan
CPC	Szűcs Ákos	3530	yes	no	1998	World J Surg.	2.64	1		Japan
CPC	Szűcs Ákos	3344	yes	no	1999	Z Gastroenterol.	1.05	1		Germany
CPC	Halász Adrienn	2340	yes	no	2005	Zhongguo Yi Xue Ke Xue Yuan Xue Bao.	0	1		China
CPC	Halász Adrienn	2341	yes	no	2005	Zhongguo Yi Xue Ke Xue Yuan Xue Bao.	0	1		China
CPC	Szűcs Ákos	3013	yes	no	2000	Zhongguo Zhong Xi Yi Jie He Za Zhi.	0	1		China
CPC	Németh Balázs	1477	yes	no	2009	Zhonghua Nei Ke Za Zhi	0	1		China
CPC	Németh Balázs	1163	yes	no	2011	Zhonghua Yi Xue Za Zhi	0	1		China
CPC	Németh Balázs	1392	yes	no	2010	Zhonghua Yi Xue Za Zhi	0	1		China
CPC	Halász Adrienn	2915	yes	no	2002	Zhonghua Zhong Liu Za Zhi.	0	1		China
CPC	Halász Adrienn	2573	yes	no	2004	Zhonghua Zhong Liu Za Zhi.	0	1		China
CPC	Szűcs Ákos	3056	yes	no	2000	Zhonghua Zhong Liu Za Zhi.	0	1		China
CPC	Kui Balázs	1696	yes	no	2008	Am J Clin Oncol	3.06
CPC	Kui Balázs	1697	yes	no	2008	Am J Clin Oncol	3.06
CPC	Izbéki Ferenc	4187	yes		1986	Am J Psychiatry	12.3
CPC	Németh Balázs	1472	yes	no	2010	American Journal of Clinical Nutrition	6.77
CPC	Németh Balázs	1198	yes	no	2011	American Journal of Clinical Oncology	3.06
CPC	Kui Balázs	1689	yes	no	2008	Ann Surg	8.33
CPC	Kui Balázs	1690	yes	no	2008	Ann Surg	8.33
CPC	Kui Balázs	1940	yes	yes	2007	Ann Surg	8.33
CPC	Izbéki Ferenc	4052	yes	no	1992	Eur J Cancer	5.42
CPC	Izbéki Ferenc	4189	yes	no	1986	Hybridoma	0
CPC	Izbéki Ferenc	4190	yes	no	1986	Hybridoma	0
CPC	Izbéki Ferenc	4185	yes	no	1986	J Clin Oncol	18.43
CPC	Izbéki Ferenc	4203	yes	no	1985	JAMA	35.29
CPC	Izbéki Ferenc	4183	yes		1986	Lancet	45.22
CPC	Szűcs Ákos	3137	yes	no	2001	Pediatrics.	5.47
CP	Illés Dóra	136	yes	yes	2014	Gastroenterology	16.716	12	14	Belgium	1	India	1	Austria	1	France	1	The Netherlands	1	Australia	1	Germany	1	Canada	3	Spain	1	Chile	1	US	1	Italy	1
CP	Illés Dóra	20	yes	yes	2015	J Gastrointestin Liver Dis.	2.2	10	23	Belarus	1	Czech Republic	1	Finland	1	Hungary	6	Italy	2	Lithuania	1	Republic of Moldova	1	Romania	4	Russia	3	Ukraine	3
CP	Illés Dóra	504	yes	yes	2011	Endoscopy	5.05	8	13	Romania	2	Germany	4	Denmark	2	Spain	1	France	1	UK	1	Norway	1	Italy	1
CP	Párniczky Andrea	966	yes	no	2007	Ann Surg.	8.327	6	13	USA	3	Spain	4	Belgium	2	Schotland	1	UK	1	Germany	2
CP	Illés Dóra	509	yes	yes	2011	Aliment Pharmacol The	5.727	5	7	Ukraine	1	US	3	Bulgaria	1	Poland	1	Germany	1
CP	Illés Dóra	81	yes	no	2015	Endoscopy	5.05	4	14	Germany	6	Spain	6	Denmark	1	The Netherlands	1
CP	Párniczky Andrea	726	yes	yes	2009	Gastrointest Endosc	5.37	4	10	Denmark	4	Sweden	2	France	1	Norway	3
CP	Párniczky Andrea	965	yes	no	2007	Ann Surg.	8.327	4	8	Germany	3	Finland	2	Switzerland	1	Italy	2
CP	Demcsák Alexandra	1379	yes	no	2002	Endoscopy	5.05	4	8	Germany	5	The Netherlands	1	Canada	1	Czech Republic	1
CP	Illés Dóra	32	yes	yes	2015	Gastrointest Endosc	5.37	4	8	Denmark	2	Germany	3	Romania	2	Spain	1
CP	Illés Dóra	47	yes	no	20115	Diabetes Care	8.42	4	7	Italy	4	The Netherlands	1	UK	1	Colombia	1
CP	Illés Dóra	120	yes	yes	2014	Diabetes Care	8.42	4	6	Israel	1	US	3	Germany	1	Spain	1
CP	Illés Dóra	246	yes	no	2013	Surg Endosc	3.26	4	5	Italy	2	Spain	1	France	1	The Netherlands	1
CP	Demcsák Alexandra	1432	yes	no	2002	Br J Surg	5.542	4	4	Germany	1	UK	1	Finland	1	Ireland	1
CP	Demcsák Alexandra	1385	yes	no	2002	Br J Surg	5.542	4	2	Hungary	1	UK	1	Egypt		Sweden
CP	Illés Dóra	464	yes	no	2011	Aliment Pharmacol Ther	5.727	3	6	The Netherlands	2	Denmark	3	Italy	1
CP	Illés Dóra	17	yes	yes	2015	N Engl J Med	55.87	3	5	Canada	1	US	3	The Netherlands	1
CP	Párniczky Andrea	954	yes	no	2007	Hepatogastroenterology.	0.93	3	2	Hungary	2	UK		Sweden
CP	Demcsák Alexandra	1571	yes	no	2000	Cancer	4.237	3	4	Poland	2	The Netherlands	1	Sweden	1
CP	Demcsák Alexandra	1576	yes	no	2000	Lancet	45.22	3	4	UK	2	Finland	1	Germany	1
CP	Demcsák Alexandra	1715	yes	no	1998	Pancreas	2.959	3	3	Germany	1	USA	1	Finland	1
CP	Demcsák Alexandra	1815	yes	no	1997	Gastroenterology	16.716	3	5	Germany	2	The Netherlands	1	Germany	2
CP	Demcsák Alexandra	1655	yes	no	1999	Gut	14.66	2	32	Switzerland	1	Germany	31
CP	Illés Dóra	172	yes	no	2013	PLoS One.	3.234	2	10	The Netherlands	9	Germany	1
CP	Szentesi Andrea	2	yes	yes	2015	Digestion	2.097	2	8	Hungary	7	US	1
CP	Illés Dóra	76	yes	yes	2015	Clin Gastroenterol Hepatol	7.896	2	7	US	6	Spain	1
CP	Illés Dóra	604	yes	yes	2010	Trials	1.731	2	7	Germany	6	UK	1
CP	Illés Dóra	58	yes	no	2015	Gastrointest Endosc	5.37	2	6	US	5	Sweden	1
CP	Illés Dóra	466	yes	no	2011	Gastroenterology.	16.716	2	6	The Netherlands	4	UK	2
CP	Illés Dóra	35	yes	yes	2015	BMJ Open	2.271	2	5	Denmark	4	The Netherlands	1
CP	Demcsák Alexandra	1694	yes	no	1998	Acta Gastroenterol Belg	0.912	2	5	Japan	4	USA	1
CP	Demcsák Alexandra	1711	yes	no	1998	Gastroenterology	16.716	2	5	Italy	4	Greece	1
CP	Demcsák Alexandra	1939	yes	no	1995	Br J Surg	5.542	2	5	Switzerland	1	Germany	4
CP	Párniczky Andrea	866	yes	no	2008	Clin Gastroenterol Hepatol.	7.896	2	4	USA	2	Canada	2
CP	Illés Dóra	26	yes	no	2015	Gut	14.66	2	4	Germany	3	US	1
CP	Illés Dóra	679	yes	no	2010	J Gastroenterol.	4.523	2	4	China	3	Japan	1
CP	Demcsák Alexandra	1594	yes	no	2000	Scand J Gastroenterol	2.36	2	4	Denmark	2	Sweden	2
CP	Demcsák Alexandra	1821	yes	no	1997	Am J Surg	2.291	2	4	Germany	3	Switzerland	1
CP	Illés Dóra	266	yes	no	2013	Am J Med Sci.	1.389	2	3	China	2	US	1
CP	Párniczky Andrea	1194	yes	no	2004	Gastrointest Endosc.	5.37	2	3	Canada	1	USA	2
CP	Illés Dóra	566	yes	no	2010	JOP	0	2	3	Germany	2	UK	1
CP	Demcsák Alexandra	1517	yes	no	2001	Nutrition	2.926	2	3	Latvia	2	Poland	1
CP	Demcsák Alexandra	2012	yes	no	1994	Neuroscience	0.455	2	3	Germany	2	Switzerland	1
CP	Pár Gabriella	2252	yes	no	1987	Am J Surg	2.291	2	2	Switzerland	1	USA	1
CP	Demcsák Alexandra	2017	yes	no	1994	Clin Chim Acta	2.824	2	2	South Africa	1	UK	1
CP	Illés Dóra	333	yes	no	2012	Gastrointest Endosc.	5.37	2	2	Italy	1	Germany	1
CP	Illés Dóra	160	yes	no	2014	Pancreas	2.959	2	2	China	1	UK	1
[truncated: 4,576 more rows]
[truncated: 6 more columns]

## Sheet: USA
		PubMed search number	Is it a clinical trial?	Is the trial registered?	Year	Name of the Journal	IF	Number of countries	Numbers of centers	country1	number of centers in country1	country2	number of centers in country2	country3	number of centers in country3	country4	number of centers in country4	country5	number of centers in country5	country6	number of centers in country6	country7	number of centers in country7	country8	number of centers in country8	country9	number of centers in country9	country10	number of centers in country10	country11	number of centers in country11	country12	number of centers in country12	country13	number of centers in country13	country14	number of centers in country14
CPC	Gódi Szilárd	271	yes	yes	2014	N Engl J Med.	55.87	14	48	Austria	1	Czech Republic	2	Denmark	1	France	7	Germany	6	India	3	Italy	7	Poland	2	Slovakia	1	Spain	3	Sweden	2	UK	8	USA	3	Belgium	2
CPC	Pár Gabriella	122	yes	yes	2015	Ann Oncol	7.04	13	19	USA	1	Brazil	1	Japan	3	Belgium	3	Australia	1	Germany	1	Poland	2	Canada	1	Hungary	1	Czech	2	Russia	1	UK	1	Spain	1
CP	Illés Dóra	136	yes	yes	2014	Gastroenterology	16.716	12	14	Belgium	1	India	1	Austria	1	France	1	The Netherlands	1	Australia	1	Germany	1	Canada	3	Spain	1	Chile	1	US	1	Italy	1
CPC	Gódi Szilárd	469	yes	yes	2013	J Clin Oncol.	18.43	8	14	US	5	UK	2	Norway	1	Ukraine	2	Russia	1	Germany	1	Italy	1	Sweden	1
CPC	Németh Balázs	1190	yes	yes	2011	The New England Journal of Medicine	55.87	8	12	USA	4	Japan	2	France	1	Belgium	1	Spain	1	Netherland	1	Italy	1	Sweden	1
CPC	Kui Balázs	1806	yes	yes	2008	Lancet	45.22	6	15	France	2	USA	7	Spain	1	Canada	2	UK	1	Italy	2
CPC	Halász Adrienn	2658	yes	yes	2004	J Clin Oncol.	18.43	6	10	Belgium	3	Czech Republic	1	Germany	3	The Netherlands	1	Austria	1	USA	1
CPC	Németh Balázs	1108	yes	yes	2012	Investigational New Drugs	2.92	6	7	Hungary	1	Bulgaria	1	USA	2	Romania	1	UK	1	Australia	1
CP	Illés Dóra	509	yes	yes	2011	Aliment Pharmacol The	5.727	5	7	Ukraine	1	US	3	Bulgaria	1	Poland	1	Germany	1
CPC	Halász Adrienn	2388	yes	yes	2005	Ann Oncol.	7.04	4	8	Germany	2	USA	4	Brussels	1	Belgium	1
CPC	Gódi Szilárd	295	yes	yes	2014	Eur J Cancer.	5.42	4	7	US	3	South Korea	2	Taiwan	1	Germany	1
CP	Illés Dóra	120	yes	yes	2014	Diabetes Care	8.42	4	6	Israel	1	US	3	Germany	1	Spain	1
CPC	Halász Adrienn	2568	yes	yes	2004	J Clin Oncol.	18.43	4	6	USA	4	Canada	1	New Zealand	1	Italy 1
CPC	Halász Adrienn	2507	yes	yes	2005	Ann Oncol.	7.04	3	9	Canada	4	UK	4	USA	1
CP	Illés Dóra	17	yes	yes	2015	N Engl J Med	55.87	3	5	Canada	1	US	3	The Netherlands	1
CPC	Gódi Szilárd	299	yes	yes	2014	Ann Oncol.	7.04	3	5	Italy	2	US	1	Canada	2
CPC	Halász Adrienn	2389	yes	yes	2005	Ann Oncol.	7.04	2	9	USA	8	Canada	1
CP	Szentesi Andrea	2	yes	yes	2015	Digestion	2.097	2	8	Hungary	7	US	1
CPC	Halász Adrienn	2952	yes	yes	2002	Br J Cancer.	4.84	2	8	Italy	7	USA	1
CP	Illés Dóra	76	yes	yes	2015	Clin Gastroenterol Hepatol	7.896	2	7	US	6	Spain	1
CPC	Izbéki Ferenc	4028	yes	YES	1992	Cancer	4.24	2	7	USA	6	Canada	1
CPC	Gódi Szilárd	544	yes	yes	2013	Br J Cancer	4.84	2	5	US	1	Taiwan	4
CPC	Halász Adrienn	2845	yes	yes	2003	Eur J Nucl Med Mol Imaging.	5.38	2	4	The Netherlands	3	USA	1
CPC	Halász Adrienn	2968	yes	yes	2002	Br J Cancer.	4.84	2	4	UK	2	USA	2
CPC	Halász Adrienn	2549	yes	yes	2004	Br J Radiol.	2.03	2	3	Germany	2	USA	1
CPC	Gódi Szilárd	876	yes	yes	2012	Cancer	4.24	1	18	US	18
CP	Illés Dóra	432	yes	yes	2012	Gastrointest Endosc	5.37	1	14	US	14
CPC	Pár Gabriella	145	yes	yes	2015	J Clin Oncol	18.43	1	14	USA	14
CPC	Gódi Szilárd	426	yes	yes	2014	Cancer Med.	2.5	1	12	US	12
CPC	Halász Adrienn	2381	yes	yes	2006	Cancer Chemother Pharmacol.	2.77	1	12	USA	12
CPC	Kui Balázs	1865	yes	yes	2008	JAMA	35.29	1	10	USA	10
CPC	Halász Adrienn	2924	yes	yes	2002	Ann Oncol.	7.04	1	10	USA	10
CPC	Halász Adrienn	2587	yes	yes	2004	Clin Cancer Res.	8.72	1	9	USA	9
CP	Illés Dóra	122	yes	yes	2014	Gastroenterology.	16.716	1	8	US	8
CPC	Gódi Szilárd	689	yes	yes	2013	Cancer Chemother Pharmacol.	2.77	1	8	US	8
CPC	Halász Adrienn	2347	yes	yes	2005	J Clin Oncol.	18.43	1	8	USA	8
CPC	Halász Adrienn	2521	yes	yes	2004	J Clin Oncol.	18.43	1	8	USA	8
CPC	Halász Adrienn	2468	yes	yes	2005	Oncologist.	4.87	1	8	USA	8
CPC	Halász Adrienn	2379	yes	yes	2005	Invest New Drugs.	2.92	1	8	USA	8
CPC	Németh Balázs	1099	yes	yes	2012	Investigational New Drugs	2.92	1	8	USA	8
CPC	Halász Adrienn	2623	yes	yes	2004	Oncology.	2.32	1	8	USA	8
CPC	Pár Gabriella	248	yes	yes	2014	J Natl Cancer Inst	12.58	1	7	USA	7
CPC	Halász Adrienn	2990	yes	yes	2002	Ann Oncol.	7.04	1	7	USA	7
CPC	Németh Balázs	1225	yes	yes	2010	Oncologist	4.87	1	7	USA	7
CPC	Gódi Szilárd	374	yes	yes	2014	J Clin Invest.	13.22	1	6	US	6
CPC	Halász Adrienn	2619	yes	yes	2004	J Clin Oncol.	18.43	1	6	USA	6
CPC	Halász Adrienn	2548	yes	yes	2004	J Clin Oncol.	18.43	1	6	USA	6
CPC	Halász Adrienn	2838	yes	yes	2003	Ann Oncol.	7.04	1	6	USA	6
CPC	Halász Adrienn	2355	yes	yes	2006	Cancer Chemother Pharmacol.	2.77	1	6	USA	6
CPC	Gódi Szilárd	492	yes	yes	2013	Clin Cancer Res.	8.72	1	5	US	5
CPC	Halász Adrienn	2566	yes	yes	2005	Cancer Immunol Immunother.	3.94	1	5	USA	5
CP	Illés Dóra	395	yes	yes	2012	N Engl J Med.	55.87	1	4	US	4
CPC	Gódi Szilárd	332	yes	yes	2014	Endoscopy	5.05	1	4	US	4
CPC	Gódi Szilárd	882	yes	yes	2013	Am J Clin Oncol.	3.06	1	4	US	4
CPC	Gódi Szilárd	387	yes	yes	2014	Cancer Med.	2.5	1	4	US	4
CPC	Pár Gabriella	75	yes	yes	2015	Am J Clin Nutr	6.77	1	4	USA	4
CPC	Halász Adrienn	2705	yes	yes	2003	Cancer.	4.24	1	4	USA	4
CPC	Halász Adrienn	2650	yes	yes	2004	Pain Med.	3.09	1	4	USA	4
CPC	Halász Adrienn	2378	yes	yes	2005	Invest New Drugs.	2.92	1	4	USA	4
CPC	Halász Adrienn	2703	yes	yes	2004	Cancer Chemother Pharmacol.	2.77	1	4	USA	4
CPC	Halász Adrienn	2710	yes	yes	2003	Oncology.	2.32	1	4	USA	4
CPC	Gódi Szilárd	496	yes	yes	2013	Oncologist.	4.87	1	3	US	3
CPC	Halász Adrienn	2598	yes	yes	2004	J Exp Med.	12.52	1	3	USA	3
CPC	Halász Adrienn	2950	yes	yes	2002	Ann Surg.	8.33	1	3	USA	3
CPC	Halász Adrienn	2423	yes	yes	2005	Arch Surg.	4.93	1	3	USA	3
CPC	Halász Adrienn	2730	yes	yes	2003	Cancer.	4.24	1	3	USA	3
CPC	Németh Balázs	1314	yes	yes	2010	BMC Cancer	3.36	1	3	USA	3
CPC	Pár Gabriella	64	yes	yes	2015	BMJ Open	2.27	1	3	USA	3
CP	Illés Dóra	220	yes	yes	2014	Clin Gastroenterol Hepatol.	7.896	1	2	US	2
CP	Illés Dóra	138	yes	yes	2014	Endoscopy.	5.05	1	2	US	2
CPC	Gódi Szilárd	336	yes	yes	2014	Int J Radiat Oncol Biol Phys.	4.26	1	2	US	2
CPC	Gódi Szilárd	373	yes	yes	2014	Cancer Biol Ther.	3.07	1	2	US	2
CPC	Gódi Szilárd	358	yes	yes	2014	Invest New Drugs.	2.92	1	2	US	2
CP	Illés Dóra	336	yes	yes	2012	Cancer Chemother Pharmacol.	2.769	1	2	US	2
CPC	Halász Adrienn	2686	yes	yes	2004	JAMA.	35.29	1	2	USA	2
CPC	Pár Gabriella	70	yes	yes	2015	Lancet Oncol	24.69	1	2	USA	2
CPC	Halász Adrienn	2412	yes	yes	2005	Br J Cancer.	4.84	1	2	USA	2
CPC	Halász Adrienn	2398	yes	yes	2005	Invest New Drugs.	2.92	1	2	USA	2
CPC	Halász Adrienn	2489	yes	yes	2005	Cancer Chemother Pharmacol.	2.77	1	2	USA	2
CPC	Gódi Szilárd	316	yes	yes	2014	N Engl J Med.	55.87	1	1	US	1
CP	Illés Dóra	21	yes	yes	2015	Gastroenterology1	16.716	1	1	US	1
CPC	Gódi Szilárd	303	yes	yes	2014	Ann Surg.	8.33	1	1	US	1
CPC	Gódi Szilárd	279	yes	yes	2014	Gastrointest Endosc.	5.37	1	1	US	1
CPC	Gódi Szilárd	398	yes	yes	2014	Gastrointest Endosc.	5.37	1	1	US	1
CPC	Gódi Szilárd	290	yes	yes	2014	Gastrointest Endosc.	5.37	1	1	US	1
CP	Illés Dóra	50	yes	yes	2015	Gastrointest Endosc	5.37	1	1	US	1
CP	Illés Dóra	118	yes	yes	2014	Gastrointest Endosc	5.37	1	1	US	1
CP	Illés Dóra	269	yes	yes	2013	Endoscopy	5.05	1	1	US	1
CPC	Gódi Szilárd	286	yes	yes	2014	Cancer Immunol Res.	3.857	1	1	US	1
CP	Illés Dóra	261	yes	yes	2013	Pancreas.	2.959	1	1	US	1
CPC	Gódi Szilárd	396	yes	yes	2014	Cancer Chemother Pharmacol.	2.77	1	1	US	1
CPC	Halász Adrienn	2318	yes	yes	2006	J Clin Oncol.	18.43	1	1	USA	1
CPC	Halász Adrienn	2707	yes	yes	2004	J Clin Oncol.	18.43	1	1	USA	1
CPC	Halász Adrienn	2989	yes	yes	2002	Ann Oncol.	7.04	1	1	USA	1
CPC	Halász Adrienn	2384	yes	yes	2005	Gastrointest Endosc.	5.37	1	1	USA	1
CPC	Halász Adrienn	2510	yes	yes	2004	Surgery.	3.38	1	1	USA	1
CPC	Németh Balázs	952	yes	yes	2012	Plos One	3.23	1	1	USA	1
CPC	Halász Adrienn	2558	yes	yes	2004	J Cancer Res Clin Oncol.	3.08	1	1	USA	1
CPC	Halász Adrienn	2711	yes	yes	2004	Int J Oncol.	3.03	1	1	USA	1
CP	Illés Dóra	517	yes	yes	2011	Pancreas	2.959	1		US
CPC	Gódi Szilárd	727	yes	yes	2013	J Gastrointest Surg.	2.8	1		US
CPC	Németh Balázs	1189	yes	yes	2011	Lancet Oncology	24.69	1		USA
CPC	Halász Adrienn	2769	yes	yes	2003	J Clin Oncol.	18.43	1		USA
CPC	Halász Adrienn	2834	yes	yes	2003	J Clin Oncol.	18.43	1		USA
CPC	Halász Adrienn	2958	yes	yes	2002	J Clin Oncol.	18.43	1		USA
CPC	Halász Adrienn	2770	yes	yes	2003	J Clin Oncol.	18.43	1		USA
CPC	Halász Adrienn	2400	yes	yes	2005	Int J Radiat Oncol Biol Phys.	4.26	1		USA
CPC	Halász Adrienn	2925	yes	yes	2002	Int J Radiat Oncol Biol Phys.	4.26	1		USA
CPC	Halász Adrienn	2364	yes	yes	2005	Int J Radiat Oncol Biol Phys.	4.26	1		USA
CPC	Halász Adrienn	2602	yes	yes	2004	Int J Radiat Oncol Biol Phys.	4.26	1		USA
CPC	Halász Adrienn	2641	yes	yes	2004	Int J Radiat Oncol Biol Phys.	4.26	1		USA
CPC	Halász Adrienn	2681	yes	yes	2004	Int J Radiat Oncol Biol Phys.	4.26	1		USA
CPC	Halász Adrienn	2836	yes	yes	2003	Int J Radiat Oncol Biol Phys.	4.26	1		USA
CPC	Halász Adrienn	2862	yes	yes	2003	Int J Radiat Oncol Biol Phys.	4.26	1		USA
CPC	Halász Adrienn	2879	yes	yes	2003	Int J Radiat Oncol Biol Phys.	4.26	1		USA
CPC	Halász Adrienn	2953	yes	yes	2002	Int J Radiat Oncol Biol Phys.	4.26	1		USA
CPC	Halász Adrienn	2313	yes	yes	2005	Surgery.	3.38	1		USA
CPC	Halász Adrienn	2342	yes	yes	2005	Surgery.	3.38	1		USA
CPC	Halász Adrienn	2431	yes	yes	2005	Radiother Oncol.	2.55	1		USA
CPC	Németh Balázs	1203	yes	yes	2012	Journal of Gastrointestinal Cancer	0.38	1		USA
CPC	Pár Gabriella	270	yes	no	2014	Hum Mol Genet	6.39	21	201	USA	89	Korea	13	China	19	Taiwan	13	Netherlands	4	Singapore	3	Australia	3	France	9	Germany	3	Italy	10	Canada	3	Spain	13	UK	12	Sweden	7
CPC	Pár Gabriella	113	yes	no	2015	J Natl Cancer Inst	12.58	10	15	Australia	3	Canada	1	France	1	Germany	2	Spain	2	Austria	1	Italy	2	Belgium	1	USA	1	Switzerland	1
CPC	Gódi Szilárd	481	yes	no	2013	N Engl J Med.	55.87	7	20	US	11	Canada	2	Russia	1	Australia	2	Italy	1	Spain	2	Belgium	1
CPC	Kui Balázs	2045	yes	no	2007	J Clin Oncol	18.43	7	11	Canada	3	Australia	1	USA	3	Poland	1	Israel	1	Argentina	1	Singapore	1
CPC	Németh Balázs	1481	yes	no	2010	Journal of Clinical Oncology	18.43	6	16	USA	7	France	5	switzerland	1	Belgium	1	Italy	1	Germany	1
CP	Párniczky Andrea	966	yes	no	2007	Ann Surg.	8.327	6	13	USA	3	Spain	4	Belgium	2	Schotland	1	UK	1	Germany	2
CPC	Németh Balázs	1539	yes	no	2009	British Journal of Cancer	4.84	6	7	UK	1	USA	2	Canada	1	Spain	1	Italy	1	France	1
CPC	Izbéki Ferenc	4251	yes	no	1980	N Engl J Med	55.87	5	20	USA	16	Canada	1	South Africa	1	Switzerland	1	France	1
CPC	Gódi Szilárd	666	yes	no	2013	Ann Oncol.	7.04	5	15	US	7	Canada	3	Spain	2	France	1	Russia	2
CPC	Kui Balázs	1757	yes	no	2009	J Pain Symptom Manage	2.8	5	7	USA	2	Belgium	1	UK	2	France	1	Spain	1
CPC	Kui Balázs	1861	yes	no	2008	J Clin Oncol	18.43	5	5	Switzerland	2	France	1	USA	1	UK	1
CPC	Izbéki Ferenc	4045	yes	no	1992	N Engl J Med	55.87	4	19	USA	16	Canada	1	Switzerland	1	South Africa	1
CPC	Pár Gabriella	57	yes	no	2015	Anticancer Res.	1.83	4	12	Italy	6	Netherlands	1	Spain	1	USA	4
CPC	Szűcs Ákos	3306	yes	no	1999	Eur J Cancer.	5.42	4	8	Germany	5	Switzerland	1	Italy	1	USA	1
CPC	Kui Balázs	1669	yes	no	2009	Eur J Cancer	5.42	4	7	Romania	1	Russia	2	Hungary	1	USA	3
CPC	Izbéki Ferenc	4026	yes	no	1992	N Engl J Med	55.87	4	7	Germany	3	USA	2	Japan	1	France	1
CPC	Izbéki Ferenc	4280	yes	no	1977	Cancer	4.24	3	18	USA	14	Canada	3	South Africa	1
CPC	Németh Balázs	1551	yes	no	2009	Cancer Journal	4.24	3	8	USA	5	Germany	1	Netherlands	2
CPC	Szűcs Ákos	3485	yes	no	1998	Ann Surg.	8.33	3	7	Italy	5	Germany	1	USA	1
CPC	Pár Gabriella	158	yes	no	2015	Pancreatology	2.84	3	7	Egypt	5	USA	1	Saudi Arabia	1
CPC	Kui Balázs	1712	yes	no	2009	Gastroenterology	16.716	3	7	USA	5	Canada	1	Australia	1
CPC	Kui Balázs	2245	yes	no	2006	Br J Cancer	4.84	3	5	Germany	3	Spain	1	USA	1
CPC	Szűcs Ákos	3501	yes	no	1998	Clin Cancer Res.	8.72	3	5	USA	3	Sweden	1	Denmark	1
CPC	Németh Balázs	1217	yes	no	2011	Cancer Epidemilogy, Biomarkers & Prevention	4.13	3	5	USA	3	Canada	1	Finland	1
CPC	Kui Balázs	2266	yes	no	2006	Semin Nucl Med	3.34	3	3	The Netherlands	1	Belgium	1	USA	1
CP	Demcsák Alexandra	1715	yes	no	1998	Pancreas	2.959	3	3	Germany	1	USA	1	Finland	1
CPC	Németh Balázs	1323	yes	no	2010	Journal of Clinical Oncology	18.43	2	15	USA	14	Canada	1
CPC	Izbéki Ferenc	4164	yes	no	1988	J Natl Cancer Inst	12.58	2	14	USA	13	Canada	1
CPC	Németh Balázs	1388	yes	no	2010	Cancer Chemotherapy and Pharmacology	2.77	2	10	France	9	USA	1
CPC	Németh Balázs	1322	yes	no	2010	Journal of Clinical Oncology	18.43	2	10	USA	9	Canada	1
CPC	Németh Balázs	983	yes	no	2012	Clin Cancer Res	8.72	2	10	USA	9	Japan	1
CPC	Németh Balázs	1142	yes	no	2012	Investigational New Drugs	2.92	2	9	Germany	8	USA	1
CPC	Izbéki Ferenc	4120	yes	no	1990	Cancer	4.24	2	9	USA	8	Canada	1
CPC	Kui Balázs	1871	yes	no	2008	Cancer Immunol Immunother	3.94	2	9	USA	8	Switzerland	1
CPC	Szűcs Ákos	3263	yes	no	2000	Ann Oncol.	7.04	2	8	Italy	7	USA	1
CPC	Németh Balázs	1274	yes	no	2011	Cancer Chemotherapy and Pharmacology	2.77	2	8	Japan	6	USA	2
CPC	Németh Balázs	1003	yes	no	2012	Invest New Drugs	2.92	2	7	Australia	5	USA	2
CPC	Kui Balázs	2156	yes	no	2006	J Clin Oncol	18.43	2	7	USA	6	Canada	1
CPC	Halász Adrienn	2334	yes	no	2005	J Clin Oncol.	18.43	2	7	USA	2	UK	5
CPC	Németh Balázs	1034	yes	no	2011	J Clin Oncol.	18.43	2	7	USA	6	Sweden	1
CPC	Szűcs Ákos	3527	yes	no	1998	Clin Cancer Res.	8.72	2	7	USA	3	UK	4
CPC	Pár Gabriella	265	yes	no	2014	Cancer	4.24	2	7	USA	6	Canada	1
CPC	Pár Gabriella	247	yes	no	2014	Int J Radiat oncol Biol Phys	4.26	2	6	Canada	2	USA	4
CPC	Pár Gabriella	263	yes	no	2014	Clin Cancer Res	8.72	2	6	Japan	5	USA	1
CP	Illés Dóra	58	yes	no	2015	Gastrointest Endosc	5.37	2	6	US	5	Sweden	1
CPC	Gódi Szilárd	693	yes	no	2013	Cancer Biol Ther.	3.07	2	6	US	5	UK	1
CPC	Gódi Szilárd	697	yes	no	2012	Cancer Med.	2.5	2	6	US	5	Spain	1
CPC	Németh Balázs	1022	yes	no	2011	J Clin Oncol	18.43	2	6	USA	5	Spain	1
CPC	Németh Balázs	1011	yes	no	2011	J Clin Oncol	18.43	2	6	USA	4	UK	2
CPC	Kui Balázs	1855	yes	no	2008	Cancer Epidemiol Biomarkers Prev	4.13	2	6	USA	5	Finnland	1
CPC	Németh Balázs	1548	yes	no	2010	American Journal of Clinical Oncology	3.06	2	6	USA	4	Brazil	2
CPC	Gódi Szilárd	832	yes	no	2012	Br J Cancer.	4.84	2	5	China	2	US	3
CPC	Németh Balázs	1129	yes	no	2012	Investigational New Drugs	2.92	2	5	Canada	4	USA	1
CP	Demcsák Alexandra	1694	yes	no	1998	Acta Gastroenterol Belg	0.912	2	5	Japan	4	USA	1
CPC	Pár Gabriella	142	yes	no	2015	Am J Clin Nutr	6.77	2	5	USA	4	UK	1
CPC	Kui Balázs	2182	yes	no	2006	Br J Cancer	4.84	2	5	Usa	4	France	1
CPC	Kui Balázs	1694	yes	no	2009	Cancer Causes Control	2.74	2	5	USA	4	Finnland	1
CPC	Németh Balázs	1475	yes	no	2010	Cancer Investigation	2.22	2	5	USA	4	Korea	1
CP	Illés Dóra	26	yes	no	2015	Gut	14.66	2	4	Germany	3	US	1
CPC	Pár Gabriella	255	yes	no	2014	Med Dosim	0.76	2	4	China	2	USA	2
CPC	Halász Adrienn	2596	yes	no	2004	J Nucl Med.	6.16	2	4	Germany	3	USA	1
CPC	Németh Balázs	1066	yes	no	2011	Endocrine-Related Cancer	4.81	2	4	Germany	3	USA	1
CPC	Németh Balázs	1434	yes	no	2010	Clinical Journal of Oncology	18.43	2	4	Thailand	1	USA	3
CPC	Németh Balázs	1549	yes	no	2010	Journal of Clinical Oncology	18.43	2	4	USA	3	Taiwan	1
CPC	Szűcs Ákos	3128	yes	no	2001	J Natl Cancer Inst.	12.58	2	4	USA	3	Finland	1
CPC	Pár Gabriella	245	yes	no	2014	Clin Cancer Res	8.72	2	4	USA	3	Spain	1
CP	Párniczky Andrea	866	yes	no	2008	Clin Gastroenterol Hepatol.	7.896	2	4	USA	2	Canada	2
CPC	Szűcs Ákos	3148	yes	no	2001	Gene Ther.	2.42	2	4	USA	3	UK	1
CP	Illés Dóra	266	yes	no	2013	Am J Med Sci.	1.389	2	3	China	2	US	1
CP	Párniczky Andrea	1194	yes	no	2004	Gastrointest Endosc.	5.37	2	3	Canada	1	USA	2
CPC	Kui Balázs	1724	yes	no	2009	Invest New Drugs	2.92	2	3	Canada	1	USA	2
CPC	Kui Balázs	2219	yes	no	2006	Br J Cancer	4.84	2	3	Germany	2	USA	1
CPC	Szűcs Ákos	2995	yes	no	2002	AJR Am J Roentgenol.	2.73	2	3	Italy	2	USA	1
CPC	Kui Balázs	1869	yes	no	2008	Cancer Chemother Pharmacol	2.77	2	3	Japan	1	USA	2
CPC	Németh Balázs	1077	yes	no	2011	European Surgical Research	2.47	2	3	Netherland	2	USA	1
CPC	Szűcs Ákos	3358	yes	no	1999	Br J Cancer.	4.84	2	3	UK	2	USA	1
CPC	Kui Balázs	2107	yes	no	2007	Int J Radiat Oncol Biol Phys	4.26	2	3	USA	2	Canada	1
CPC	Szűcs Ákos	3553	yes	no	1998	AJR Am J Roentgenol.	2.73	2	3	USA	2	Taiwan	1
CPC	Németh Balázs	1053	yes	no	2011	J Cancer.	5.238	2	2	Japan	1	USA	1
CP	Pár Gabriella	2252	yes	no	1987	Am J Surg	2.291	2	2	Switzerland	1	USA	1
CPC	Gódi Szilárd	576	yes	no	2013	Int J Radiat Oncol Biol Phys.	4.26	2	2	US	1	Spain	1
CPC	Gódi Szilárd	944	yes	no	2013	Am J Clin Oncol.	3.06	2	2	US	1	Singapore	1
CP	Illés Dóra	130	yes	no	2014	Pancreatology.	2.84	2	2	US	1	Turkey	1
CPC	Németh Balázs	1054	yes	no	2011	J Clin Oncol.	18.43	2	2	USA	1	Canada	1
CPC	Izbéki Ferenc	4275	yes	no	1978	Cancer Res	9.33	2	2	USA	1	UK	1
CPC	Németh Balázs	1126	yes	no	2011	Cancer Research	9.33	2	2	USA	1	Finland	1
CPC	Szűcs Ákos	3296	yes	no	2000	J Clin Endocrinol Metab.	6.21	2	2	USA	1	Sweden	1
CPC	Szűcs Ákos	3000	yes	no	2002	Chem Res Toxicol.	3.53	2	2	USA	1	Germany	1
CPC	Kui Balázs	2248	yes	no	2006	Anticancer Res	1.83	2	2	USA	1	Greece	1
CPC	Izbéki Ferenc	3817	yes	no	1995	Ann Surg	8.33	1	159	USA	159
CP	Párniczky Andrea	1189	yes	no	2004	Gastroenterology.	16.716	1	22	USA	22
CPC	Pár Gabriella	39	yes	no	2015	Eur J Cancer	5.42	1	19	USA	19
CPC	Izbéki Ferenc	4259	yes	no	1979	Cancer	4.24	1	16	USA	16
CPC	Szűcs Ákos	3040	yes	no	2002	Gastrointest Endosc.	5.37	1	15	USA	15
CP	Párniczky Andrea	802	yes	no	2008	J Clin Gastroenterol.	3.5	1	15	USA	15
CPC	Németh Balázs	960	yes	no	2012	Gastrointest Endosc.	5.37	1	14	USA	14
CPC	Németh Balázs	1208	yes	no	2011	Annals of Surgery	8.33	1	11	USA	11
CPC	Németh Balázs	1306	yes	no	2011	Annals of Oncology	7.04	1	11	USA	11
CPC	Gódi Szilárd	848	yes	no	2012	Ann Oncol.	7.04	1	10	US	10
CPC	Pár Gabriella	128	yes	no	2015	J Clin Oncol	18.43	1	10	USA	10
CPC	Németh Balázs	1197	yes	no	2012	International Journal of Radiation Oncology, Biology, Physics	4.26	1	10	USA	10
CPC	Németh Balázs	1265	yes	no	2011	International Journal of Radiation Oncology, Biology, Physics	4.26	1	10	USA	10
CPC	Pár Gabriella	136	yes	no	2015	Cancer	4.24	1	10	USA	10
CPC	Gódi Szilárd	429	yes	no	2014	Ann Surg.	8.33	1	9	US	9
CPC	Kui Balázs	1706	yes	no	2008	J Clin Oncol.	18.43	1	9	USA	9
CPC	Kui Balázs	1777	yes	no	2008	J Clin Oncol.	18.43	1	9	USA	9
CPC	Németh Balázs	982	yes	no	2015	Clinical Cancer Reseach	8.72	1	9	USA	9
CP	Párniczky Andrea	760	yes	no	2009	Gastrointest Endosc.	5.37	1	9	USA	9
CP	Demcsák Alexandra	1930	yes	no	1995	Gastrointest Endosc	5.37	1	9	USA	9
CPC	Izbéki Ferenc	4240	yes	no	1981	Cancer	4.24	1	9	USA	9
CPC	Kui Balázs	2298	yes	no	2006	Ann Surg Oncol	3.93	1	9	USA	9
CPC	Németh Balázs	1137	yes	no	2011	Annals of Sugical Oncology	3.93	1	9	USA	9
CPC	Németh Balázs	1361	yes	no	2011	Journal of Surgical Oncology	3.24	1	9	USA	9
CPC	Németh Balázs	1331	yes	no	2011	Cancer Chemotherapy and Pharmacology	2.77	1	9	USA	9
CPC	Kui Balázs	1785	yes	no	2008	J Clin Oncol	18.43	1	8	USA	8
CPC	Németh Balázs	1023	yes	no		J Clin Oncol.	18.43	1	8	USA	8
CPC	Szűcs Ákos	3301	yes	no	2000	Ann Oncol.	7.04	1	8	USA	8
CPC	Kui Balázs	2111	yes	no	2006	Mol Cancer Ther.	5.68	1	8	USA	8
CP	Párniczky Andrea	1112	yes	no	2005	Gastrointest Endosc.	5.37	1	8	USA	8
CPC	Németh Balázs	1080	yes	no	2012	Cancer	4.24	1	8	USA	8
CPC	Izbéki Ferenc	4252	yes	no	1980	Cancer	4.24	1	8	USA	8
CPC	Szűcs Ákos	3217	yes	no	2000	Am J Clin Oncol.	3.06	1	8	USA	8
CPC	Németh Balázs	1365	yes	no	2011	American Journal of Clinical Oncology	3.06	1	8	USA	8
CPC	Kui Balázs	1926	yes	no	2008	Cancer Chemother Pharmacol.	2.77	1	8	USA	8
CPC	Pár Gabriella	166	yes	no	2014	Radiother Oncol	2.55	1	8	USA	8
CPC	Kui Balázs	1874	yes	no	2008	J Clin Oncol	18.43	1	7	USA	7
CPC	Kui Balázs	2022	yes	no	2007	J Clin Oncol	18.43	1	7	USA	7
CPC	Németh Balázs	1324	yes	no	2011	Journal of Clinical Oncology	18.43	1	7	USA	7
CPC	Németh Balázs	1501	yes	no	2009	Journal of Clinical Oncology	18.43	1	7	USA	7
CPC	Németh Balázs	1565	yes	no	2009	Journal of Clinical Oncology	18.43	1	7	USA	7
CPC	Németh Balázs	1575	yes	no	2009	Journal of Clinical Oncology	18.43	1	7	USA	7
CPC	Szűcs Ákos	3232	yes	no	2000	Clin Cancer Res.	8.72	1	7	USA	7
CPC	Izbéki Ferenc	4274	yes	no	1978	Cancer	4.24	1	7	USA	7
CPC	Németh Balázs	1301	yes	no	2010	CCC	3.33	1	7	USA	7
CPC	Szűcs Ákos	3651	yes	no	1996	Am J Clin Oncol.	3.06	1	7	USA	7
CPC	Kui Balázs	2227	yes	no	2006	Invest New Drugs	2.92	1	7	USA	7
CPC	Németh Balázs	1540	yes	no	2011	Investigational New Drugs	2.92	1	7	USA	7
CPC	Németh Balázs	1505	yes	no	2010	Cancer Chemotherapy and Pharmacology	2.77	1	7	USA	7
CPC	Szűcs Ákos	3290	yes	no	2000	Oncology.	2.32	1	7	USA	7
CP	Illés Dóra	526	yes	no	2011	Gastrointest Endosc	5.37	1	6	US	6
CPC	Kui Balázs	2179	yes	no	2006	J Clin Oncol	18.43	1	6	USA	6
CPC	Kui Balázs	2268	yes	no	2006	J Clin Oncol	18.43	1	6	USA	6
CPC	Kui Balázs	1776	yes	no	2008	J Clin Oncol.	18.43	1	6	USA	6
CPC	Szűcs Ákos	3512	yes	no	1998	Cancer Res.	9.33	1	6	USA	6
CPC	Kui Balázs	1953	yes	no	2007	Clin Cancer Res	8.72	1	6	USA	6
CPC	Kui Balázs	2101	yes	no	2007	Clin Cancer Res.	8.72	1	6	USA	6
CPC	Halász Adrienn	2861	yes	no	2003	Clin Cancer Res.	8.72	1	6	USA	6
CPC	Németh Balázs	1128	yes	no	2011	Clinical Cancer Reseach	8.72	1	6	USA	6
CPC	Kui Balázs	1794	yes	no	2008	Ann Oncol	7.04	1	6	USA	6
CPC	Kui Balázs	2234	yes	no	2006	Ann Oncol	7.04	1	6	USA	6
CPC	Szűcs Ákos	3478	yes	no	1998	Ann Oncol.	7.04	1	6	USA	6
CP	Demcsák Alexandra	2038	yes	no	1994	J Infect Dis	6	1	6	USA	6
CP	Párniczky Andrea	871	yes	no	2008	Gastrointest Endosc.	5.37	1	6	USA	6
CPC	Németh Balázs	1591	yes	no	2009	British Journal of Cancer	4.84	1	6	USA	6
CPC	Németh Balázs	976	yes	no	2012	Mol Carcinog.	4.81	1	6	USA	6
CPC	Kui Balázs	1835	yes	no	2008	Int J Radiat Oncol Biol Phys	4.26	1	6	USA	6
CPC	Szűcs Ákos	3649	yes	no	1997	Int J Radiat Oncol Biol Phys.	4.26	1	6	USA	6
CPC	Németh Balázs	1094	yes	no	2011	Cancer	4.24	1	6	USA	6
CPC	Kui Balázs	1673	yes	no	2009	Cancer	4.24	1	6	USA	6
CPC	Izbéki Ferenc	3988	yes	no	1993	Cancer	4.24	1	6	USA	6
CPC	Szűcs Ákos	3660	yes	no	1996	Cancer.	4.24	1	6	USA	6
CPC	Kui Balázs	1710	yes	no	2009	Ann Surg Oncol.	3.93	1	6	USA	6
CPC	Németh Balázs	1160	yes	no	2013	Investigational New Drugs	2.92	1	6	USA	6
CPC	Gódi Szilárd	698	yes	no	2013	J Clin Oncol.	18.43	1	5	US	5
CPC	Gódi Szilárd	515	yes	no	2013	Clin Cancer Res.	8.72	1	5	US	5
CPC	Gódi Szilárd	874	yes	no	2012	Ann Oncol.	7.04	1	5	US	5
CPC	Gódi Szilárd	840	yes	no	2012	Ann Oncol.	7.04	1	5	US	5
CPC	Gódi Szilárd	580	yes	no	2013	Cancer	4.24	1	5	US	5
CP	Illés Dóra	439	yes	no	2012	Pancreas	2.959	1	5	US	5
CP	Illés Dóra	374	yes	no	2012	J Gastrointest Surg.	2.8	1	5	US	5
CPC	Szűcs Ákos	3368	yes	no	1999	N Engl J Med.	55.87	1	5	USA	5
CPC	Kui Balázs	2265	yes	no	2006	J Clin Oncol	18.43	1	5	USA	5
CPC	Kui Balázs	1950	yes	no	2007	J Clin Oncol.	18.43	1	5	USA	5
CP	Demcsák Alexandra	1774	yes	no	1998	Am J Gastroenterol	10.755	1	5	USA	5
CPC	Pár Gabriella	33	yes	no	2015	Clin Cancer Res	8.72	1	5	USA	5
CPC	Kui Balázs	1781	yes	no	2008	Clin Cancer Res	8.72	1	5	USA	5
CPC	Kui Balázs	1895	yes	no	2008	Clin Cancer Res	8.72	1	5	USA	5
CPC	Kui Balázs	1968	yes	no	2007	Clin Cancer Res	8.72	1	5	USA	5
CPC	Kui Balázs	2309	yes	no	2006	Clin Cancer Res	8.72	1	5	USA	5
CPC	Kui Balázs	1961	yes	no	2008	Ann Oncol	7.04	1	5	USA	5
CP	Demcsák Alexandra	1788	yes	no	1997	Gastrointest Endosc	5.37	1	5	USA	5
CPC	Szűcs Ákos	3613	yes	no	1997	Int J Radiat Oncol Biol Phys.	4.26	1	5	USA	5
CPC	Németh Balázs	967	yes	no	2012	International Journal of Radiation Oncology*Biology*Physics	4.26	1	5	USA	5
CPC	Izbéki Ferenc	4067	yes	no	1991	Int J Radiat Oncol Biol Phys	4.26	1	5	USA	5
CPC	Kui Balázs	2129	yes	no	2006	Cancer	4.24	1	5	USA	5
CPC	Németh Balázs	1237	yes	no	2011	Annals of Surgical Oncology	3.93	1	5	USA	5
CPC	Németh Balázs	1085	yes	no	2011	Annals of Surgycal Oncology	3.93	1	5	USA	5
CP	Demcsák Alexandra	1864	yes	no	1997	J Nutr	3.88	1	5	USA	5
CPC	Szűcs Ákos	3396	yes	no	1999	Am J Clin Oncol.	3.06	1	5	USA	5
CPC	Kui Balázs	2228	yes	no	2006	Invest New Drugs	2.92	1	5	USA	5
CPC	Németh Balázs	1293	yes	no	2012	Investigational New Drugs	2.92	1	5	USA	5
CPC	Németh Balázs	999	yes	no	2012	J Pain Symptom Manage.	2.8	1	5	USA	5
CPC	Németh Balázs	1362	yes	no	2011	Cancer Chemotherapy and Pharmacology	2.77	1	5	USA	5
CPC	Kui Balázs	2206	yes	no	2007	Cancer Chemother Pharmacol	2.77	1	5	USA	5
CPC	Kui Balázs	2276	yes	no	2006	Cancer Invest	2.22	1	5	USA	5
CPC	Kui Balázs	1684	yes	no	2008	Cancer Ther	0.53	1	5	USA	5
CP	Illés Dóra	654	yes	no	2010	Endoscopy.	5.05	1	4	US	4
CPC	Gódi Szilárd	584	yes	no	2013	Cancer	4.24	1	4	US	4
CPC	Kui Balázs	1659	yes	no	2009	J Clin Oncol	18.43	1	4	USA	4
CPC	Kui Balázs	2297	yes	no	2006	J Clin Oncol	18.43	1	4	USA	4
CPC	Kui Balázs	1699	yes	no	2009	J Clin Oncol.	18.43	1	4	USA	4
CPC	Kui Balázs	2038	yes	no	2007	J Clin Oncol.	18.43	1	4	USA	4
CPC	Szűcs Ákos	3596	yes	no	1997	Ann Oncol.	7.04	1	4	USA	4
CPC	Szűcs Ákos	3089	yes	no	2001	Ann Oncol.	7.04	1	4	USA	4
CPC	Németh Balázs	1517	yes	no	2010	Molecular Therapy	6.23	1	4	USA	4
CPC	Németh Balázs	1303	yes	no	2010	Molecular Cancer Therapy	5.68	1	4	USA	4
CPC	Szűcs Ákos	3465	yes	no	1998	Eur J Cancer.	5.42	1	4	USA	4
CPC	Kui Balázs	1653	yes	no	2009	Gastrointest Endosc	5.37	1	4	USA	4
CPC	Németh Balázs	1016	yes	no	2011	Gastrointestinal Endosc	5.37	1	4	USA	4
CP	Párniczky Andrea	1337	yes	no	2003	Gastrointest Endosc.	5.37	1	4	USA	4
CP	Párniczky Andrea	1124	yes	no	2005	J Am Coll Surg.	5.12	1	4	USA	4
CPC	Kui Balázs	2147	yes	no	2006	Br J Cancer.	4.84	1	4	USA	4
CPC	Németh Balázs	1095	yes	no	2012	Molecular Carcinogenesis	4.81	1	4	USA	4
CPC	Németh Balázs	1001	yes	no	2011	International Journal of Radiation Oncology*Biology*Physics	4.26	1	4	USA	4
CPC	Izbéki Ferenc	4216	yes	no	1983	Cancer	4.24	1	4	USA	4
CPC	Izbéki Ferenc	4248	yes	no	1981	Cancer	4.24	1	4	USA	4
CPC	Szűcs Ákos	3049	yes	no	2002	Cancer.	4.24	1	4	USA	4
CPC	Kui Balázs	1728	yes	no	2009	Ann Surg Oncol.	3.93	1	4	USA	4
CPC	Németh Balázs	1495	yes	no	2010	Annals of Surgical Oncology	3.93	1	4	USA	4
CPC	Szűcs Ákos	3009	yes	no	2002	Semin Nucl Med.	3.34	1	4	USA	4
CPC	Németh Balázs	1463	yes	no	2010	Surgical Endoscopy	3.26	1	4	USA	4
CPC	Szűcs Ákos	3607	yes	no	1997	Am J Clin Oncol.	3.06	1	4	USA	4
CPC	Németh Balázs	1534	yes	no	2010	American Journal of Clinical Oncology	3.06	1	4	USA	4
CPC	Kui Balázs	1782	yes	no	2009	Invest New Drugs	2.92	1	4	USA	4
CPC	Németh Balázs	1065	yes	no	2012	Investigational New Drugs	2.92	1	4	USA	4
CPC	Németh Balázs	1602	yes	no	2009	pancreatology	2.84	1	4	USA	4
CPC	Németh Balázs	1144	yes	no	2011	Cancer Chemotherapy and Pharmacology	2.77	1	4	USA	4
CPC	Kui Balázs	1990	yes	no	2008	Cancer Chemother Pharmacol	2.77	1	4	USA	4
CPC	Kui Balázs	2081	yes	no	2007	Cancer Chemother Pharmacol	2.77	1	4	USA	4
CPC	Kui Balázs	2120	yes	no	2007	Cancer Chemother Pharmacol.	2.77	1	4	USA	4
CPC	Kui Balázs	2123	yes	no	2006	AJR Am J Roentgenol.	2.73	1	4	USA	4
CPC	Kui Balázs	2052	yes	no	2007	Dig Dis Sci	2.61	1	4	USA	4
CPC	Kui Balázs	1812	yes	no	2008	J Surg Res.	1.94	1	4	USA	4
CP	Illés Dóra	486	yes	no	2011	Clin Gastroenterol Hepatol	7.896	1	3	US	3
CP	Illés Dóra	661	yes	no	2010	Gastrointest Endosc	5.37	1	3	US	3
CP	Illés Dóra	366	yes	no	2012	J Am Coll Surg	5.12	1	3	US	3
CPC	Gódi Szilárd	328	yes	no	2014	Br J Cancer.	4.84	1	3	US	3
CP	Illés Dóra	129	yes	no	2014	Am J Pathol	4.591	1	3	US	3
CPC	Gódi Szilárd	883	yes	no	2012	Int J Radiat Oncol Biol Phys.	4.26	1	3	US	3
CPC	Gódi Szilárd	449	yes	no	2014	Cancer Chemother Pharmacol.	2.77	1	3	US	3
CPC	Gódi Szilárd	641	yes	no	2014	HPB (Oxford).	2.68	1	3	US	3
CPC	Németh Balázs	1081	yes	no	2011	Journal of Clinical Oncology	18.43	1	3	USA	3
CPC	Kui Balázs	2149	yes	no	2006	Gastroenterology	16.716	1	3	USA	3
CPC	Szűcs Ákos	3099	yes	no	2001	Gastroenterology.	16.716	1	3	USA	3
CP	Demcsák Alexandra	1375	yes	no	2002	Am J Gastroenterol	10.755	1	3	USA	3
CPC	Szűcs Ákos	3415	yes	no	1999	Cancer Res.	9.33	1	3	USA	3
CPC	Kui Balázs	1721	yes	no	2008	Clin Cancer Res	8.72	1	3	USA	3
CPC	Kui Balázs	1843	yes	no	2008	Clin Cancer Res	8.72	1	3	USA	3
CPC	Szűcs Ákos	3575	yes	no	1997	Ann Surg.	8.33	1	3	USA	3
CPC	Szűcs Ákos	3576	yes	no	1997	Ann Surg.	8.33	1	3	USA	3
CPC	Szűcs Ákos	3598	yes	no	1997	Ann Surg.	8.33	1	3	USA	3
CPC	Németh Balázs	1435	yes	no	2010	Annals of Surgery	8.33	1	3	USA	3
CP	Párniczky Andrea	1085	yes	no	2006	Ann Surg.	8.327	1	3	USA	3
CP	Párniczky Andrea	937	yes	no	2007	Clin Gastroenterol Hepatol.	7.896	1	3	USA	3
CPC	Kui Balázs	1841	yes	no	2008	Mol Ther	6.23	1	3	USA	3
CPC	Szűcs Ákos	3231	yes	no	2000	J Clin Endocrinol Metab.	6.21	1	3	USA	3
CPC	Szűcs Ákos	3313	yes	no	1999	J Clin Endocrinol Metab.	6.21	1	3	USA	3
CPC	Németh Balázs	1559	yes	no	2009	Gastrointestinal Endoscopy	5.37	1	3	USA	3
CP	Párniczky Andrea	831	yes	no	2008	Gastrointest Endosc.	5.37	1	3	USA	3
CP	Demcsák Alexandra	2035	yes	no	1994	Gastrointest Endosc	5.37	1	3	USA	3
CPC	Szűcs Ákos	3179	yes	no	2001	Arch Surg.	4.93	1	3	USA	3
CP	Párniczky Andrea	1128	yes	no	2005	J Acquir Immune Defic Syndr.	4.56	1	3	USA	3
CPC	Kui Balázs	2084	yes	no	2007	Int J Radiat Oncol Biol Phys	4.26	1	3	USA	3
CPC	Szűcs Ákos	3618	yes	no	1997	Int J Radiat Oncol Biol Phys.	4.26	1	3	USA	3
CPC	Kui Balázs	1750	yes	no	2008	Cancer	4.24	1	3	USA	3
CPC	Izbéki Ferenc	4070	yes	no	1991	Cancer	4.24	1	3	USA	3
CPC	Izbéki Ferenc	4089	yes	no	1991	Cancer	4.24	1	3	USA	3
CPC	Kui Balázs	1635	yes	no	2009	Cancer Epidemiol Biomarkers Prev	4.13	1	3	USA	3
CPC	Németh Balázs	1607	yes	no	2009	Annals of Surgical Oncology	3.93	1	3	USA	3
CPC	Németh Balázs	985	yes	no	2011	Surgery	3.38	1	3	USA	3
CPC	Kui Balázs	1922	yes	no	2007	Surgery	3.38	1	3	USA	3
CPC	Szűcs Ákos	3014	yes	no	2002	Surgery.	3.38	1	3	USA	3
CP	Demcsák Alexandra	1865	yes	no	1997	JPEN J Parenter Enteral Nutr	3.15	1	3	USA	3
CPC	Szűcs Ákos	3147	yes	no	2001	Am J Clin Oncol.	3.06	1	3	USA	3
CPC	Németh Balázs	1523	yes	no	2010	American Journal of Oncology	3.06	1	3	USA	3
CP	Párniczky Andrea	893	yes	no	2007	Pancreas.	2.959	1	3	USA	3
CP	Demcsák Alexandra	1827	yes	no	1997	Pancreas	2.959	1	3	USA	3
CPC	Kui Balázs	1896	yes	no	2008	Invest New Drugs	2.92	1	3	USA	3
CPC	Németh Balázs	1399	yes	no	2011	Investigational New Drugs	2.92	1	3	USA	3
CPC	Németh Balázs	1440	yes	no	2011	Investigational New Drugs	2.92	1	3	USA	3
CPC	Kui Balázs	1881	yes	no	2008	J Gastrointest Surg	2.8	1	3	USA	3
CPC	Kui Balázs	1908	yes	no	2008	Cancer Chemother Pharmacol	2.77	1	3	USA	3
CPC	Németh Balázs	1363	yes	no	2011	Cancer Chemotherapy and Pharmacology	2.77	1	3	USA	3
CP	Pár Gabriella	2333	yes	no	1981	AJR Am J Roentgenol	2.731	1	3	USA	3
CP	Párniczky Andrea	729	yes	no	2009	Pediatr Blood Cancer.	2.39	1	3	USA	3
CPC	Németh Balázs	1259	yes	no	2011	Support Care in Cancer	2.36	1	3	USA	3
CPC	Kui Balázs	1662	yes	no	2009	Cancer Invest	2.22	1	3	USA	3
CPC	Németh Balázs	1340	yes	no	2010	Asia-Pacific Journal of Clinical Oncology	1.54	1	3	USA	3
CPC	Gódi Szilárd	578	yes	no	2013	Clin Cancer Res.	8.72	1	2	US	2
CPC	Gódi Szilárd	320	yes	no	2014	Oncologist.	4.87	1	2	US	2
CPC	Gódi Szilárd	310	yes	no	2014	Int J Radiat Oncol Biol Phys	4.26	1	2	US	2
CPC	Gódi Szilárd	344	yes	no	2014	Int J Radiat Oncol Biol Phys.	4.26	1	2	US	2
CPC	Gódi Szilárd	816	yes	no	2012	Int J Radiat Oncol Biol Phys.	4.26	1	2	US	2
CP	Illés Dóra	270	yes	no	2013	J Proteomics	3.89	1	2	US	2
CP	Illés Dóra	463	yes	no	2011	Neuromodulation.	2.7	1	2	US	2
CP	Illés Dóra	94	yes	no	2014	Pharmacotherapy	2.662	1	2	US	2
CP	Illés Dóra	365	yes	no	2012	Dig Dis Sci	2.613	1	2	US	2
CPC	Gódi Szilárd	664	yes	no	2013	Radiat Oncol.	2.55	1	2	US	2
CP	Illés Dóra	49	yes	no	2015	J Vasc Interv Radiol.	2.41	1	2	US	2
CP	Illés Dóra	606	yes	no	2010	Clin Nephrol.	1.129	1	2	US	2
CPC	Szűcs Ákos	3429	yes	no	1999	Am J Gastroenterol.	10.76	1	2	USA	2
CPC	Izbéki Ferenc	4162	yes	no	1988	Cancer Res	9.33	1	2	USA	2
CPC	Szűcs Ákos	3602	yes	no	1997	Clin Cancer Res.	8.72	1	2	USA	2
CPC	Szűcs Ákos	3669	yes	no	1996	Clin Cancer Res.	8.72	1	2	USA	2
CPC	Kui Balázs	1932	yes	no	2007	Clin Cancer Res.	8.72	1	2	USA	2
CPC	Szűcs Ákos	3093	yes	no	2001	Ann Surg.	8.33	1	2	USA	2
CPC	Szűcs Ákos	3409	yes	no	1999	Ann Surg.	8.33	1	2	USA	2
CPC	Szűcs Ákos	3171	yes	no	2001	Ann Surg.	8.33	1	2	USA	2
CP	Pár Gabriella	2285	yes	no	1985	Ann Surg	8.327	1	2	USA	2
CP	Párniczky Andrea	720	yes	no	2009	Clin Gastroenterol Hepatol	7.896	1	2	USA	2
CPC	Szűcs Ákos	3123	yes	no	2001	Ann Oncol.	7.04	1	2	USA	2
CPC	Szűcs Ákos	3127	yes	no	2001	Radiology.	6.87	1	2	USA	2
CPC	Németh Balázs	1017	yes	no	2011	J Clin Endocrinol Metab	6.21	1	2	USA	2
CPC	Szűcs Ákos	3079	yes	no	2001	J Clin Endocrinol Metab.	6.21	1	2	USA	2
CPC	Szűcs Ákos	3557	yes	no	1998	J Nucl Med.	6.16	1	2	USA	2
CP	Demcsák Alexandra	1588	yes	no	2000	Gastrointest Endosc	5.37	1	2	USA	2
CP	Párniczky Andrea	781	yes	no	2009	Gastrointest Endosc.	5.37	1	2	USA	2
CP	Párniczky Andrea	1249	yes	no	2004	Gastrointest Endosc.	5.37	1	2	USA	2
CP	Demcsák Alexandra	1668	yes	no	1999	Gastrointest Endosc	5.37	1	2	USA	2
CPC	Pár Gabriella	109	yes	no	2015	J Am Coll Surg	5.12	1	2	USA	2
CPC	Szűcs Ákos	3151	yes	no	2001	Int J Cancer.	5.09	1	2	USA	2
CP	Demcsák Alexandra	1714	yes	no	1998	Arch Surg	4.926	1	2	USA	2
CPC	Németh Balázs	987	yes	no	2012	Br J Cancer.	4.84	1	2	USA	2
CPC	Kui Balázs	2062	yes	no	2007	Int J Radiat Oncol Biol Phys	4.26	1	2	USA	2
CPC	Szűcs Ákos	3154	yes	no	2001	Int J Radiat Oncol Biol Phys.	4.26	1	2	USA	2
CPC	Szűcs Ákos	3488	yes	no	1998	Int J Radiat Oncol Biol Phys.	4.26	1	2	USA	2
CPC	Izbéki Ferenc	4196	yes	no	1986	Cancer	4.24	1	2	USA	2
CPC	Kui Balázs	1743	yes	no	2008	Ann Surg Oncol	3.93	1	2	USA	2
CPC	Németh Balázs	1506	yes	no	2010	Annals of Surgical Oncology	3.93	1	2	USA	2
CPC	Kui Balázs	1927	yes	no	2007	J Transl Med	3.93	1	2	USA	2
CP	Párniczky Andrea	1161	yes	no	2005	Am J Physiol Gastrointest Liver Physiol.	3.798	1	2	USA	2
CP	Párniczky Andrea	949	yes	no	2007	J Gastroenterol Hepatol.	3.5	1	2	USA	2
CPC	Németh Balázs	1529	yes	no	2010	Surgery	3.38	1	2	USA	2
CPC	Szűcs Ákos	3247	yes	no	2000	Am J Clin Oncol.	3.06	1	2	USA	2
CPC	Szűcs Ákos	3249	yes	no	2000	Am J Clin Oncol.	3.06	1	2	USA	2
CPC	Szűcs Ákos	3617	yes	no	1997	Am J Clin Oncol.	3.06	1	2	USA	2
CPC	Szűcs Ákos	3535	yes	no	1998	Am J Clin Oncol.	3.06	1	2	USA	2
CPC	Szűcs Ákos	3536	yes	no	1998	Am J Clin Oncol.	3.06	1	2	USA	2
CPC	Szűcs Ákos	3543	yes	no	1998	Am J Clin Oncol.	3.06	1	2	USA	2
CPC	Szűcs Ákos	3304	yes	no	2000	Am J Clin Oncol.	3.06	1	2	USA	2
CP	Párniczky Andrea	944	yes	no	2007	Pancreas.	2.959	1	2	USA	2
CPC	Kui Balázs	1720	yes	no	2009	Invest New Drugs	2.92	1	2	USA	2
CP	Párniczky Andrea	785	yes	no	2009	AJR Am J Roentgenol.	2.731	1	2	USA	2
CP	Párniczky Andrea	906	yes	no	2008	Dig Dis Sci.	2.613	1	2	USA	2
CPC	Szűcs Ákos	3180	yes	no	2000	Clin J Pain.	2.53	1	2	USA	2
CPC	Szűcs Ákos	3256	yes	no	2000	Am J Surg.	2.29	1	2	USA	2
CPC	Kui Balázs	1989	yes	no	2007	Cancer Invest	2.22	1	2	USA	2
CP	Illés Dóra	337	yes	no	2012	Gastroenterology	16.716	1	1	US	1
CP	Illés Dóra	535	yes	no	2011	Gut.	14.66	1	1	US	1
CPC	Gódi Szilárd	934	yes	no	2012	Clin Cancer Res.	8.72	1	1	US	1
CP	Illés Dóra	454	yes	no	2012	Clin Gastroenterol Hepatol.	7.896	1	1	US	1
CPC	Gódi Szilárd	901	yes	no	2012	Gastrointest Endosc.	5.37	1	1	US	1
CP	Illés Dóra	113	yes	no	2014	Gastrointest Endosc	5.37	1	1	US	1
CP	Illés Dóra	326	yes	no	2013	Gastrointest Endosc	5.37	1	1	US	1
CP	Illés Dóra	376	yes	no	2012	Gastrointest Endosc	5.37	1	1	US	1
CP	Illés Dóra	421	yes	no	2012	Gastrointest Endosc	5.37	1	1	US	1
CP	Illés Dóra	359	yes	no	2012	Gastrointest Endosc.	5.37	1	1	US	1
CP	Illés Dóra	192	yes	no	2014	J Antimicrob Chemother.	5.31	1	1	US	1
CPC	Gódi Szilárd	409	yes	no	2014	J Am Coll Surg.	5.12	1	1	US	1
CP	Illés Dóra	501	yes	no	2011	Endoscopy	5.05	1	1	US	1
CP	Illés Dóra	162	yes	no	2014	J Biol Chem	4.57	1	1	US	1
CPC	Gódi Szilárd	379	yes	no	2014	Int J Radiat Oncol Biol Phys.	4.26	1	1	US	1
CPC	Gódi Szilárd	913	yes	no	2012	Cancer	4.24	1	1	US	1
CP	Illés Dóra	62	yes	no	2015	Cancer	4.237	1	1	US	1
CPC	Gódi Szilárd	324	yes	no	2014	Ann Surg Oncol.	3.93	1	1	US	1
CPC	Gódi Szilárd	334	yes	no	2014	Ann Surg Oncol.	3.93	1	1	US	1
CPC	Gódi Szilárd	535	yes	no	2013	Ann Surg Oncol.	3.93	1	1	US	1
CP	Illés Dóra	555	yes	no	2011	J Clin Gastroenterol.	3.5	1	1	US	1
CP	Illés Dóra	392	yes	no	2012	Pancreas	2.959	1	1	US	1
CP	Illés Dóra	494	yes	no	2011	Pancreas	2.959	1	1	US	1
CPC	Gódi Szilárd	489	yes	no	2014	Invest New Drugs.	2.92	1	1	US	1
CPC	Gódi Szilárd	801	yes	no	2013	Invest New Drugs.	2.92	1	1	US	1
CPC	Gódi Szilárd	881	yes	no	2012	Invest New Drugs.	2.92	1	1	US	1
CPC	Gódi Szilárd	288	yes	no	2014	Cancer Chemother Pharmacol.	2.77	1	1	US	1
CPC	Gódi Szilárd	321	yes	no	2014	Cancer Chemother Pharmacol.	2.77	1	1	US	1
CPC	Gódi Szilárd	639	yes	no	2013	Cancer Chemother Pharmacol.	2.77	1	1	US	1
CPC	Gódi Szilárd	769	yes	no	2012	Cancer Chemother Pharmacol.	2.77	1	1	US	1
CP	Illés Dóra	116	yes	no	2014	Cancer Chemother Pharmacol.	2.769	1	1	US	1
CP	Illés Dóra	375	yes	no	2012	J Manag Care Pharm	2.71	1	1	US	1
CPC	Gódi Szilárd	465	yes	no	2014	Radiother Oncol.	2.55	1	1	US	1
CPC	Gódi Szilárd	894	yes	no	2012	Cancer Gene Ther.	2.42	1	1	US	1
CP	Illés Dóra	312	yes	no	2012	J Vasc Interv Radiol	2.41	1	1	US	1
CP	Illés Dóra	145	yes	no	2014	Nutr Clin Pract	2.4	1	1	US	1
CP	Illés Dóra	346	yes	no	2012	World J Gastroenterol.	2.37	1	1	US	1
CP	Illés Dóra	347	yes	no	2012	World J Gastroenterol.	2.37	1	1	US	1
CP	Illés Dóra	195	yes	no	2014	Toxicol Pathol	2.137	1	1	US	1
CP	Illés Dóra	683	yes	no	2009	Clin Trials	1.925	1	1	US	1
CPC	Gódi Szilárd	923	yes	no	2012	Anticancer Res.	1.83	1	1	US	1
CPC	Gódi Szilárd	401	yes	no	2014	Diagn Cytopathol.	1.12	1	1	US	1
CPC	Gódi Szilárd	849	yes	no	2012	J Med Imaging Radiat Oncol.	1.11	1	1	US	1
CPC	Izbéki Ferenc	4265	yes	no	1979	Lancet	45.22	1	1	USA	1
CPC	Kui Balázs	2288	yes	no	2006	J Clin Oncol	18.43	1	1	USA	1
CPC	Izbéki Ferenc	3764	yes	no	1995	J Clin Oncol	18.43	1	1	USA	1
CPC	Izbéki Ferenc	3836	yes	no	1995	J Clin Oncol	18.43	1	1	USA	1
CPC	Izbéki Ferenc	3953	yes	no	1993	J Clin Oncol	18.43	1	1	USA	1
CPC	Izbéki Ferenc	4059	yes	no	1991	J Clin Oncol	18.43	1	1	USA	1
CPC	Izbéki Ferenc	4103	yes	no	1990	J Clin Oncol	18.43	1	1	USA	1
CPC	Izbéki Ferenc	4159	yes	no	1988	J Clin Oncol	18.43	1	1	USA	1
CPC	Izbéki Ferenc	4167	yes	no	1988	J Clin Oncol	18.43	1	1	USA	1
CPC	Kui Balázs	1745	yes	no	2008	J Clin Oncol.	18.43	1	1	USA	1
CPC	Izbéki Ferenc	4277	yes	no	1978	Arch Intern Med.	17.33	1	1	USA	1
CPC	Németh Balázs	1376	yes	no	2010	Gastroenterology	16.716	1	1	USA	1
CP	Demcsák Alexandra	2011	yes	no	1994	Gastroenterology	16.716	1	1	USA	1
CP	Pár Gabriella	2364	yes	no	1979	Gastroenterology	16.716	1	1	USA	1
CP	Demcsák Alexandra	1710	yes	no	1998	Gastroenterology	16.716	1	1	USA	1
CPC	Izbéki Ferenc	4140	yes	no	1989	J Natl Cancer Inst	12.58	1	1	USA	1
CP	Demcsák Alexandra	1457	yes	no	2001	Am J Gastroenterol	10.755	1	1	USA	1
CP	Pár Gabriella	2128	yes	no	1992	Am J Gastroenterol	10.755	1	1	USA	1
CP	Pár Gabriella	2269	yes	no	1986	Am J Gastroenterol	10.755	1	1	USA	1
CP	Pár Gabriella	2338	yes	no	1981	Am j Gastroenterol	10.755	1	1	USA	1
CP	Pár Gabriella	2157	yes	no	1991	Am J Gastroenterol.	10.755	1	1	USA	1
CP	Demcsák Alexandra	1680	yes	no	1999	Am J Gastroenterol	10.755	1	1	USA	1
CP	Demcsák Alexandra	2021	yes	no	1994	Am J Gastroenterol	10.755	1	1	USA	1
CPC	Szűcs Ákos	3528	yes	no	1998	Clin Cancer Res.	8.72	1	1	USA	1
CPC	Kui Balázs	1952	yes	no	2007	Clin Cancer Res	8.72	1	1	USA	1
CPC	Kui Balázs	2009	yes	no	2007	Clin Cancer Res	8.72	1	1	USA	1
CPC	Kui Balázs	2167	yes	no	2006	Clin Cancer Res	8.72	1	1	USA	1
CPC	Szűcs Ákos	3109	yes	no	2001	Clin Cancer Res.	8.72	1	1	USA	1
CPC	Izbéki Ferenc	3786	yes	no	1995	Ann Surg	8.33	1	1	USA	1
CPC	Izbéki Ferenc	3864	yes	no	1994	Ann Surg	8.33	1	1	USA	1
CPC	Szűcs Ákos	3453	yes	no	1999	Ann Surg.	8.33	1	1	USA	1
CPC	Szűcs Ákos	3356	yes	no	1999	Ann Surg.	8.33	1	1	USA	1
CPC	Izbéki Ferenc	3970	yes	no	1993	Ann Surgery	8.33	1	1	USA	1
CP	Pár Gabriella	2086	yes	no	1993	Ann Surg	8.327	1	1	USA	1
CP	Demcsák Alexandra	1605	yes	no	2000	Ann Surg	8.327	1	1	USA	1
CP	Demcsák Alexandra	1712	yes	no	1998	Ann Surg	8.327	1	1	USA	1
CP	Pár Gabriella	2384	yes	no	1978	Ann Surg	8.327	1	1	USA	1
CP	Pár Gabriella	2405	yes	no	1976	Ann Surg	8.327	1	1	USA	1
CP	Pár Gabriella	2195	yes	no	1990	Ann. Surg	8.327	1	1	USA	1
CP	Demcsák Alexandra	2023	yes	no	1994	Ann Surg	8.327	1	1	USA	1
CPC	Izbéki Ferenc	3706	yes	no	1996	Ann Oncol	7.04	1	1	USA	1
CPC	Izbéki Ferenc	3907	yes	no	1994	Ann Oncol	7.04	1	1	USA	1
CPC	Németh Balázs	1350	yes	no	2010	Radiology	6.87	1	1	USA	1
CPC	Izbéki Ferenc	3797	yes	no	1995	Radiology	6.87	1	1	USA	1
CPC	Izbéki Ferenc	4166	yes	no	1988	Radiology	6.87	1	1	USA	1
CPC	Izbéki Ferenc	4257	yes	no	1980	Radiology	6.87	1	1	USA	1
CP	Pár Gabriella	2334	yes	no	1981	Mayo Clin Proc	6.26	1	1	USA	1
CP	Demcsák Alexandra	1753	yes	no	1998	Eur J Nucl Med	5.38	1	1	USA	1
CPC	Kui Balázs	2215	yes	no	2006	Gastrointest Endosc	5.37	1	1	USA	1
CPC	Kui Balázs	2294	yes	no	2006	Gastrointest Endosc	5.37	1	1	USA	1
CPC	Kui Balázs	2310	yes	no	2006	Gastrointest Endosc	5.37	1	1	USA	1
CPC	Szűcs Ákos	3489	yes	no	1998	Gastrointest Endosc.	5.37	1	1	USA	1
CP	Demcsák Alexandra	1572	yes	no	2000	Gastrointest Endosc	5.37	1	1	USA	1
CP	Párniczky Andrea	897	yes	no	2007	Gastrointest Endosc.	5.37	1	1	USA	1
CP	Pár Gabriella	2082	yes	no	1993	Gastrointest Endosc.	5.37	1	1	USA	1
CP	Pár Gabriella	2126	yes	no	1992	Gastrointest Endosc.	5.37	1	1	USA	1
CP	Pár Gabriella	2132	yes	no	1992	Gastrointest Endosc.	5.37	1	1	USA	1
CP	Demcsák Alexandra	1731	yes	no	1998	Gastrointest Endosc	5.37	1	1	USA	1
CP	Demcsák Alexandra	1764	yes	no	1998	Gastrointest Endosc	5.37	1	1	USA	1
CP	Demcsák Alexandra	1769	yes	no	1998	Gastrointest Endosc	5.37	1	1	USA	1
CPC	Pár Gabriella	48	yes	no	2015	J Am Coll Surg	5.12	1	1	USA	1
CP	Párniczky Andrea	898	yes	no	2008	Endoscopy.	5.05	1	1	USA	1
CPC	Izbéki Ferenc	3708	yes	no	1996	Int J Radiat Oncol Biol Phys	4.26	1	1	USA	1
CPC	Izbéki Ferenc	3881	yes	no	1994	Int J Radiat Oncol Biol Phys	4.26	1	1	USA	1
CPC	Izbéki Ferenc	3917	yes	no	1994	Int J Radiat Oncol Biol Phys	4.26	1	1	USA	1
CPC	Izbéki Ferenc	3941	yes	no	1993	Int J Radiat Oncol Biol Phys	4.26	1	1	USA	1
CPC	Izbéki Ferenc	3943	yes	no	1993	Int J Radiat Oncol Biol Phys	4.26	1	1	USA	1
CPC	Izbéki Ferenc	4174	yes	no	1988	Int J Radiat Oncol Biol Phys	4.26	1	1	USA	1
CPC	Szűcs Ákos	3272	yes	no	2000	Int J Radiat Oncol Biol Phys.	4.26	1	1	USA	1
CPC	Pár Gabriella	149	yes	no	2015	Cancer	4.24	1	1	USA	1
CPC	Kui Balázs	1949	yes	no	2007	Cancer	4.24	1	1	USA	1
CPC	Izbéki Ferenc	3679	yes	no	1996	Cancer	4.24	1	1	USA	1
CPC	Izbéki Ferenc	3863	yes	no	1994	Cancer	4.24	1	1	USA	1
CPC	Izbéki Ferenc	3883	yes	no	1994	Cancer	4.24	1	1	USA	1
CPC	Izbéki Ferenc	3947	yes	no	1993	Cancer	4.24	1	1	USA	1
CPC	Izbéki Ferenc	3961	yes	no	1993	Cancer	4.24	1	1	USA	1
CPC	Izbéki Ferenc	3964	yes	no	1993	Cancer	4.24	1	1	USA	1
CPC	Izbéki Ferenc	4015	yes	no	1992	Cancer	4.24	1	1	USA	1
CPC	Izbéki Ferenc	4069	yes	no	1991	Cancer	4.24	1	1	USA	1
CP	Párniczky Andrea	838	yes	no	2008	Eur Radiol.	4.01	1	1	USA	1
CPC	Pár Gabriella	193	yes	no	2015	Ann Surg Oncol	3.93	1	1	USA	1
CPC	Izbéki Ferenc	3699	yes	no	1996	Ann Surg Oncol	3.93	1	1	USA	1
CPC	Németh Balázs	1578	yes	no	2009	Annals of Surgical Oncology	3.93	1	1	USA	1
CPC	Németh Balázs	1070	yes	no	2012	Annals of Surgycal Oncology	3.93	1	1	USA	1
CPC	Szűcs Ákos	3482	yes	no	1998	Front Biosci.	3.52	1	1	USA	1
CPC	Izbéki Ferenc	3973	yes	no	1993	J Clin Gastroenterol	3.5	1	1	USA	1
CPC	Izbéki Ferenc	4009	yes	no	1992	Surgery	3.38	1	1	USA	1
CPC	Izbéki Ferenc	4266	yes	no	1979	Surgery	3.38	1	1	USA	1
CPC	Szűcs Ákos	3573	yes	no	1997	Surgery.	3.38	1	1	USA	1
CP	Pár Gabriella	2233	yes	no	1988	Surgery	3.38	1	1	USA	1
CP	Pár Gabriella	2265	yes	no	1986	Surgery	3.38	1	1	USA	1
CP	Demcsák Alexandra	1591	yes	no	2000	Surg Endosc	3.26	1	1	USA	1
CPC	Izbéki Ferenc	3799	yes	no	1995	J Magn Reson Imaging	3.21	1	1	USA	1
CPC	Izbéki Ferenc	4272	yes	no	1978	JPEN	3.15	1	1	USA	1
CPC	Izbéki Ferenc	3758	yes	no	1995	Am J Clin Oncol	3.06	1	1	USA	1
CPC	Izbéki Ferenc	3904	yes	no	1994	Am J Clin Oncol	3.06	1	1	USA	1
CPC	Izbéki Ferenc	3959	yes	no	1993	Am J Clin Oncol	3.06	1	1	USA	1
CPC	Izbéki Ferenc	4010	yes	no	1992	Am J Clin Oncol	3.06	1	1	USA	1
CPC	Izbéki Ferenc	4147	yes	no	1989	Am J Clin Oncol	3.06	1	1	USA	1
CPC	Izbéki Ferenc	4154	yes	no	1989	Am J Clin Oncol	3.06	1	1	USA	1
CPC	Izbéki Ferenc	4155	yes	no	1989	Am J Clin Oncol	3.06	1	1	USA	1
CPC	Izbéki Ferenc	4169	yes	no	1988	Am J Clin Oncol	3.06	1	1	USA	1
CPC	Izbéki Ferenc	4212	yes	no	1984	Am J Clin Oncol	3.06	1	1	USA	1
CPC	Németh Balázs	1035	yes	no	2012	Am J Clin Oncol.	3.06	1	1	USA	1
CPC	Szűcs Ákos	3372	yes	no	1999	Am J Clin Oncol.	3.06	1	1	USA	1
CPC	Szűcs Ákos	3395	yes	no	1999	Am J Clin Oncol.	3.06	1	1	USA	1
CPC	Szűcs Ákos	3430	yes	no	1999	Int J Oncol.	3.03	1	1	USA	1
CPC	Izbéki Ferenc	4124	yes	no	1990	Eur J Surg Oncol	3.01	1	1	USA	1
CPC	Izbéki Ferenc	4003	yes	no	1993	Acta Oncol	3	1	1	USA	1
CPC	Izbéki Ferenc	4173	yes	no	1988	Acta Oncol	3	1	1	USA	1
CP	Demcsák Alexandra	1550	yes	no	2000	Pancreas	2.959	1	1	USA	1
CPC	Pár Gabriella	226	yes	no	2015	Invest New Drugs	2.92	1	1	USA	1
CPC	Kui Balázs	1845	yes	no	2008	Invest New Drugs	2.92	1	1	USA	1
CPC	Kui Balázs	1875	yes	no	2008	Invest New Drugs	2.92	1	1	USA	1
CPC	Izbéki Ferenc	3735	yes	no	1996	Invest New Drugs	2.92	1	1	USA	1
CPC	Izbéki Ferenc	3737	yes	no	1996	Invest New Drugs	2.92	1	1	USA	1
CPC	Izbéki Ferenc	3738	yes	no	1996	Invest New Drugs	2.92	1	1	USA	1
CPC	Izbéki Ferenc	3845	yes	no	1995	Invest New Drugs	2.92	1	1	USA	1
CPC	Izbéki Ferenc	3928	yes	no	1994	Invest New Drugs	2.92	1	1	USA	1
CPC	Izbéki Ferenc	3936	yes	no	1994	Invest New Drugs	2.92	1	1	USA	1
CPC	Izbéki Ferenc	3945	yes	no	1993	Invest New Drugs	2.92	1	1	USA	1
CPC	Izbéki Ferenc	3969	yes	no	1993	Invest New Drugs	2.92	1	1	USA	1
CPC	Izbéki Ferenc	4013	yes	no	1992	Invest New Drugs	2.92	1	1	USA	1
CPC	Izbéki Ferenc	4024	yes	no	1992	Invest New Drugs	2.92	1	1	USA	1
CPC	Izbéki Ferenc	4062	yes	no	1991	Invest New Drugs	2.92	1	1	USA	1
CPC	Izbéki Ferenc	4063	yes	no	1991	Invest New Drugs	2.92	1	1	USA	1
CPC	Izbéki Ferenc	4086	yes	no	1991	Invest New Drugs	2.92	1	1	USA	1
CPC	Izbéki Ferenc	4087	yes	no	1991	Invest New Drugs	2.92	1	1	USA	1
CPC	Izbéki Ferenc	4088	yes	no	1991	Invest New Drugs	2.92	1	1	USA	1
CPC	Kui Balázs	1718	yes	no	2009	J Gastrointest Surg	2.8	1	1	USA	1
CPC	Pár Gabriella	46	yes	no	2015	Cancer Chemother Pharmacol	2.77	1	1	USA	1
CPC	Izbéki Ferenc	4050	yes	no	1992	Cancer Chemother Pharmacol	2.77	1	1	USA	1
CPC	Németh Balázs	1436	yes	no	2010	Cancer Chemotherapy and Pharmacology	2.77	1	1	USA	1
CPC	Kui Balázs	2016	yes	no	2008	Cancer Chemother Pharmacol	2.77	1	1	usa	1
CPC	Szűcs Ákos	3546	yes	no	1998	AJR Am J Roentgenol.	2.73	1	1	USA	1
CP	Pár Gabriella	2325	yes	no	1982	Dig Dis Sci	2.613	1	1	USA	1
CP	Párniczky Andrea	1019	yes	no	2006	Dig Dis Sci.	2.613	1	1	USA	1
CPC	Szűcs Ákos	3370	yes	no	1999	Oncology (Williston Park).	2.32	1	1	USA	1
CPC	Szűcs Ákos	3371	yes	no	1999	Oncology (Williston Park).	2.32	1	1	USA	1
CPC	Halász Adrienn	2733	yes	no	2003	Oncology (Williston Park).	2.32	1	1	USA	1
CPC	Szűcs Ákos	3520	yes	no	1998	Oncol Rep.	2.3	1	1	USA	1
CP	Pár Gabriella	2074	yes	no	1993	Am J Surg	2.291	1	1	USA	1
CP	Pár Gabriella	2262	yes	no	1987	Am J Surg	2.291	1	1	USA	1
CP	Demcsák Alexandra	2003	yes	no	1994	Am J Surg	2.291	1	1	USA	1
CPC	Izbéki Ferenc	3833	yes	no	1995	Am J Surg	2.29	1	1	USA	1
CPC	Szűcs Ákos	3228	yes	no	2000	Am J Surg.	2.29	1	1	USA	1
CPC	Szűcs Ákos	3657	yes	no	1996	Am J Surg.	2.29	1	1	USA	1
CPC	Szűcs Ákos	3577	yes	no	1997	Am J Surg.	2.29	1	1	USA	1
CPC	Szűcs Ákos	3656	yes	no	1996	Am J Surg.	2.29	1	1	USA	1
CPC	Kui Balázs	1904	yes	no	2008	Cancer Invest	2.22	1	1	USA	1
CPC	Izbéki Ferenc	3999	yes	no	1993	Cancer Invest	2.22	1	1	USA	1
CPC	Izbéki Ferenc	3691	yes	no	1996	Anticancer Drugs	1.78	1	1	USA	1
CPC	Szűcs Ákos	3026	yes	no	2002	Anticancer Drugs.	1.78	1	1	USA	1
CPC	Izbéki Ferenc	3784	yes	no	1995	South Med J	0.93	1	1	USA	1
CP	Pár Gabriella	2186	yes	no	1991	South Med J	0.93	1	1	USA	1
CP	Demcsák Alexandra	1414	yes	no	2002	Appl Nurs Res	0.733	1	1	USA	1
CPC	Izbéki Ferenc	4256	yes	no	1980	J Can Assoc Radiol	0.52	1	1	USA	1
CP	Illés Dóra	597	yes	no	2010	Am J Gastroenterol.	10.755	1		US
CP	Illés Dóra	637	yes	no	2010	Ann Surg	8.327	1		US
CPC	Gódi Szilárd	912	yes	no	2013	Am J Clin Oncol.	3.06	1		US
CPC	Gódi Szilárd	298	yes	no	2014	Cancer Chemother Pharmacol.	2.77	1		US
CPC	Gódi Szilárd	846	yes	no	2012	Nutr J.	2.6	1		US
CPC	Izbéki Ferenc	4007	yes	no	1992	J Clin Oncol	18.43	1		USA
CPC	Izbéki Ferenc	4205	yes	no	1985	J Clin Oncol	18.43	1		USA
CPC	Szűcs Ákos	3055	yes	no	2002	J Clin Oncol.	18.43	1		USA
CPC	Szűcs Ákos	3076	yes	no	2001	J Clin Oncol.	18.43	1		USA
CPC	Szűcs Ákos	3192	yes	no	2001	J Clin Oncol.	18.43	1		USA
CPC	Szűcs Ákos	3225	yes	no	2000	J Clin Oncol.	18.43	1		USA
CPC	Szűcs Ákos	3280	yes	no	2000	J Clin Oncol.	18.43	1		USA
CPC	Szűcs Ákos	3335	yes	no	1999	J Clin Oncol.	18.43	1		USA
CPC	Szűcs Ákos	3338	yes	no	1999	J Clin Oncol.	18.43	1		USA
CPC	Szűcs Ákos	3592	yes	no	1997	J Clin Oncol.	18.43	1		USA
CPC	Szűcs Ákos	3593	yes	no	1997	J Clin Oncol.	18.43	1		USA
CPC	Szűcs Ákos	3594	yes	no	1997	J Clin Oncol.	18.43	1		USA
CPC	Szűcs Ákos	3611	yes	no	1997	J Clin Oncol.	18.43	1		USA
CPC	Szűcs Ákos	3558	yes	no	1998	J Clin Oncol.	18.43	1		USA
CPC	Szűcs Ákos	3599	yes	no	1997	J Clin Oncol.	18.43	1		USA
CPC	Szűcs Ákos	3646	yes	no	1997	J Clin Oncol.	18.43	1		USA
CPC	Szűcs Ákos	3038	yes	no	2002	J Clin Oncol.	18.43	1		USA
CPC	Szűcs Ákos	3058	yes	no	2002	J Clin Oncol.	18.43	1		USA
CP	Pár Gabriella	2115	yes	no	1992	Am J Gastroenterol	10.755	1		USA
CP	Párniczky Andrea	1016	yes	no	2006	Am J Gastroenterol.	10.755	1		USA
CP	Párniczky Andrea	1079	yes	no	2006	Am J Gastroenterol.	10.755	1		USA
CP	Demcsák Alexandra	1477	yes	no	2001	Am J Gastroenterol	10.755	1		USA
CPC	Halász Adrienn	2745	yes	no	2003	Clin Cancer Res.	8.72	1		USA
CPC	Szűcs Ákos	3150	yes	no	2001	Clin Cancer Res.	8.72	1		USA
CPC	Kui Balázs	1770	yes	no	2008	Ann Surg	8.33	1		USA
CP	Párniczky Andrea	1097	yes	no	2005	Clin Gastroenterol Hepatol.	7.896	1		USA
CPC	Szűcs Ákos	3641	yes	no	1997	Eur J Cancer.	5.42	1		USA
CPC	Németh Balázs	1250	yes	no	2011	European Journal of Cancer	5.42	1		USA
CPC	Szűcs Ákos	3082	yes	no	2001	Gastrointest Endosc.	5.37	1		USA
CPC	Szűcs Ákos	3177	yes	no	2001	Gastrointest Endosc.	5.37	1		USA
CPC	Szűcs Ákos	3616	yes	no	1997	Gastrointest Endosc.	5.37	1		USA
CPC	Németh Balázs	1082	yes	no	2011	Gastrointestinal Endoscopy	5.37	1		USA
CP	Párniczky Andrea	1316	yes	no	2003	Gastrointest Endosc	5.37	1		USA
CP	Párniczky Andrea	1356	yes	no	2003	Pain.	5.21	1		USA
CP	Demcsák Alexandra	1811	yes	no	1997	Endoscopy	5.05	1		USA
CP	Demcsák Alexandra	1474	yes	no	2001	Endoscopy	5.05	1		USA
CPC	Izbéki Ferenc	4200	yes	no	1985	Arch Surg	4.93	1		USA
CPC	Kui Balázs	2026	yes	no	2007	Int J Radiat Oncol Biol Phys	4.26	1		USA
CPC	Szűcs Ákos	3110	yes	no	2001	Int J Radiat Oncol Biol Phys.	4.26	1		USA
CPC	Németh Balázs	1113	yes	no	2011	International Journal of Radiation Oncology, Biology, Physics	4.26	1		USA
CPC	Németh Balázs	1124	yes	no	2012	International Journal of Radiation Oncology, Biology, Physics	4.26	1		USA
CPC	Németh Balázs	1375	yes	no	2011	International Journal of Radiation Oncology, Biology, Physics	4.26	1		USA
CPC	Németh Balázs	1328	yes	no	2011	International Journal of Radiaton Oncology, Biology, Physics	4.26	1		USA
CPC	Kui Balázs	1969	yes	no	2007	Cancer J	4.24	1		USA
CPC	Kui Balázs	1970	yes	no	2007	Cancer J	4.24	1		usa
CPC	Szűcs Ákos	3114	yes	no	2001	Cancer.	4.24	1		USA
CPC	Szűcs Ákos	3149	yes	no	2001	Cancer.	4.24	1		USA
CPC	Szűcs Ákos	3298	yes	no	2000	Cancer.	4.24	1		USA
CPC	Szűcs Ákos	3320	yes	no	2000	Cancer.	4.24	1		USA
CPC	Szűcs Ákos	3431	yes	no	1999	Cancer.	4.24	1		USA
CPC	Szűcs Ákos	3514	yes	no	1998	Cancer.	4.24	1		USA
CPC	Szűcs Ákos	3106	yes	no	2001	Cancer.	4.24	1		USA
CPC	Szűcs Ákos	3259	yes	no	2000	Cancer.	4.24	1		USA
CPC	Németh Balázs	1101	yes	no	2012	The pharmacogenomics Journal	4.23	1		USA
CPC	Szűcs Ákos	3426	yes	no	1999	Semin Radiat Oncol.	4.03	1		USA
CPC	Szűcs Ákos	3199	yes	no	2000	Cancer Immunol Immunother.	3.94	1		USA
CPC	Kui Balázs	1872	yes	no	2008	J Clin Gastroenterol	3.5	1		USA
CPC	Németh Balázs	1408	yes	no	2010	Journal of Clinical Gastroenterology	3.5	1		USA
CP	Párniczky Andrea	873	yes	no	2008	J Clin Gastroenterol.	3.5	1		USA
CPC	Szűcs Ákos	3322	yes	no	1999	J Rheumatol.	3.19	1		USA
CPC	Németh Balázs	1445	yes	no	2010	Phytomedicine	3.13	1		USA
CPC	Szűcs Ákos	3455	yes	no	1998	J Neurooncol.	3.07	1		USA
CPC	Kui Balázs	1637	yes	no	2009	Am J Clin Oncol	3.06	1		USA
CPC	Kui Balázs	1836	yes	no	2008	Am J Clin Oncol	3.06	1		USA
CPC	Kui Balázs	1838	yes	no	2008	Am J Clin Oncol	3.06	1		USA
CPC	Kui Balázs	2082	yes	no	2007	Am J Clin Oncol	3.06	1		USA
CPC	Halász Adrienn	2392	yes	no	2005	Am J Clin Oncol.	3.06	1		USA
CPC	Halász Adrienn	2428	yes	no	2005	Am J Clin Oncol.	3.06	1		USA
CPC	Halász Adrienn	2332	yes	no	2005	Am J Clin Oncol.	3.06	1		USA
CPC	Halász Adrienn	2694	yes	no	2004	Am J Clin Oncol.	3.06	1		USA
CPC	Halász Adrienn	2708	yes	no	2003	Am J Clin Oncol.	3.06	1		USA
CPC	Németh Balázs	1120	yes	no	2012	American Journal of Clinical Oncology	3.06	1		USA
CPC	Németh Balázs	1121	yes	no	2012	American Journal of Clinical Oncology	3.06	1		USA
CPC	Németh Balázs	1272	yes	no	2011	American Journal of Clinical Oncology	3.06	1		USA
CP	Párniczky Andrea	1026	yes	no	2006	Pancreas.	2.959	1		USA
CP	Párniczky Andrea	1292	yes	no	2003	Pancreas.	2.959	1		USA
CP	Párniczky Andrea	765	yes	no	2009	Pancreas.	2.959	1		USA
CPC	Izbéki Ferenc	3937	yes	no	1994	Invest New Drugs	2.92	1		USA
CPC	Izbéki Ferenc	4025	yes	no	1992	Invest New Drugs	2.92	1		USA
CPC	Izbéki Ferenc	4125	yes	no	1990	Invest New Drugs	2.92	1		USA
CPC	Izbéki Ferenc	4126	yes	no	1990	Invest New Drugs	2.92	1		USA
CPC	Halász Adrienn	2647	yes	no	2004	Invest New Drugs.	2.92	1		USA
CPC	Szűcs Ákos	3491	yes	no	1998	Invest New Drugs.	2.92	1		USA
CPC	Szűcs Ákos	3620	yes	no	1997	Invest New Drugs.	2.92	1		USA
CPC	Szűcs Ákos	3621	yes	no	1997	Invest New Drugs.	2.92	1		USA
CPC	Szűcs Ákos	3380	yes	no	1999	Invest New Drugs.	2.92	1		USA
CPC	Szűcs Ákos	3244	yes	no	2000	Invest New Drugs.	2.92	1		USA
CP	Demcsák Alexandra	1397	yes	no	2001	Pancreatology	2.84	1		USA
CPC	Halász Adrienn	2317	yes	no	2005	Clin Colorectal Cancer.	2.81	1		USA
CPC	Halász Adrienn	2871	yes	no	2003	J Gastrointest Surg.	2.8	1		USA
CPC	Halász Adrienn	2327	yes	no	2005	J Gastrointest Surg.	2.8	1		USA
CPC	Halász Adrienn	2746	yes	no	2003	J Gastrointest Surg.	2.8	1		USA
CP	Párniczky Andrea	1106	yes	no	2005	J Gastrointest Surg.	2.8	1		USA
CPC	Pár Gabriella	50	yes	no	2015	Cancer Chemother Pharmacol	2.77	1		USA
CPC	Szűcs Ákos	3355	yes	no	1999	Cancer Chemother Pharmacol.	2.77	1		USA
CPC	Halász Adrienn	2965	yes	no	2002	Oncology (Williston Park).	2.32	1		USA
CPC	Halász Adrienn	2966	yes	no	2002	Oncology (Williston Park).	2.32	1		USA
CPC	Szűcs Ákos	3654	yes	no	1996	Oncology (Williston Park).	2.32	1		USA
CPC	Szűcs Ákos	3515	yes	no	1998	Am Surg.	2.29	1		USA
CPC	Halász Adrienn	2972	yes	no	2002	Cancer Invest.	2.22	1		USA
CPC	Halász Adrienn	2527	yes	no	2004	Cancer Invest.	2.22	1		USA
CPC	Halász Adrienn	2530	yes	no	2004	Cancer Invest.	2.22	1		USA
CPC	Halász Adrienn	2737	yes	no	2003	Cancer Invest.	2.22	1		USA
CPC	Szűcs Ákos	3352	yes	no	1999	Cancer Invest.	2.22	1		USA
CPC	Halász Adrienn	2576	yes	no	2004	Surg Oncol Clin N Am.	1.81	1		USA
CPC	Kui Balázs	2086	yes	no	2007	Anticancer Drugs	1.78	1		USA
CPC	Halász Adrienn	2679	yes	no	2004	Anticancer Drugs.	1.78	1		USA
CPC	Szűcs Ákos	3545	yes	no	1998	Anticancer Drugs.	1.78	1		USA
CPC	Halász Adrienn	2678	yes	no	2004	Anticancer Drugs.	1.78	1		USA
CP	Demcsák Alexandra	1780	yes	no	1997	Clin Radiol	1.759	1		USA
CPC	Szűcs Ákos	3444	yes	no	1998	Panminerva Med.	1.67	1		USA
CPC	Szűcs Ákos	3240	yes	no	2000	J Hepatobiliary Pancreat Surg.	1.6	1		USA
CPC	Szűcs Ákos	3587	yes	no	1997	Acta Cytol.	1.56	1		USA
CPC	Halász Adrienn	2357	yes	no	2005	J Am Coll Nutr.	1.45	1		USA
CPC	Szűcs Ákos	3506	yes	no	1998	Hepatogastroenterology.	0.93	1		USA
CPC	Izbéki Ferenc	4199	yes	no	1985	Cancer	4.24	1	7	USA	7
EPC	Balázs Anita	364	yes		2014	Nat Genet.	29.35	17	98	USA	47	Germany	4	Spain	8	Canada	3	Australia	3	Italy	9	France	4	Netherlands	3	UK	5	Greece	4	Lithuania	1	Denmark	1	Poland	1	Sweden	1	Czech Republik	2		1	Finland	1
EPC	Balázs Anita	124	yes		2015	Nat Genet.	29.35	13	49	USA	17	Italy	10	Canada	4	Australia	1	France	1	netherlands	2	germany	4	Malaysia	1	Czech Republic	4	Greece	1	UK	2	Lithuania	1	Poland	1
EPC	Balázs Anita	165	yes		2015	Int J Cancer.	5.09	11	41	Germany	5	USA	12	Italy	11	Czech Republik	3	Canada	1	netherlands	2	UK	2	Malaysia	1	Greece	1	Lithuania	1	Poland	2
EPC	Balázs Anita	186	yes		2015	Cancer Cell.	23.52	6	23	UK	3	Italy	2	Germany	7	USA	1	Austria	3	Hungary	3
EPC	Balázs Anita	275	yes		2015	Nat Genet.	29.35	6	14	Germany	8	UK	2	Spain	1	USA	1	Netherlands	1	Austria	1
EPC	Rakonczay Zoltán	1892	yes		2005	Clin Cancer Res	8.72	5	7	Germany	3	Czech Republic	1	Japan	1	USA	1	Australia	1
EPC	Balázs Anita	612	yes		2013	PLoS One.	3.23	5	6	Spain	2	Germany	1	Italy	1	India	1	USA	1
EPC	Balázs Anita	53	yes		2015	Cancer Discov.	19.45	5	9	Switzerland	3	UK	1	Italy	2	Germany	2	USA	1
EPC	Maléth József	831	yes		2012	J Clin Invest.	13.22	4	5	France	1	Germany	2	Canada	1	USA	1
EPC	Balázs Anita	43	yes		2015	Nat Commun.	11.47	4	13	Italy	8	Netherlands	1	USA	3	France	1
EPC	Balázs Anita	61	yes		2015	Cancer Res.	9.33	4	7	France	4	Spain	1	Argentina	1	USA	1
EPC	Balázs Anita	46	yes		2015	Clin Cancer Res.	8.72	4	10	USA	5	China	3	Japan	1	Italy	1
EPC	Balázs Anita	421	yes		2014	Cancer Res.	9.33	4	6	Spain	2	France	1	Germany	1	USA	2
EPC	Balázs Anita	318	yes		2014	J Clin Endocrinol Metab.	6.21	4	9	Germany	5	Luxembourg	1	USA	2	UK	1
EPC	Maléth József	1107	yes		2010	Br J Cancer	4.84	4	7	Germany	4	China	1	USA	1	Slovak Republic	1
EPC	Maléth József	1113	yes		2010	Clin Cancer Res	8.72	4	7	Germany	4	USA	1	UK	1	Ireland	1
EPC	Balázs Anita	377	yes		2014	Cell.	32.242	4	7	USA	3	Germany	2	Italy	1	Sweden	1
EPC	Balázs Anita	144	yes		2015	PLoS One.	3.23	4	6	Hungary	3	Sweden	1	Germany	1	USA	1
EPC	Maléth József	912	yes		2012	Clin Cancer Res	8.72	4	6	USA	3	Italy	1	Korea	1	The Netherlands	1
EPC	Maléth József	1257	yes		2009	Anticancer Res	1.83	4	6	USA	3	Switzerland	1	Japan	1	Korea	1
EPC	Maléth József	1164	yes		2010	Br J Pharmacol	4.84	4	5	USA	2	Germany	1	China	1	Singapore	1
EPC	Balázs Anita	340	yes		2014	Mol Cancer Ther.	5.68	3	13	USA	11	Puerto Rico	1	Egypt	1
EPC	Balázs Anita	510	yes		2014	Carcinogenesis.	5.33	3	12	Spain	8	Germany	3	USA	1
EPC	Balázs Anita	370	yes		2014	EMBO J.	10.43	3	10	UK	4	USA	1	Germany	5
EPC	Balázs Anita	87	yes		2015	Clin Cancer Res.	8.72	3	10	UK	6	USA	1	Spain	3
EPC	Maléth József	1339	yes		2009	Clin Cancer Res	8.72	3	10	USA	7	Austria	1	Germany	2
EPC	Balázs Anita	180	yes		2015	Oncotarget.	6.36	3	9	Italy	6	Switzerland	2	USA	1
EPC	Balázs Anita	63	yes		2015	Blood.	10.45	3	9	USA	7	Korea	1	Spain	1
EPC	Balázs Anita	140	yes		2015	Oncotarget.	6.36	3	8	Italy	5	UK	2	USA	1
EPC	Balázs Anita	381	yes		2014	Clin Cancer Res.	8.72	3	8	USA	6	Japan	1	Korea	1
EPC	Balázs Anita	178	yes		2015	Cancer Res.	9.33	3	7	Spain	3	UK	1	USA	3
EPC	Balázs Anita	553	yes		2013	Clin Cancer Res.	8.72	3	7	USA	5	Belgium	1	Korea	1
EPC	Ignáth Imre	2232	yes		2002	Diabetes.	8.1	3	7	USA	5	UK	1	Brasil	1
EPC	Balázs Anita	248	yes		2015	Clin Cancer Res.	8.72	3	6	Chile	2	Argentina	3	USA	1
EPC	Balázs Anita	185	yes		2015	Stem Cell Reports.	1.373	3	6	Canada	3	Australia	2	USA	1
EPC	Balázs Anita	286	yes		2015	Clin Cancer Res.	8.72	3	6	UK	3	China	2	USA	1
EPC	Balázs Anita	395	yes		2014	Oncogene.	8.46	3	6	UK	3	Malaysia	2	USA	1
EPC	Balázs Anita	506	yes		2014	Cancer Lett.	5.62	3	6	China	3	USA	2	Germany	1
EPC	Maléth József	1040	yes		2011	Clin Cancer Res.	8.72	3	6	USA	2	Spain	3	Japan	1
EPC	Balázs Anita	247	yes		2015	Diabetes.	8.1	3	6	USA	4	Germany	1	Canada	1
EPC	Maléth József	973	yes		2011	Cancer Biol Ther	3.07	3	6	USA	3	Germany	2	The Netherlands	1
EPC	Maléth József	1346	yes		2009	Clin Cancer Res	8.72	3	5	Japan	3	China	1	USA	1
EPC	Balázs Anita	222	yes		2015	Oncotarget.	6.36	3	5	Korea	2	USA	2	Australia	1
EPC	Balázs Anita	112	yes		2015	Dev Biol.	3.547	3	5	Switzerland	3	USA	1	Denmark	1
EPC	Rakonczay Zoltán	2011	yes		2004	Clin Cancer Res	8.72	3	5	USA	2	Italy	1	Japan	2
EPC	Ignáth Imre	2241	yes		2001	Clin Cancer Res.	8.72	3	5	USA	3	The Netherlands	1	Puerto Rico	1
EPC	Balázs Anita	315	yes		2014	Mol Ther.	6.23	3	5	USA	2	Canada	2	Korea	1
EPC	Balázs Anita	631	yes		2013	Mol Cancer Ther.	5.68	3	5	USA	3	Australia	1	Germany	1
EPC	Balázs Anita	160	yes		2015	J Thromb Haemost.	4.98	3	5	USA	3	UK	1	France	1
EPC	Balázs Anita	480	yes		2014	Mol Pharm.	4.13	3	5	USA	3	China	1	Korea	1
EPC	Balázs Anita	620	yes		2013	PLoS One.	3.23	3	4	Germany	2	Austria	1	USA	1
EPC	Maléth József	1397	yes		2008	Cancer Genomics Proteomics	2.7	3	4	Switzerland	1	Germany	2	USA	1
EPC	Balázs Anita	570	yes		2013	Mol Oncol.	5.33	3	4	Netherlands	1	Romania	2	USA	1
EPC	Ignáth Imre	2258	yes		2000	Clin Exp Metastasis.	3.491	3	4	Japan	2	USA	1	UK	1
EPC	Maléth József	1328	yes		2009	Clin Cancer Res	8.72	3	4	UK	2	USA	1	Spain	1
EPC	Ignáth Imre	2245	yes		2001	Clin Cancer Res.	8.72	3	4	USA	2	Germany	1	Switzerland	1
EPC	Ignáth Imre	2252	yes		2001	Gene.	2.14	3	4	USA	2	Germany	1	China	1
EPC	Balázs Anita	558	yes		2013	Gut.	14.66	3	3	UK	1	Germany	1	USA	1
EPC	Ignáth Imre	2233	yes		2002	Cancer Res.	9.33	3	3	Austria	1	Switzerland	1	USA	1
EPC	Rakonczay Zoltán	1835	yes		2005	Am J Pathol	4.59	3	3	Switzerland	1	USA	1	Germany	1
EPC	Rakonczay Zoltán	1907	yes		2005	Mol Carcinog	4.81	3	3	United Kingdom	1	USA	1	France	1
EPC	Rakonczay Zoltán	2033	yes		2004	Clin Cancer Res	8.72	3	3	USA	1	Israel	1	Japan	1
EPC	Ignáth Imre	2884	yes		1990	Dig Dis Sci.	2.61	3	3	USA	1	Iran	1	Australia	1
EPC	Ignáth Imre	2266	yes		2001	Endocr Pathol.	1.76	3	3	USA		Japan	2	UK	1
EPC	Balázs Anita	166	yes		2015	Carcinogenesis.	5.33	2	12	USA	11	China	1
EPC	Balázs Anita	384	yes		2014	Cell.	32.242	2	11	USA	10	Switzerland	1
EPC	Balázs Anita	181	yes		2015	Clin Cancer Res.	8.72	2	11	USA	10	Japan	1
EPC	Balázs Anita	254	yes		2015	Drug Des Devel Ther.	3.03	2	10	China	9	USA	1
EPC	Maléth József	957	yes		2011	Clin Cancer Res	8.72	2	10	Italy	8	USA	2
EPC	Rakonczay Zoltán	2067	yes		2003	Cancer Res	9.33	2	9	USA	7	France	2
EPC	Balázs Anita	698	yes		2013	Clin Cancer Res.	8.72	2	9	USA	8	China	1
EPC	Maléth József	908	yes		2012	Clin Cancer Res	8.72	2	9	USA	8	Japan	1
EPC	Balázs Anita	267	yes		2015	Clin Cancer Res.	8.72	2	8	China	5	USA	3
EPC	Balázs Anita	355	yes		2014	Nature.	41.46	2	8	USA	7	Italy	1
EPC	Balázs Anita	265	yes		2015	Clin Cancer Res.	8.72	2	8	USA	7	Spain	1
EPC	Balázs Anita	306	yes		2014	Clin Cancer Res.	8.72	2	8	USA	7	France	1
EPC	Balázs Anita	309	yes		2014	Clin Cancer Res.	8.72	2	8	USA	7	Germany	1
EPC	Balázs Anita	485	yes		2014	Clin Cancer Res.	8.72	2	8	USA	7	Korea	1
EPC	Balázs Anita	538	yes		2013	Clin Cancer Res.	8.72	2	8	USA	6	China	2
EPC	Balázs Anita	349	yes		2014	PLoS One.	3.23	2	7	Austria	6	USA	1
EPC	Maléth József	1134	yes		2010	Cell Stem Cell	22.27	2	7	Canada	6	USA	1
EPC	Balázs Anita	386	yes		2014	Clin Cancer Res.	8.72	2	7	China	5	USA	2
EPC	Balázs Anita	478	yes		2014	Ann Hepatol.	2.07	2	7	Czech Republik	6	USA	1
EPC	Balázs Anita	141	yes		2015	Clin Appl Thromb Hemost.	2.39	2	7	France	5	USA	2
EPC	Maléth József	1086	yes		2011	Ann Surg	8.33	2	7	Germany	6	USA	1
EPC	Maléth József	977	yes		2011	J Pathol.	7.429	2	7	Germany	6	USA	1
EPC	Maléth József	1459	yes		2008	Clin Cancer Res	8.72	2	7	Italy	5	USA	2
EPC	Maléth József	1270	yes		2009	Clin Cancer Res	8.72	2	7	Japan	5	USA	2
EPC	Balázs Anita	108	yes		2015	Clin Cancer Res.	8.72	2	7	Spain	4	USA	3
EPC	Maléth József	1294	yes		2009	Cancer Res	9.33	2	7	USA	4	UK	3
EPC	Rakonczay Zoltán	2057	yes		2003	Clin Cancer Res	8.72	2	7	USA	6	Germany	1
EPC	Balázs Anita	625	yes		2013	Oncotarget.	6.36	2	7	USA	6	Hungary	1
EPC	Maléth József	1189	yes		2010	Mol Cancer Ther	5.68	2	7	USA	6	UK	1
EPC	Maléth József	895	yes		2012	Cancer Res.	9.33	2	6	China	3	USA	3
EPC	Balázs Anita	385	yes		2014	Clin Cancer Res.	8.72	2	6	China	4	USA	2
EPC	Balázs Anita	489	yes		2014	Clin Cancer Res.	8.72	2	6	China	5	USA	1
EPC	Balázs Anita	687	yes		2013	Gastroenterology.	4.52	2	6	China	5	USA	1
EPC	Maléth József	1293	yes		2009	Hum Gene Ther	3.76	2	6	China	5	USA	1
EPC	Rakonczay Zoltán	1702	yes		2006	Clin Cancer Res	8.72	2	6	Italy	4	USA	2
EPC	Balázs Anita	493	yes		2014	Protein Eng Des Sel.	2.54	2	6	Italy	4	USA	2
EPC	Balázs Anita	635	yes		2013	J Cell Mol Med.	3.26	2	6	Poland	5	USA	1
EPC	Maléth József	896	yes		2011	Clin Dev Immunol.	2.93	2	6	Sweden	5	USA	1
EPC	Balázs Anita	37	yes		2015	Immunity.	21.561	2	6	USA	5	Germany	1
EPC	Balázs Anita	554	yes		2013	Nat Commun.	11.47	2	6	USA	5	Cyprus	1
EPC	Balázs Anita	106	yes		2015	Proc Natl Acad Sci U S A.	9.67	2	6	USA	5	Germany	1
EPC	Balázs Anita	16	yes		2015	Clin Cancer Res	8.72	2	6	USA	5	Brazil	1
EPC	Maléth József	1372	yes		2009	Clin Cancer Res	8.72	2	6	USA	5	The Netherlands	1
EPC	Maléth József	1406	yes		2008	Clin Cancer Res	8.72	2	6	USA	5	China	1
EPC	Rakonczay Zoltán	1740	yes		2006	Clin Cancer Res	8.72	2	6	USA	4	United Kingdom	2
EPC	Rakonczay Zoltán	1824	yes		2005	Clin Cancer Res	8.72	2	6	USA	4	The Netherlands	2
EPC	Rakonczay Zoltán	1915	yes		2005	Clin Cancer Res	8.72	2	6	USA	5	Japan	1
EPC	Balázs Anita	137	yes		2015	Clin Cancer Res.	8.72	2	6	USA	5	Japan	1
EPC	Balázs Anita	585	yes		2013	Clin Cancer Res.	8.72	2	6	USA	5	Germany	1
EPC	Balázs Anita	678	yes		2013	Clin Cancer Res.	8.72	2	6	USA	4	Denmark	2
EPC	Maléth József	1327	yes		2009	Clin Cancer Res	8.72	2	6	USA	5	Germany	1
EPC	Balázs Anita	304	yes		2014	Mol Cancer Ther.	5.68	2	6	USA	5	China	1
EPC	Balázs Anita	434	yes		2014	Cancer Lett.	5.62	2	6	USA	4	China	2
EPC	Balázs Anita	90	yes		2015	Int J Radiat Oncol Biol Phys.	4.26	2	6	USA	5	Sweden	1
EPC	Balázs Anita	373	yes		2014	PLoS One.	3.23	2	6	USA	4	China	2
EPC	Balázs Anita	59	yes		2015	Cancer Med.	2.5	2	6	USA	3	Japan	3
EPC	Ignáth Imre	2549	yes		1997	J Surg Res.	1.94	2	6	USA	2	Australia	4
EPC	Maléth József	1267	yes		2010	Pancreas	5.67	2	5	Argentina	3	USA	2
EPC	Rakonczay Zoltán	1567	yes		2007	Cancer	5.068	2	5	China	2	USA	3
EPC	Balázs Anita	642	yes		2013	Int J Nanomedicine.	4.38	2	5	China	4	USA	1
EPC	Balázs Anita	457	yes		2014	Int J Oncol.	3.03	2	5	China	2	USA	3
EPC	Maléth József	1474	yes		2008	Neoplasia	4.25	2	5	Germany	3	USA	2
EPC	Ignáth Imre	2256	yes		2001	Clin Cancer Res.	8.72	2	5	Japan	4	USA	1
EPC	Balázs Anita	497	yes		2014	Int J Oncol.	3.03	2	5	Japan	3	USA	2
EPC	Maléth József	1108	yes		2010	PLoS One	3.23	2	5	Sweden	4	USA	1
EPC	Balázs Anita	579	yes		2013	PLoS One.	3.23	2	5	Sweden	4	USA	1
EPC	Ignáth Imre	2228	yes		2002	Scand J Gastroenterol.	2.36	2	5	Sweden	4	USA	1
EPC	Balázs Anita	93	yes		2015	Clin Cancer Res.	8.72	2	5	UK	4	USA	1
EPC	Maléth József	978	yes		2011	J Natl Cancer Inst.	12.58	2	5	USA	4	Italy	1
EPC	Rakonczay Zoltán	1732	yes		2006	Clin Cancer Res	8.72	2	5	USA	4	Japan	1
EPC	Rakonczay Zoltán	2038	yes		2004	Clin Cancer Res	8.72	2	5	USA	4	Canada	1
EPC	Rakonczay Zoltán	2114	yes		2003	Clin Cancer Res	8.72	2	5	USA	4	Japan	1
EPC	Rakonczay Zoltán	2127	yes		2003	Clin Cancer Res	8.72	2	5	USA	4	Switzerland	1
EPC	Balázs Anita	359	yes		2014	Clin Cancer Res.	8.72	2	5	USA	4	Spain	1
EPC	Balázs Anita	467	yes		2014	Mol Cancer Ther.	5.68	2	5	USA	4	China	1
EPC	Maléth József	935	yes		2012	Gastroenterology	4.52	2	5	USA	4	Germany	1
EPC	Rakonczay Zoltán	1827	yes		2005	Gastroenterology	4.52	2	5	USA	4	Switzerland	1
EPC	Maléth József	764	yes		2012	Neoplasia.	4.25	2	5	USA	4	Spain	1
EPC	Maléth József	865	yes		2012	Differentiation.	3.44	2	5	USA	1	Germany	4
EPC	Balázs Anita	460	yes		2014	Clin Cancer Res.	8.72	2	4	China	2	USA	2
EPC	Balázs Anita	601	yes		2013	Clin Cancer Res.	8.72	2	4	China	3	USA	1
EPC	Maléth József	1302	yes		2009	Clin Cancer Res	8.72	2	4	China	3	USA	1
EPC	Balázs Anita	621	yes		2013	PLoS One.	3.23	2	4	China	3	USA	1
EPC	Rakonczay Zoltán	1848	yes		2005	Clin Cancer Res	8.72	2	4	Germany	3	USA	1
EPC	Maléth József	1322	yes		2009	Pancreas	5.67	2	4	Germany	3	USA	1
EPC	Ignáth Imre	2643	yes		1995	Gastroenterology.	4.52	2	4	Germany	2	USA	2
EPC	Ignáth Imre	2727	yes		1994	Receptor.	1.318	2	4	Hungary	2	USA	2
EPC	Maléth József	1015	yes		2011	Clin Cancer Res.	8.72	2	4	Israel	3	USA	1
EPC	Balázs Anita	67	yes		2015	J Immunol.	4.92	2	4	Italy	2	USA	2
EPC	Ignáth Imre	2742	yes		1993	Cancer Res.	9.33	2	4	Japan	2	USA	2
EPC	Maléth József	1000	yes		2011	Clin Cancer Res.	8.72	2	4	Japan	2	USA	2
EPC	Balázs Anita	555	yes		2013	Oncogene.	8.46	2	4	Japan	3	USA	1
EPC	Ignáth Imre	2642	yes		1995	Am J Pathol.	4.59	2	4	Japan	3	USA	1
EPC	Maléth József	979	yes		2011	Clin Cancer Res	8.72	2	4	Spain	3	USA	1
EPC	Balázs Anita	169	yes		2015	PLoS One.	3.23	2	4	Switzerland	2	USA	2
EPC	Balázs Anita	9	yes		2015	Cancer Res	9.33	2	4	USA	2	China	2
EPC	Ignáth Imre	2546	yes		1997	Cancer Res.	9.33	2	4	USA	3	Germany	1
EPC	Maléth József	1422	yes		2008	Clin Cancer Res	8.72	2	4	USA	3	China	1
EPC	Rakonczay Zoltán	1789	yes		2006	Clin Cancer Res	8.72	2	4	USA	3	The Netherlands	1
EPC	Rakonczay Zoltán	1498	yes		2008	Mol Cancer Ther	5.68	2	4	USA	3	Italy	1
EPC	Maléth József	1017	yes		2011	J Immunol.	4.92	2	4	USA	2	Canada	2
EPC	Maléth József	1142	yes		2010	Cancer Epidemiol Biomarkers Prev	4.13	2	4	USA	3	Canada	1
EPC	Balázs Anita	335	yes		2014	J Cell Mol Med.	3.26	2	4	USA	3	Egypt	1
EPC	Maléth József	1404	yes		2009	Cancer Biol Ther	3.07	2	4	USA	3	The Netherlands	1
EPC	Maléth József	768	yes		2013	Hum Pathol.	2.77	2	4	USA	1	China	3
EPC	Maléth József	1198	yes		2010	Mol Imaging Biol.	2.77	2	4	USA	3	Switzerland	1
EPC	Balázs Anita	347	yes		2014	Expert Rev Anticancer Ther.	2.249	2	4	USA	3	Germany	1
EPC	Maléth József	1313	yes		2009	J Surg Res	1.94	2	4	USA	2	China	2
EPC	Ignáth Imre	2548	yes		1997	J Surg Res.	1.94	2	4	USA	3	China	1
EPC	Rakonczay Zoltán	2162	yes		2002	Anticancer Drugs	1.78	2	4	USA	3	Canada	1
EPC	Rakonczay Zoltán	1730	yes		2006	Clin Cancer Res	8.72	2	3	Canada	1	USA	2
EPC	Balázs Anita	127	yes		2015	ACS Nano.	12.88	2	3	China	2	USA	1
EPC	Balázs Anita	55	yes		2015	Oncotarget.	6.36	2	3	China	2	USA	1
EPC	Balázs Anita	58	yes		2015	Oncotarget.	6.36	2	3	China	2	USA	1
EPC	Balázs Anita	242	yes		2015	Sci Rep.	5.58	2	3	China	2	USA	1
EPC	Balázs Anita	439	yes		2014	Int J Nanomedicine.	4.38	2	3	China	2	USA	1
EPC	Balázs Anita	484	yes		2014	PLoS One.	3.23	2	3	China	2	USA	1
EPC	Rakonczay Zoltán	1846	yes		2005	World J Gastroenterol	2.37	2	3	China	2	USA	1
EPC	Balázs Anita	690	yes		2013	Am J Pathol.	4.59	2	3	France	1	USA	2
EPC	Maléth József	1031	yes		2011	Cancer Biol Ther	3.07	2	3	Germany	2	USA	1
EPC	Maléth József	980	yes		2011	Clin Cancer Res	8.72	2	3	Italy	2	USA	1
EPC	Rakonczay Zoltán	2099	yes		2003	Br J Cancer	4.84	2	3	Italy	2	USA	1
EPC	Maléth József	1071	yes		2010	PLoS One	3.23	2	3	Izrael	2	USA	1
EPC	Maléth József	991	yes		2011	PLoS One	3.23	2	3	Norway	2	USA	1
EPC	Rakonczay Zoltán	1780	yes		2006	Cancer Res	9.33	2	3	Russia	2	USA	1
EPC	Rakonczay Zoltán	2025	yes		2004	Clin Cancer Res	8.72	2	3	Spain	2	USA	1
EPC	Balázs Anita	363	yes		2014	Cell Rep.	8.36	2	3	Switzerland	2	USA	1
EPC	Ignáth Imre	2278	yes		2001	Gene Ther.	3.1	2	3	The Netherlands	1	USA	2
EPC	Ignáth Imre	2827	yes		1991	J Clin Oncol.	18.43	2	3	USA	2	UK	1
EPC	Laczkó Dorottya	3503	yes		1977	J Natl Cancer Inst.	12.58	2	3	USA	1	Germany	2
EPC	Ignáth Imre	2787	yes		1992	Proc Natl Acad Sci U S A.	9.67	2	3	USA	2	Italy	1
EPC	Rakonczay Zoltán	1865	yes		2005	Cancer Res	9.33	2	3	USA	2	Japan	1
EPC	Ignáth Imre	2400	yes		1999	Cancer Res.	9.33	2	3	USA	2	Japan	1
EPC	Laczkó Dorottya	3528	yes		1976	Cancer Res.	9.33	2	3	USA	1	Germany	2
EPC	Laczkó Dorottya	3566	yes		1975	Cancer Res.	9.33	2	3	USA	1	Germany	2
EPC	Maléth József	1312	yes		2009	Cancer Res	9.33	2	3	USA	2	China	1
EPC	Maléth József	1480	yes		2008	Clin Cancer Res	8.72	2	3	USA	2	Canada	1
EPC	Rakonczay Zoltán	1594	yes		2007	Clin Cancer Res	8.72	2	3	USA	1	China	2
EPC	Rakonczay Zoltán	1759	yes		2006	Clin Cancer Res	8.72	2	3	USA	1	Japan	2
EPC	Ignáth Imre	2269	yes		2001	Clin Cancer Res.	8.72	2	3	USA	2	Japan	1
EPC	Maléth József	1011	yes		2011	Mol Cancer Ther	5.68	2	3	USA	2	Japan	1
EPC	Rakonczay Zoltán	2120	yes		2003	Pancreas	5.67	2	3	USA	2	Switzerland	1
EPC	Laczkó Dorottya	3537	yes		1976	Cancer Lett.	5.62	2	3	USA	1	Germany	2
EPC	Laczkó Dorottya	3563	yes		1975	Cancer Lett.	5.62	2	3	USA	1	Germany	2
EPC	Laczkó Dorottya	3570	yes		1975	Cancer.	5.068	2	3	USA	1	Germany	2
EPC	Balázs Anita	372	yes		2014	Br J Pharmacol.	4.84	2	3	USA	2	Italy	1
EPC	Balázs Anita	606	yes		2013	Mol Ther Nucleic Acids.	4.512	2	3	USA	1	Australia	2
EPC	Ignáth Imre	2720	yes		1994	Int J Radiat Oncol Biol Phys.	4.26	2	3	USA	2	UK	1
EPC	Balázs Anita	529	yes		2013	Apoptosis.	3.69	2	3	USA	2	Egypt	1
EPC	Balázs Anita	323	yes		2014	Br J Nutr.	3.45	2	3	USA	2	UK	1
EPC	Rakonczay Zoltán	1918	yes		2005	Surgery	3.38	2	3	USA	2	Germany	1
EPC	Balázs Anita	192	yes		2015	PLoS One.	3.23	2	3	USA	2	Belgium	1
EPC	Balázs Anita	345	yes		2014	PLoS One.	3.23	2	3	USA	2	Egypt	1
EPC	Balázs Anita	708	yes		2013	Cancer Chemother Pharmacol.	2.77	2	3	USA	2	Egypt	1
EPC	Rakonczay Zoltán	1989	yes		2004	J Surg Res	1.94	2	3	USA	2	Germany	1
EPC	Ignáth Imre	2907	yes		1990	J Surg Res.	1.94	2	3	USA	1	Finland	2
EPC	Balázs Anita	712	yes		2013	Appl Radiat Isot.	1.23	2	3	USA	2	Netherlands	1
EPC	Ignáth Imre	2610	yes		1996	J Histochem Cytochem.	2.589	2	2	Argentina	1	USA	1
EPC	Ignáth Imre	2682	yes		1995	Cancer.	5.068	2	2	Canada	1	USA	1
EPC	Laczkó Dorottya	3051	yes		1986	J Surg Oncol.	3.24	2	2	China	1	USA	1
EPC	Maléth József	1116	yes		2010	Neoplasia	4.25	2	2	Germany	1	USA	1
EPC	Rakonczay Zoltán	1663	yes		2007	J Gastrointest Surg	2.8	2	2	Germany	1	USA	1
EPC	Ignáth Imre	2663	yes		1995	Exp Toxicol Pathol.	1.86	2	2	Germany	1	USA	1
EPC	Ignáth Imre	2551	yes		1997	J Cell Sci.	5.43	2	2	Israel	1	USA	1
EPC	Laczkó Dorottya	3077	yes		1986	Nutr Cancer	2.32	2	2	Israel	1	USA	1
EPC	Rakonczay Zoltán	1935	yes		2004	Clin Cancer Res	8.72	2	2	Japan	1	USA	1
EPC	Balázs Anita	96	yes		2015	Int J Pharm.	3.65	2	2	Mexico	1	USA	1
EPC	Maléth József	1157	yes		2010	J Pineal Res	9.6	2	2	Poland	1	USA	1
EPC	Maléth József	921	yes		2012	Clin Cancer Res.	8.72	2	2	Spain	1	USA	1
EPC	Rakonczay Zoltán	2093	yes		2003	J Clin Endocrinol Metab	6.21	2	2	Switzerland	1	USA	1
EPC	Rakonczay Zoltán	1812	yes		2005	Am J Surg Pathol	5.15	2	2	Switzerland	1	USA	1
EPC	Maléth József	1310	yes		2009	J Cell Mol Med.	3.26	2	2	Switzerland	1	USA	1
EPC	Ignáth Imre	2237	yes		2001	Cancer Gene Ther.	2.42	2	2	The Netherlands	1	USA	1
EPC	Laczkó Dorottya	3239	yes		1982	Cell	32.242	2	2	USA	1	Germany	1
EPC	Rakonczay Zoltán	2070	yes		2003	Cancer Res	9.33	2	2	USA	1	Germany	1
EPC	Maléth József	1426	yes		2008	Clin Cancer Res	8.72	2	2	USA	1	Japan	1
EPC	Rakonczay Zoltán	1660	yes		2007	Clin Cancer Res	8.72	2	2	USA	1	United Kingdom	1
EPC	Rakonczay Zoltán	1695	yes		2007	Clin Cancer Res	8.72	2	2	USA	1	Japan	1
EPC	Rakonczay Zoltán	1790	yes		2006	Clin Cancer Res	8.72	2	2	USA	1	Taiwan	1
EPC	Ignáth Imre	2265	yes		2001	Clin Cancer Res.	8.72	2	2	USA	1	China	1
EPC	Ignáth Imre	2270	yes		2001	Clin Cancer Res.	8.72	2	2	USA	1	Hungary	1
EPC	Maléth József	1005	yes		2011	Clin Cancer Res	8.72	2	2	USA	1	France	1
EPC	Maléth József	1311	yes		2009	Clin Cancer Res	8.72	2	2	USA	1	UK	1
EPC	Balázs Anita	721	yes		2013	Adv Healthc Mater.	5.8	2	2	USA	2	Romania
EPC	Rakonczay Zoltán	1748	yes		2006	Pancreas	5.67	2	2	USA	1	Canada	1
EPC	Balázs Anita	728	yes		2012	Eur J Cancer.	5.42	2	2	USA	1	Yemen	1
EPC	Maléth József	926	yes		2012	Carcinogenesis	5.33	2	2	USA	1	Yemen	1
EPC	Maléth József	1396	yes		2009	Carcinogenesis	5.33	2	2	USA	1	Yemen	1
EPC	Maléth József	786	yes		2012	Carcinogenesis.	5.33	2	2	USA	1	Yemen	1
EPC	Laczkó Dorottya	3586	yes		1974	Am J Pathol.	4.59	2	2	USA	1	Germany	1
EPC	Rakonczay Zoltán	1599	yes		2007	Gastroenterology	4.52	2	2	USA	1	Switzerland	1
EPC	Balázs Anita	714	yes		2013	Cancer Prev Res (Phila).	4.44	2	2	USA	1	Yemen	1
EPC	Maléth József	897	yes		2012	Mol Cancer Res.	4.38	2	2	USA	1	Yemen	1
EPC	Ignáth Imre	2384	yes		2000	Cell Signal.	4.32	2	2	USA	1	UK	1
EPC	Rakonczay Zoltán	1669	yes		2007	Neoplasia	4.25	2	2	USA	1	Germany	1
EPC	Balázs Anita	324	yes		2014	BMC Cancer.	3.36	2	2	USA	1	Yemen	1
EPC	Maléth József	849	yes		2012	PLoS One.	3.23	2	2	USA	1	China	1
EPC	Maléth József	828	yes		2012	PLoS One.	3.23	2	2	USA	1	Germany	1
EPC	Rakonczay Zoltán	1850	yes		2005	J Cancer Res Clin Oncol	3.08	2	2	USA	1	Canada	1
EPC	Rakonczay Zoltán	1592	yes		2007	Cancer Genomics Proteomics	2.7	2	2	USA	1	Canada	1
EPC	Maléth József	1348	yes		2009	Anticancer Drugs	1.78	2	2	USA	1	Yemen	1
EPC	Maléth József	1048	yes		2011	Clin Cancer Res	8.72	1	17	USA	17
EPC	Balázs Anita	225	yes		2015	Sci Transl Med.	15.84	1	16	USA	16
EPC	Balázs Anita	88	yes		2015	Clin Cancer Res.	8.72	1	12	USA	12
EPC	Balázs Anita	230	yes		2015	Clin Cancer Res.	8.72	1	11	USA	11
EPC	Maléth József	1124	yes		2010	Clin Exp Metastasis	3.491	1	11	USA	11
EPC	Maléth József	1227	yes		2010	Proc Natl Acad Sci U S A	9.67	1	10	USA	10
EPC	Maléth József	1337	yes		2009	Clin Cancer Res	8.72	1	10	USA	10
EPC	Balázs Anita	313	yes		2014	Cancer Lett.	5.62	1	10	USA	10
EPC	Balázs Anita	274	yes		2015	J Biol Chem.	4.57	1	10	USA	10
EPC	Balázs Anita	11	yes		2015	Clin Cancer Res	8.72	1	9	USA	9
EPC	Balázs Anita	643	yes		2013	Clin Cancer Res.	8.72	1	9	USA	9
EPC	Balázs Anita	65	yes		2015	Oncogene.	8.46	1	9	USA	9
EPC	Balázs Anita	48	yes		2015	Cancer Epidemiol Biomarkers Prev.	4.13	1	9	USA	9
EPC	Balázs Anita	459	yes		2014	Lab Invest	3.68	1	9	USA	9
EPC	Maléth József	1014	yes		2011	PLoS One	3.23	1	9	USA	9
EPC	Balázs Anita	302	yes		2014	Clin Cancer Res.	8.72	1	8	USA	8
EPC	Balázs Anita	75	yes		2015	Oncotarget.	6.36	1	8	USA	8
EPC	Balázs Anita	441	yes		2014	J Biol Chem.	4.57	1	8	USA	8
EPC	Maléth József	1002	yes		2011	Mol Cancer Res	4.38	1	8	USA	8
EPC	Balázs Anita	325	yes		2014	Biomed Pharmacother.	2.02	1	8	USA	8
EPC	Balázs Anita	290	yes		2014	Nat Biotechnol.	41.51	1	7	USA	7
EPC	Rakonczay Zoltán	1635	yes		2007	Clin Cancer Res	8.72	1	7	USA	7
EPC	Rakonczay Zoltán	1914	yes		2005	Clin Cancer Res	8.72	1	7	USA	7
EPC	Rakonczay Zoltán	1917	yes		2005	Clin Cancer Res	8.72	1	7	USA	7
EPC	Balázs Anita	142	yes		2015	Clin Cancer Res.	8.72	1	7	USA	7
EPC	Balázs Anita	300	yes		2014	Clin Cancer Res.	8.72	1	7	USA	7
EPC	Balázs Anita	481	yes		2014	Clin Cancer Res.	8.72	1	7	USA	7
EPC	Maléth József	883	yes		2012	Clin Cancer Res.	8.72	1	7	USA	7
EPC	Rakonczay Zoltán	1746	yes		2006	Neoplasia	4.25	1	7	USA	7
EPC	Maléth József	1467	yes		2008	Proteomics	3.81	1	7	USA	7
EPC	Balázs Anita	691	yes		2013	ACS Nano.	12.88	1	6	USA	6
EPC	Rakonczay Zoltán	1798	yes		2006	Cancer Res	9.33	1	6	USA	6
EPC	Rakonczay Zoltán	1497	yes		2008	Clin Cancer Res	8.72	1	6	USA	6
EPC	Rakonczay Zoltán	1503	yes		2008	Clin Cancer Res	8.72	1	6	USA	6
EPC	Rakonczay Zoltán	1633	yes		2007	Clin Cancer Res	8.72	1	6	USA	6
EPC	Rakonczay Zoltán	1951	yes		2004	Clin Cancer Res	8.72	1	6	USA	6
EPC	Balázs Anita	86	yes		2015	Clin Cancer Res.	8.72	1	6	USA	6
EPC	Balázs Anita	107	yes		2015	Clin Cancer Res.	8.72	1	6	USA	6
EPC	Balázs Anita	217	yes		2015	Clin Cancer Res.	8.72	1	6	USA	6
EPC	Balázs Anita	417	yes		2014	Clin Cancer Res.	8.72	1	6	USA	6
EPC	Balázs Anita	517	yes		2014	Clin Cancer Res.	8.72	1	6	USA	6
EPC	Balázs Anita	552	yes		2013	Clin Cancer Res.	8.72	1	6	USA	6
EPC	Balázs Anita	645	yes		2013	Clin Cancer Res.	8.72	1	6	USA	6
EPC	Maléth József	1120	yes		2010	Clin Cancer Res	8.72	1	6	USA	6
EPC	Maléth József	1242	yes		2010	Clin Cancer Res	8.72	1	6	USA	6
EPC	Balázs Anita	577	yes		2013	Lab Chip.	6.12	1	6	USA	6
EPC	Maléth József	852	yes		2012	J Hematol Oncol.	4.81	1	6	USA	6
EPC	Balázs Anita	342	yes		2014	PLoS One.	3.23	1	6	USA	6
EPC	Balázs Anita	523	yes		2013	PLoS One.	3.23	1	6	USA	6
EPC	Maléth József	1169	yes		2010	Mol Biosyst	3.21	1	6	USA	6
EPC	Balázs Anita	116	yes		2015	Cancer Immunol Res.	0.268	1	6	USA	6
EPC	Balázs Anita	317	yes		2014	J Vis Exp.	0.261	1	6	USA	6
EPC	Rakonczay Zoltán	1715	yes		2006	Cancer Res	9.33	1	5	USA	5
EPC	Rakonczay Zoltán	2157	yes		2002	Cancer Res	9.33	1	5	USA	5
EPC	Maléth József	1321	yes		2009	Cancer Res	9.33	1	5	USA	5
EPC	Maléth József	1332	yes		2009	Cancer Res	9.33	1	5	USA	5
EPC	Rakonczay Zoltán	1570	yes		2007	Clin Cancer Res	8.72	1	5	USA	5
EPC	Rakonczay Zoltán	1710	yes		2006	Clin Cancer Res	8.72	1	5	USA	5
EPC	Rakonczay Zoltán	1800	yes		2006	Clin Cancer Res	8.72	1	5	USA	5
EPC	Rakonczay Zoltán	1807	yes		2005	Clin Cancer Res	8.72	1	5	USA	5
EPC	Rakonczay Zoltán	1986	yes		2004	Clin Cancer Res	8.72	1	5	USA	5
EPC	Rakonczay Zoltán	2020	yes		2004	Clin Cancer Res	8.72	1	5	USA	5
EPC	Rakonczay Zoltán	2062	yes		2003	Clin Cancer Res	8.72	1	5	USA	5
EPC	Balázs Anita	52	yes		2015	Clin Cancer Res.	8.72	1	5	USA	5
EPC	Balázs Anita	234	yes		2015	Clin Cancer Res.	8.72	1	5	USA	5
EPC	Balázs Anita	246	yes		2015	Clin Cancer Res.	8.72	1	5	USA	5
EPC	Balázs Anita	388	yes		2014	Clin Cancer Res.	8.72	1	5	USA	5
EPC	Balázs Anita	626	yes		2013	Clin Cancer Res.	8.72	1	5	USA	5
EPC	Maléth József	946	yes		2011	Clin Cancer Res	8.72	1	5	USA	5
EPC	Maléth József	966	yes		2011	Clin Cancer Res	8.72	1	5	USA	5
EPC	Maléth József	1067	yes		2011	Clin Cancer Res	8.72	1	5	USA	5
EPC	Maléth József	1098	yes		2011	Clin Cancer Res	8.72	1	5	USA	5
EPC	Maléth József	1233	yes		2010	Clin Cancer Res	8.72	1	5	USA	5
EPC	Maléth József	1280	yes		2009	Clin Cancer Res	8.72	1	5	USA	5
EPC	Maléth József	1283	yes		2009	Clin Cancer Res	8.72	1	5	USA	5
EPC	Maléth József	1288	yes		2009	Clin Cancer Res	8.72	1	5	USA	5
EPC	Maléth József	1315	yes		2009	Clin Cancer Res	8.72	1	5	USA	5
EPC	Maléth József	814	yes		2012	Clin Cancer Res.	8.72	1	5	USA	5
EPC	Rakonczay Zoltán	2024	yes		2004	Oncogene	8.46	1	5	USA	5
EPC	Balázs Anita	498	yes		2014	Theranostics.	8.02	1	5	USA	5
EPC	Balázs Anita	332	yes		2014	Mol Cell Proteomics.	6.56	1	5	USA	5
EPC	Balázs Anita	54	yes		2015	Oncotarget.	6.36	1	5	USA	5
EPC	Balázs Anita	543	yes		2013	Mol Cancer Ther.	5.68	1	5	USA	5
EPC	Rakonczay Zoltán	1506	yes		2008	Pancreas	5.67	1	5	USA	5
EPC	Maléth József	851	yes		2012	Cancer Lett.	5.62	1	5	USA	5
EPC	Balázs Anita	629	yes		2013	Int J Cancer.	5.09	1	5	USA	5
EPC	Maléth József	888	yes		2012	Biochim Biophys Acta.	4.66	1	5	USA	5
EPC	Balázs Anita	544	yes		2013	Int J Nanomedicine.	4.38	1	5	USA	5
EPC	Balázs Anita	249	yes		2015	Mol Cancer Res.	4.38	1	5	USA	5
EPC	Rakonczay Zoltán	1610	yes		2007	Mol Cancer	4.26	1	5	USA	5
EPC	Maléth József	1461	yes		2008	Neoplasia	4.25	1	5	USA	5
EPC	Rakonczay Zoltán	1571	yes		2007	Vaccine	3.62	1	5	USA	5
EPC	Balázs Anita	397	yes		2014	Eur J Med Chem.	3.45	1	5	USA	5
EPC	Maléth József	902	yes		2011	PLoS One.	3.23	1	5	USA	5
EPC	Balázs Anita	277	yes		2015	J Magn Reson Imaging.	3.21	1	5	USA	5
EPC	Balázs Anita	126	yes		2015	Cancer Genet.	2.975	1	5	USA	5
EPC	Rakonczay Zoltán	1883	yes		2005	Invest New Drugs	2.92	1	5	USA	5
EPC	Balázs Anita	198	yes		2015	Biol Open.	2.42	1	5	USA	5
EPC	Maléth József	1335	yes		2009	Cancer Cell	23.52	1	4	USA	4
EPC	Ignáth Imre	2843	yes		1991	Proc Natl Acad Sci U S A.	9.67	1	4	USA	4
EPC	Rakonczay Zoltán	1648	yes		2007	Cancer Res	9.33	1	4	USA	4
EPC	Rakonczay Zoltán	1713	yes		2006	Cancer Res	9.33	1	4	USA	4
EPC	Rakonczay Zoltán	1733	yes		2006	Cancer Res	9.33	1	4	USA	4
EPC	Rakonczay Zoltán	1754	yes		2006	Cancer Res	9.33	1	4	USA	4
EPC	Rakonczay Zoltán	2074	yes		2003	Cancer Res	9.33	1	4	USA	4
EPC	Balázs Anita	651	yes		2013	Cancer Res.	9.33	1	4	USA	4
EPC	Maléth József	1122	yes		2010	Cancer Res	9.33	1	4	USA	4
EPC	Rakonczay Zoltán	1544	yes		2007	Clin Cancer Res	8.72	1	4	USA	4
EPC	Rakonczay Zoltán	1582	yes		2007	Clin Cancer Res	8.72	1	4	USA	4
EPC	Rakonczay Zoltán	1734	yes		2006	Clin Cancer Res	8.72	1	4	USA	4
EPC	Rakonczay Zoltán	1854	yes		2005	Clin Cancer Res	8.72	1	4	USA	4
EPC	Rakonczay Zoltán	2145	yes		2003	Clin Cancer Res	8.72	1	4	USA	4
EPC	Balázs Anita	292	yes		2014	Clin Cancer Res.	8.72	1	4	USA	4
EPC	Balázs Anita	297	yes		2014	Clin Cancer Res.	8.72	1	4	USA	4
EPC	Balázs Anita	356	yes		2014	Clin Cancer Res.	8.72	1	4	USA	4
EPC	Balázs Anita	461	yes		2014	Clin Cancer Res.	8.72	1	4	USA	4
EPC	Balázs Anita	615	yes		2013	Clin Cancer Res.	8.72	1	4	USA	4
EPC	Balázs Anita	630	yes		2013	Clin Cancer Res.	8.72	1	4	USA	4
EPC	Balázs Anita	679	yes		2013	Clin Cancer Res.	8.72	1	4	USA	4
EPC	Balázs Anita	697	yes		2013	Clin Cancer Res.	8.72	1	4	USA	4
EPC	Maléth József	1008	yes		2011	Clin Cancer Res	8.72	1	4	USA	4
EPC	Maléth József	1091	yes		2011	Clin Cancer Res	8.72	1	4	USA	4
EPC	Maléth József	1156	yes		2010	Clin Cancer Res	8.72	1	4	USA	4
EPC	Maléth József	1275	yes		2009	Clin Cancer Res	8.72	1	4	USA	4
EPC	Maléth József	1277	yes		2009	Clin Cancer Res	8.72	1	4	USA	4
EPC	Maléth József	1291	yes		2009	Clin Cancer Res	8.72	1	4	USA	4
EPC	Maléth József	758	yes		2012	Clin Cancer Res.	8.72	1	4	USA	4
EPC	Balázs Anita	227	yes		2015	J Control Release.	7.71	1	4	USA	4
EPC	Rakonczay Zoltán	1828	yes		2006	Mol Ther	6.23	1	4	USA	4
EPC	Rakonczay Zoltán	1576	yes		2007	Mod Pathol	6.19	1	4	USA	4
EPC	Rakonczay Zoltán	1546	yes		2007	Mol Cancer Ther	5.68	1	4	USA	4
EPC	Maléth József	1171	yes		2010	Pancreas	5.67	1	4	USA	4
EPC	Balázs Anita	41	yes		2015	Cancer Lett.	5.62	1	4	USA	4
EPC	Balázs Anita	259	yes		2015	Cancer Lett.	5.62	1	4	USA	4
EPC	Balázs Anita	616	yes		2013	Carcinogenesis.	5.33	1	4	USA	4
EPC	Maléth József	950	yes		2012	Int J Cancer	5.09	1	4	USA	4
EPC	Maléth József	1269	yes		2010	Int J Cancer	5.09	1	4	USA	4
EPC	Ignáth Imre	2792	yes		1992	Cancer.	5.068	1	4	USA	4
EPC	Ignáth Imre	2765	yes		1993	Mol Cell Biol.	4.78	1	4	USA	4
EPC	Maléth József	1336	yes		2009	Cell Cycle	4.57	1	4	USA	4
EPC	Rakonczay Zoltán	1482	yes		2008	Gastroenterology	4.52	1	4	USA	4
EPC	Balázs Anita	158	yes		2015	Med Image Anal.	3.65	1	4	USA	4
EPC	Balázs Anita	576	yes		2013	Methods.	3.65	1	4	USA	4
EPC	Maléth József	1065	yes		2011	BMC Cancer	3.36	1	4	USA	4
EPC	Maléth József	1355	yes		2009	BMC Cancer	3.36	1	4	USA	4
EPC	Balázs Anita	194	yes		2015	PLoS One.	3.23	1	4	USA	4
EPC	Balázs Anita	599	yes		2013	PLoS One.	3.23	1	4	USA	4
EPC	Rakonczay Zoltán	2137	yes		2003	J Histochem Cytochem	2.589	1	4	USA	4
EPC	Balázs Anita	214	yes		2015	SIAM J Appl Dyn Syst.	1.44	1	4	USA	4
EPC	Balázs Anita	7	yes		2015	Proc SPIE Int Soc Opt Eng	0.2	1	4	USA	4
EPC	Maléth József	1226	yes		2010	Cancer Cell	23.52	1	3	USA	3
EPC	Balázs Anita	440	yes		2014	Cancer Discov.	19.45	1	3	USA	3
EPC	Balázs Anita	224	yes		2015	Mol Cell.	14.02	1	3	USA	3
EPC	Rakonczay Zoltán	2047	yes		2003	Genes Dev	10.8	1	3	USA	3
EPC	Laczkó Dorottya	3058	yes		1986	Proc Natl Acad Sci U S A.	9.67	1	3	USA	3
EPC	Rakonczay Zoltán	1566	yes		2007	Cancer Res	9.33	1	3	USA	3
EPC	Rakonczay Zoltán	1845	yes		2005	Cancer Res	9.33	1	3	USA	3
EPC	Balázs Anita	71	yes		2015	Cancer Res.	9.33	1	3	USA	3
EPC	Ignáth Imre	2261	yes		2001	Cancer Res.	9.33	1	3	USA	3
EPC	Laczkó Dorottya	3298	yes		1981	Cancer Res.	9.33	1	3	USA	3
EPC	Laczkó Dorottya	3398	yes		1979	Cancer Res.	9.33	1	3	USA	3
EPC	Maléth József	1393	yes		2009	Clin Cancer Res	8.72	1	3	USA	3
EPC	Maléth József	1407	yes		2008	Clin Cancer Res	8.72	1	3	USA	3
EPC	Maléth József	1455	yes		2008	Clin Cancer Res	8.72	1	3	USA	3
EPC	Rakonczay Zoltán	1502	yes		2008	Clin Cancer Res	8.72	1	3	USA	3
EPC	Rakonczay Zoltán	1530	yes		2008	Clin Cancer Res	8.72	1	3	USA	3
EPC	Rakonczay Zoltán	1612	yes		2007	Clin Cancer Res	8.72	1	3	USA	3
EPC	Rakonczay Zoltán	1694	yes		2007	Clin Cancer Res	8.72	1	3	USA	3
EPC	Rakonczay Zoltán	1752	yes		2006	Clin Cancer Res	8.72	1	3	USA	3
EPC	Rakonczay Zoltán	1758	yes		2006	Clin Cancer Res	8.72	1	3	USA	3
EPC	Rakonczay Zoltán	1764	yes		2006	Clin Cancer Res	8.72	1	3	USA	3
EPC	Rakonczay Zoltán	1767	yes		2006	Clin Cancer Res	8.72	1	3	USA	3
EPC	Rakonczay Zoltán	1862	yes		2005	Clin Cancer Res	8.72	1	3	USA	3
EPC	Rakonczay Zoltán	2165	yes		2002	Clin Cancer Res	8.72	1	3	USA	3
EPC	Balázs Anita	303	yes		2014	Clin Cancer Res.	8.72	1	3	USA	3
EPC	Balázs Anita	618	yes		2013	Clin Cancer Res.	8.72	1	3	USA	3
EPC	Ignáth Imre	2246	yes		2001	Clin Cancer Res.	8.72	1	3	USA	3
EPC	Maléth József	915	yes		2012	Clin Cancer Res	8.72	1	3	USA	3
EPC	Maléth József	941	yes		2012	Clin Cancer Res	8.72	1	3	USA	3
EPC	Maléth József	1058	yes		2011	Clin Cancer Res	8.72	1	3	USA	3
EPC	Maléth József	1170	yes		2010	Clin Cancer Res	8.72	1	3	USA	3
EPC	Maléth József	1207	yes		2010	Clin Cancer Res	8.72	1	3	USA	3
EPC	Maléth József	1351	yes		2009	Clin Cancer Res	8.72	1	3	USA	3
EPC	Maléth József	796	yes		2012	Clin Cancer Res.	8.72	1	3	USA	3
EPC	Maléth József	1104	yes		2011	Clin Cancer Res.	8.72	1	3	USA	3
EPC	Maléth József	1476	yes		2008	Clin Gastroenterol Hepatol	7.9	1	3	USA	3
EPC	Balázs Anita	1	yes		2015	Oncotarget	6.36	1	3	USA	3
EPC	Balázs Anita	740	yes		2012	Mol Cancer Ther.	5.68	1	3	USA	3
EPC	Maléth József	744	yes		2012	Mol Cancer Ther.	5.68	1	3	USA	3
EPC	Maléth József	1083	yes		2011	Pancreas	5.67	1	3	USA	3
EPC	Balázs Anita	83	yes		2015	Pancreas.	5.67	1	3	USA	3
EPC	Ignáth Imre	2578	yes		1996	Carcinogenesis.	5.33	1	3	USA	3
EPC	Ignáth Imre	2748	yes		1993	Carcinogenesis.	5.33	1	3	USA	3
EPC	Ignáth Imre	2539	yes		1997	Int J Cancer.	5.09	1	3	USA	3
EPC	Laczkó Dorottya	3293	yes		1981	Int J Cancer.	5.09	1	3	USA	3
EPC	Rakonczay Zoltán	1953	yes		2004	Cancer	5.068	1	3	USA	3
EPC	Laczkó Dorottya	3325	yes		1981	Cancer	5.068	1	3	USA	3
EPC	Maléth József	1195	yes		2010	Biochem Pharmacol	5.01	1	3	USA	3
EPC	Laczkó Dorottya	3160	yes		1984	Biochem Pharmacol.	5.01	1	3	USA	3
EPC	Balázs Anita	581	yes		2013	Biochim Biophys Acta.	4.66	1	3	USA	3
EPC	Rakonczay Zoltán	1519	yes		2008	Am J Pathol	4.59	1	3	USA	3
EPC	Balázs Anita	638	yes		2013	Am J Pathol.	4.59	1	3	USA	3
EPC	Laczkó Dorottya	3270	yes		1982	Am J Pathol.	4.59	1	3	USA	3
EPC	Laczkó Dorottya	3499	yes		1977	Am J Pathol.	4.59	1	3	USA	3
EPC	Balázs Anita	737	yes		2012	Gastroenterology.	4.52	1	3	USA	3
EPC	Maléth József	741	yes		2013	Gastroenterology.	4.52	1	3	USA	3
EPC	Rakonczay Zoltán	1659	yes		2007	Mol Cancer Res	4.38	1	3	USA	3
EPC	Maléth József	781	yes		2012	Mol Cancer Res.	4.38	1	3	USA	3
EPC	Maléth József	1251	yes		2010	J Leukoc Biol	4.29	1	3	USA	3
EPC	Rakonczay Zoltán	1547	yes		2007	Cancer Epidemiol Biomarkers Prev	4.13	1	3	USA	3
EPC	Rakonczay Zoltán	2134	yes		2003	J Pharmacol Exp Ther	3.97	1	3	USA	3
EPC	Maléth József	891	yes		2012	Cancer Immunol Immunother.	3.94	1	3	USA	3
EPC	Ignáth Imre	2564	yes		1997	Tumour Biol.	3.61	1	3	USA	3
EPC	Maléth József	1309	yes		2009	Surgery	3.38	1	3	USA	3
EPC	Maléth József	939	yes		2012	J Cell Biochem	3.26	1	3	USA	3
EPC	Maléth József	757	yes		2012	PLoS One	3.23	1	3	USA	3
EPC	Balázs Anita	343	yes		2014	PLoS One.	3.23	1	3	USA	3
EPC	Balázs Anita	582	yes		2013	PLoS One.	3.23	1	3	USA	3
EPC	Laczkó Dorottya	3280	yes		1982	Gerontology	3.06	1	3	USA	3
EPC	Balázs Anita	305	yes		2014	Drug Des Devel Ther.	3.03	1	3	USA	3
EPC	Ignáth Imre	2292	yes		2000	J Gastrointest Surg.	2.8	1	3	USA	3
EPC	Maléth József	1096	yes		2011	Cancer Chemother Pharmacol	2.77	1	3	USA	3
EPC	Rakonczay Zoltán	1658	yes		2007	OMICS	2.36	1	3	USA	3
EPC	Balázs Anita	542	yes		2013	Nutr Cancer.	2.32	1	3	USA	3
EPC	Maléth József	964	yes		2011	HPB (Oxford)	2.05	1	3	USA	3
EPC	Maléth József	1248	yes		2010	Appl Immunohistochem Mol Morphol	2.01	1	3	USA	3
EPC	Maléth József	1167	yes		2010	Curr Oncol.	1.79	1	3	USA	3
EPC	Laczkó Dorottya	3041	yes		1987	Bioelectromagnetics	1.71	1	3	USA	3
EPC	Ignáth Imre	2764	yes		1993	J Natl Med Assoc.	0.96	1	3	USA	3
EPC	Laczkó Dorottya	3186	yes		1983	Ann Clin Lab Sci.	0.91	1	3	USA	3
EPC	Ignáth Imre	2902	yes		1990	Cell.	32.242	1	2	USA	2
EPC	Rakonczay Zoltán	1699	yes		2006	J Natl Cancer Inst	12.58	1	2	USA	2
EPC	Ignáth Imre	2770	yes		1992	J Natl Cancer Inst.	12.58	1	2	USA	2
EPC	Laczkó Dorottya	3362	yes		1980	J Natl Cancer Inst.	12.58	1	2	USA	2
EPC	Laczkó Dorottya	3417	yes		1979	J Natl Cancer Inst.	12.58	1	2	USA	2
EPC	Laczkó Dorottya	3493	yes		1977	J Natl Cancer Inst.	12.58	1	2	USA	2
EPC	Laczkó Dorottya	3236	yes		1983	J Cell Biol	9.83	1	2	USA	2
EPC	Laczkó Dorottya	3240	yes		1982	J Cell Biol	9.83	1	2	USA	2
EPC	Laczkó Dorottya	3448	yes		1978	Proc Natl Acad Sci	9.67	1	2	USA	2
EPC	Rakonczay Zoltán	1782	yes		2006	Proc Natl Acad Sci U S A	9.67	1	2	USA	2
EPC	Rakonczay Zoltán	2181	yes		2002	Proc Natl Acad Sci U S A	9.67	1	2	USA	2
EPC	Laczkó Dorottya	3312	yes		1981	Proc Natl Acad Sci U S A	9.67	1	2	USA	2
EPC	Balázs Anita	654	yes		2013	Proc Natl Acad Sci U S A.	9.67	1	2	USA	2
EPC	Maléth József	1430	yes		2008	Cancer Res	9.33	1	2	USA	2
EPC	Rakonczay Zoltán	1692	yes		2007	Cancer Res	9.33	1	2	USA	2
EPC	Rakonczay Zoltán	1817	yes		2005	Cancer Res	9.33	1	2	USA	2
EPC	Rakonczay Zoltán	2042	yes		2003	Cancer Res	9.33	1	2	USA	2
EPC	Rakonczay Zoltán	2217	yes		2002	Cancer Res	9.33	1	2	USA	2
EPC	Balázs Anita	456	yes		2014	Cancer Res.	9.33	1	2	USA	2
EPC	Ignáth Imre	2399	yes		1999	Cancer Res.	9.33	1	2	USA	2
EPC	Ignáth Imre	2819	yes		1991	Cancer Res.	9.33	1	2	USA	2
EPC	Laczkó Dorottya	3181	yes		1983	Cancer Res.	9.33	1	2	USA	2
EPC	Laczkó Dorottya	3252	yes		1982	Cancer Res.	9.33	1	2	USA	2
EPC	Laczkó Dorottya	3282	yes		1982	Cancer Res.	9.33	1	2	USA	2
EPC	Laczkó Dorottya	3299	yes		1981	Cancer Res.	9.33	1	2	USA	2
EPC	Laczkó Dorottya	3329	yes		1981	Cancer Res.	9.33	1	2	USA	2
EPC	Maléth József	1215	yes		2010	Cancer Res	9.33	1	2	USA	2
EPC	Maléth József	1290	yes		2009	Cancer Res	9.33	1	2	USA	2
EPC	Maléth József	1382	yes		2009	Clin Cancer Res	8.72	1	2	USA	2
EPC	Maléth József	1456	yes		2008	Clin Cancer Res	8.72	1	2	USA	2
EPC	Maléth József	1473	yes		2008	Clin Cancer Res	8.72	1	2	USA	2
EPC	Rakonczay Zoltán	1516	yes		2008	Clin Cancer Res	8.72	1	2	USA	2
EPC	Rakonczay Zoltán	1538	yes		2008	Clin Cancer Res	8.72	1	2	USA	2
EPC	Rakonczay Zoltán	1545	yes		2007	Clin Cancer Res	8.72	1	2	USA	2
EPC	Rakonczay Zoltán	1559	yes		2007	Clin Cancer Res	8.72	1	2	USA	2
EPC	Rakonczay Zoltán	1564	yes		2007	Clin Cancer Res	8.72	1	2	USA	2
EPC	Rakonczay Zoltán	1601	yes		2007	Clin Cancer Res	8.72	1	2	USA	2
EPC	Rakonczay Zoltán	1698	yes		2007	Clin Cancer Res	8.72	1	2	USA	2
EPC	Rakonczay Zoltán	1725	yes		2006	Clin Cancer Res	8.72	1	2	USA	2
EPC	Rakonczay Zoltán	1842	yes		2005	Clin Cancer Res	8.72	1	2	USA	2
EPC	Rakonczay Zoltán	1847	yes		2005	Clin Cancer Res	8.72	1	2	USA	2
EPC	Rakonczay Zoltán	1853	yes		2005	Clin Cancer Res	8.72	1	2	USA	2
EPC	Rakonczay Zoltán	1901	yes		2005	Clin Cancer Res	8.72	1	2	USA	2
EPC	Rakonczay Zoltán	1945	yes		2004	Clin Cancer Res	8.72	1	2	USA	2
EPC	Rakonczay Zoltán	1957	yes		2004	Clin Cancer Res	8.72	1	2	USA	2
EPC	Rakonczay Zoltán	2000	yes		2004	Clin Cancer Res	8.72	1	2	USA	2
EPC	Rakonczay Zoltán	2107	yes		2003	Clin Cancer Res	8.72	1	2	USA	2
EPC	Rakonczay Zoltán	2166	yes		2002	Clin Cancer Res	8.72	1	2	USA	2
EPC	Rakonczay Zoltán	2184	yes		2002	Clin Cancer Res	8.72	1	2	USA	2
EPC	Balázs Anita	21	yes		2015	Clin Cancer Res.	8.72	1	2	USA	2
EPC	Balázs Anita	168	yes		2015	Clin Cancer Res.	8.72	1	2	USA	2
EPC	Balázs Anita	527	yes		2013	Clin Cancer Res.	8.72	1	2	USA	2
EPC	Ignáth Imre	2244	yes		2001	Clin Cancer Res.	8.72	1	2	USA	2
EPC	Maléth József	970	yes		2011	Clin Cancer Res	8.72	1	2	USA	2
EPC	Maléth József	1199	yes		2010	Clin Cancer Res	8.72	1	2	USA	2
EPC	Maléth József	1214	yes		2010	Clin Cancer Res	8.72	1	2	USA	2
EPC	Maléth József	1287	yes		2009	Clin Cancer Res	8.72	1	2	USA	2
EPC	Maléth József	1349	yes		2009	Clin Cancer Res	8.72	1	2	USA	2
EPC	Maléth József	765	yes		2012	Clin Cancer Res.	8.72	1	2	USA	2
EPC	Maléth József	900	yes		2012	Clin Cancer Res.	8.72	1	2	USA	2
EPC	Maléth József	904	yes		2012	Oncogene	8.46	1	2	USA	2
EPC	Ignáth Imre	2291	yes		2001	Ann Surg.	8.33	1	2	USA	2
EPC	Laczkó Dorottya	3401	yes		1979	J Nucl Med.	6.16	1	2	USA	2
EPC	Rakonczay Zoltán	1652	yes		2007	Mol Cancer Ther	5.68	1	2	USA	2
EPC	Balázs Anita	674	yes		2013	Mol Cancer Ther.	5.68	1	2	USA	2
EPC	Maléth József	1303	yes		2009	Mol Cancer Ther	5.68	1	2	USA	2
EPC	Ignáth Imre	2811	yes			Pancreas.	5.67	1	2	USA	2
EPC	Ignáth Imre	2900	yes		1990	Pancreas.	5.67	1	2	USA	2
EPC	Laczkó Dorottya	2972	yes		1989	Pancreas.	5.67	1	2	USA	2
EPC	Laczkó Dorottya	3037	yes		1987	Cancer Lett.	5.62	1	2	USA	2
EPC	Laczkó Dorottya	3424	yes		1979	Cancer Lett.	5.62	1	2	USA	2
EPC	Balázs Anita	3	yes		2015	Eur J Cancer	5.42	1	2	USA	2
EPC	Maléth József	818	yes		2012	Carcinogenesis.	5.33	1	2	USA	2
EPC	Ignáth Imre	2623	yes		1996	Carcinogenesis.	5.33	1	2	USA	2
EPC	Ignáth Imre	2888	yes		1990	Carcinogenesis.	5.33	1	2	USA	2
EPC	Rakonczay Zoltán	2053	yes		2004	Int J Cancer	5.09	1	2	USA	2
EPC	Maléth József	1032	yes		2011	Int J Cancer	5.09	1	2	USA	2
EPC	Laczkó Dorottya	3324	yes		1981	Cancer	5.068	1	2	USA	2
EPC	Balázs Anita	482	yes		2014	Cancer.	5.068	1	2	USA	2
EPC	Ignáth Imre	2912	yes		1990	Cancer.	5.068	1	2	USA	2
EPC	Laczkó Dorottya	3075	yes		1986	Cancer.	5.068	1	2	USA	2
EPC	Laczkó Dorottya	3376	yes		1980	Cancer.	5.068	1	2	USA	2
EPC	Rakonczay Zoltán	1549	yes		2008	Biochem Pharmacol	5.01	1	2	USA	2
EPC	Ignáth Imre	2571	yes		1996	Biochem Pharmacol.	5.01	1	2	USA	2
EPC	Ignáth Imre	2337	yes		2000	J Immunol.	4.92	1	2	USA	2
EPC	Ignáth Imre	2789	yes		1992	Am J Pathol.	4.59	1	2	USA	2
EPC	Laczkó Dorottya	3211	yes		1983	Am J Pathol.	4.59	1	2	USA	2
EPC	Laczkó Dorottya	3232	yes		1983	Am J Pathol.	4.59	1	2	USA	2
EPC	Laczkó Dorottya	3473	yes		1978	Am J Pathol.	4.59	1	2	USA	2
EPC	Balázs Anita	636	yes		2013	J Biol Chem.	4.57	1	2	USA	2
EPC	Rakonczay Zoltán	1666	yes		2007	Mol Cancer Res	4.38	1	2	USA	2
EPC	Maléth József	784	yes		2012	Mol Cancer Res.	4.38	1	2	USA	2
EPC	Balázs Anita	114	yes		2015	Mol Pharmacol.	4.13	1	2	USA	2
EPC	Ignáth Imre	2318	yes		2001	Genes Chromosomes Cancer.	4.04	1	2	USA	2
EPC	Ignáth Imre	2708	yes		1994	J Nutr.	3.88	1	2	USA	2
EPC	Balázs Anita	316	yes		2014	J Endocrinol.	3.718	1	2	USA	2
EPC	Ignáth Imre	2673	yes		1995	Mutat Res.	3.68	1	2	USA	2
EPC	Ignáth Imre	2652	yes		1995	Surgery.	3.38	1	2	USA	2
EPC	Balázs Anita	199	yes		2015	Biomicrofluidics.	3.36	1	2	USA	2
EPC	Balázs Anita	280	yes		2015	Virology.	3.32	1	2	USA	2
EPC	Maléth József	1360	yes		2009	J Cell Biochem	3.26	1	2	USA	2
EPC	Ignáth Imre	2959	yes		1989	J Surg Oncol.	3.24	1	2	USA	2
EPC	Maléth József	927	yes		2011	PLoS One	3.23	1	2	USA	2
EPC	Maléth József	774	yes		2012	PLoS One.	3.23	1	2	USA	2
EPC	Ignáth Imre	2658	yes		1995	Int J Oncol.	3.03	1	2	USA	2
EPC	Laczkó Dorottya	2977	yes		1988	Invest New Drugs.	2.92	1	2	USA	2
EPC	Laczkó Dorottya	3081	yes		1986	Invest New Drugs.	2.92	1	2	USA	2
EPC	Rakonczay Zoltán	1550	yes		2008	J Gastrointest Surg	2.8	1	2	USA	2
EPC	Rakonczay Zoltán	1820	yes		2005	J Gastrointest Surg	2.8	1	2	USA	2
EPC	Ignáth Imre	2293	yes		2000	J Gastrointest Surg.	2.8	1	2	USA	2
EPC	Ignáth Imre	2813	yes		1992	Cancer Chemother Pharmacol.	2.77	1	2	USA	2
EPC	Laczkó Dorottya	3258	yes		1982	Dig Dis Sci.	2.61	1	2	USA	2
EPC	Balázs Anita	399	yes		2014	Cancer Gene Ther.	2.42	1	2	USA	2
EPC	Ignáth Imre	2627	yes		1996	Nutr Cancer.	2.32	1	2	USA	2
EPC	Ignáth Imre	2840	yes		1991	Biochem Biophys Res Commun.	2.3	1	2	USA	2
EPC	Laczkó Dorottya	3013	yes		1988	Am J Surg.	2.29	1	2	USA	2
EPC	Ignáth Imre	2707	yes		1994	DNA Cell Biol.	2.06	1	2	USA	2
EPC	Maléth József	1178	yes		2009	HPB (Oxford)	2.05	1	2	USA	2
EPC	Ignáth Imre	2958	yes		1989	J Surg Res.	1.94	1	2	USA	2
EPC	Balázs Anita	400	yes		2014	Mol Biotechnol.	1.88	1	2	USA	2
EPC	Balázs Anita	85	yes		2015	J Pharmacokinet Pharmacodyn.	1.856	1	2	USA	2
EPC	Balázs Anita	513	yes		2014	J Labelled Comp Radiopharm.	1.27	1	2	USA	2
EPC	Ignáth Imre	2801	yes		1992	Oncol Res.	1.06	1	2	USA	2
EPC	Ignáth Imre	2603	yes		1996	Toxicol Pathol.	0.53	1	2	USA	2
EPC	Ignáth Imre	2711	yes		1994	Toxicol Pathol.	0.53	1	2	USA	2
EPC	Ignáth Imre	2223	yes		2002	Am J Physiol Endocrinol Metab	0.496	1	2	USA	2
EPC	Balázs Anita	383	yes		2014	J Vis Exp.	0.261	1	2	USA	2
EPC	Balázs Anita	276	yes		2015	Med Image Comput Comput Assist Interv.	0.105	1	2	USA	2
EPC	Laczkó Dorottya	3621	yes		1971	J Clin Invest.	13.22	1	1	USA	1
EPC	Laczkó Dorottya	3123	yes		1985	J Natl Cancer Inst.	12.58	1	1	USA	1
EPC	Laczkó Dorottya	3129	yes		1985	J Natl Cancer Inst.	12.58	1	1	USA	1
EPC	Laczkó Dorottya	3161	yes		1984	J Natl Cancer Inst.	12.58	1	1	USA	1
EPC	Laczkó Dorottya	3178	yes		1983	J Natl Cancer Inst.	12.58	1	1	USA	1
EPC	Laczkó Dorottya	3188	yes		1983	J Natl Cancer Inst.	12.58	1	1	USA	1
EPC	Laczkó Dorottya	3189	yes		1983	J Natl Cancer Inst.	12.58	1	1	USA	1
EPC	Laczkó Dorottya	3292	yes		1981	J Natl Cancer Inst.	12.58	1	1	USA	1
EPC	Laczkó Dorottya	3409	yes		1979	J Natl Cancer Inst.	12.58	1	1	USA	1
EPC	Laczkó Dorottya	3467	yes		1978	J Natl Cancer Inst.	12.58	1	1	USA	1
EPC	Laczkó Dorottya	3560	yes		1975	J Natl Cancer Inst.	12.58	1	1	USA	1
EPC	Laczkó Dorottya	3583	yes		1975	J Natl Cancer Inst.	12.58	1	1	USA	1
EPC	Maléth József	1238	yes		2010	Genes Dev	10.8	1	1	USA	1
EPC	Laczkó Dorottya	3559	yes		1975	Proc Natl Acad Sci U S A	9.67	1	1	USA	1
EPC	Ignáth Imre	2299	yes		2001	Proc Natl Acad Sci U S A.	9.67	1	1	USA	1
EPC	Laczkó Dorottya	3196	yes		1983	Proc Natl Acad Sci U S A.	9.67	1	1	USA	1
EPC	Rakonczay Zoltán	1493	yes		2008	Cancer Res	9.33	1	1	USA	1
EPC	Rakonczay Zoltán	1676	yes		2007	Cancer Res	9.33	1	1	USA	1
EPC	Rakonczay Zoltán	1774	yes		2006	Cancer Res	9.33	1	1	USA	1
EPC	Rakonczay Zoltán	2035	yes		2004	Cancer Res	9.33	1	1	USA	1
EPC	Rakonczay Zoltán	2073	yes		2003	Cancer Res	9.33	1	1	USA	1
EPC	Rakonczay Zoltán	2082	yes		2003	Cancer Res	9.33	1	1	USA	1
EPC	Rakonczay Zoltán	2174	yes		2002	Cancer Res	9.33	1	1	USA	1
EPC	Laczkó Dorottya	2976	yes		1988	Cancer Res	9.33	1	1	USA	1
EPC	Laczkó Dorottya	3100	yes		1985	Cancer Res	9.33	1	1	USA	1
EPC	Ignáth Imre	2262	yes		2001	Cancer Res.	9.33	1	1	USA	1
EPC	Ignáth Imre	2308	yes		2001	Cancer Res.	9.33	1	1	USA	1
EPC	Ignáth Imre	2472	yes		1998	Cancer Res.	9.33	1	1	USA	1
EPC	Ignáth Imre	2715	yes		1994	Cancer Res.	9.33	1	1	USA	1
EPC	Ignáth Imre	2885	yes		1990	Cancer Res.	9.33	1	1	USA	1
EPC	Laczkó Dorottya	3065	yes		1986	Cancer Res.	9.33	1	1	USA	1
EPC	Laczkó Dorottya	3070	yes		1986	Cancer Res.	9.33	1	1	USA	1
EPC	Laczkó Dorottya	3193	yes		1983	Cancer Res.	9.33	1	1	USA	1
EPC	Laczkó Dorottya	3194	yes		1983	Cancer Res.	9.33	1	1	USA	1
EPC	Laczkó Dorottya	3195	yes		1983	Cancer Res.	9.33	1	1	USA	1
EPC	Laczkó Dorottya	3217	yes		1983	Cancer Res.	9.33	1	1	USA	1
EPC	Laczkó Dorottya	3353	yes		1980	Cancer Res.	9.33	1	1	USA	1
EPC	Laczkó Dorottya	3391	yes		1979	Cancer Res.	9.33	1	1	USA	1
EPC	Laczkó Dorottya	3395	yes		1979	Cancer Res.	9.33	1	1	USA	1
EPC	Laczkó Dorottya	3428	yes		1979	Cancer Res.	9.33	1	1	USA	1
EPC	Laczkó Dorottya	3458	yes		1978	Cancer Res.	9.33	1	1	USA	1
EPC	Laczkó Dorottya	3469	yes		1978	Cancer Res.	9.33	1	1	USA	1
EPC	Laczkó Dorottya	3485	yes		1977	Cancer Res.	9.33	1	1	USA	1
EPC	Laczkó Dorottya	3564	yes		1975	Cancer Res.	9.33	1	1	USA	1
EPC	Laczkó Dorottya	3565	yes		1975	Cancer Res.	9.33	1	1	USA	1
EPC	Laczkó Dorottya	3567	yes		1975	Cancer Res.	9.33	1	1	USA	1
EPC	Maléth József	1194	yes		2010	Cancer Res	9.33	1	1	USA	1
EPC	Maléth József	1307	yes		2009	Cancer Res	9.33	1	1	USA	1
EPC	Balázs Anita	609	yes		2013	Clin Cancer Res	8.72	1	1	USA	1
EPC	Maléth József	1367	yes		2009	Clin Cancer Res	8.72	1	1	USA	1
EPC	Maléth József	1401	yes		2009	Clin Cancer Res	8.72	1	1	USA	1
EPC	Maléth József	1414	yes		2008	Clin Cancer Res	8.72	1	1	USA	1
EPC	Maléth József	1423	yes		2008	Clin Cancer Res	8.72	1	1	USA	1
EPC	Maléth József	1436	yes		2008	Clin Cancer Res	8.72	1	1	USA	1
EPC	Rakonczay Zoltán	1517	yes		2008	Clin Cancer Res	8.72	1	1	USA	1
EPC	Rakonczay Zoltán	1638	yes		2007	Clin Cancer Res	8.72	1	1	USA	1
EPC	Rakonczay Zoltán	1677	yes		2007	Clin Cancer Res	8.72	1	1	USA	1
EPC	Rakonczay Zoltán	1771	yes		2006	Clin Cancer Res	8.72	1	1	USA	1
EPC	Rakonczay Zoltán	1818	yes		2005	Clin Cancer Res	8.72	1	1	USA	1
EPC	Rakonczay Zoltán	1861	yes		2005	Clin Cancer Res	8.72	1	1	USA	1
EPC	Rakonczay Zoltán	1890	yes		2005	Clin Cancer Res	8.72	1	1	USA	1
EPC	Rakonczay Zoltán	1910	yes		2005	Clin Cancer Res	8.72	1	1	USA	1
EPC	Rakonczay Zoltán	2001	yes		2004	Clin Cancer Res	8.72	1	1	USA	1
EPC	Rakonczay Zoltán	2013	yes		2004	Clin Cancer Res	8.72	1	1	USA	1
EPC	Rakonczay Zoltán	2014	yes		2004	Clin Cancer Res	8.72	1	1	USA	1
EPC	Rakonczay Zoltán	2205	yes		2002	Clin Cancer Res	8.72	1	1	USA	1
EPC	Balázs Anita	563	yes		2013	Clin Cancer Res.	8.72	1	1	USA	1
EPC	Maléth József	1041	yes		2011	Clin Cancer Res	8.72	1	1	USA	1
EPC	Maléth József	1045	yes		2011	Clin Cancer Res	8.72	1	1	USA	1
EPC	Maléth József	1239	yes		2010	Clin Cancer Res	8.72	1	1	USA	1
EPC	Maléth József	1258	yes		2010	Clin Cancer Res	8.72	1	1	USA	1
EPC	Maléth József	1301	yes		2009	Clin Cancer Res	8.72	1	1	USA	1
EPC	Rakonczay Zoltán	1962	yes		2004	Ann Surg	8.33	1	1	USA	1
EPC	Ignáth Imre	2371	yes		2000	Ann Surg.	8.33	1	1	USA	1
EPC	Rakonczay Zoltán	1531	yes		2008	Cell Death Differ	8.18	1	1	USA	1
EPC	Laczkó Dorottya	3154	yes		1984	Environ Health Perspect.	7.98	1	1	USA	1
EPC	Maléth József	942	yes		2012	Antioxid Redox Signal.	7.41	1	1	USA	1
EPC	Balázs Anita	376	yes		2014	Oncotarget.	6.36	1	1	USA	1
EPC	Rakonczay Zoltán	1803	yes		2006	J Nucl Med	6.16	1	1	USA	1
EPC	Maléth József	1144	yes		2010	Mol Cancer Ther	5.68	1	1	USA	1
EPC	Rakonczay Zoltán	1838	yes		2005	Pancreas	5.67	1	1	USA	1
EPC	Laczkó Dorottya	3011	yes		1988	Pancreas	5.67	1	1	USA	1
EPC	Laczkó Dorottya	3079	yes		1986	Pancreas	5.67	1	1	USA	1
EPC	Laczkó Dorottya	3088	yes		1986	Pancreas	5.67	1	1	USA	1
EPC	Ignáth Imre	2317	yes		2001	Pancreas.	5.67	1	1	USA	1
EPC	Rakonczay Zoltán	1893	yes		2005	Cancer Lett	5.62	1	1	USA	1
EPC	Laczkó Dorottya	3301	yes		1981	Cancer Lett	5.62	1	1	USA	1
EPC	Laczkó Dorottya	3267	yes		1982	Cancer Lett.	5.62	1	1	USA	1
EPC	Laczkó Dorottya	3372	yes		1980	Cancer Lett.	5.62	1	1	USA	1
EPC	Laczkó Dorottya	3389	yes		1979	Cancer Lett.	5.62	1	1	USA	1
EPC	Laczkó Dorottya	3407	yes		1979	Cancer Lett.	5.62	1	1	USA	1
EPC	Laczkó Dorottya	3408	yes		1979	Cancer Lett.	5.62	1	1	USA	1
EPC	Laczkó Dorottya	3445	yes		1978	Cancer Lett.	5.62	1	1	USA	1
EPC	Laczkó Dorottya	3461	yes		1978	Cancer Lett.	5.62	1	1	USA	1
EPC	Laczkó Dorottya	3505	yes		1977	Cancer Lett.	5.62	1	1	USA	1
EPC	Laczkó Dorottya	3525	yes		1976	Cancer Lett.	5.62	1	1	USA	1
EPC	Ignáth Imre	2378	yes		2000	Eur J Cancer.	5.42	1	1	USA	1
EPC	Laczkó Dorottya	3276	yes		1982	Carcinogenesis	5.33	1	1	USA	1
EPC	Ignáth Imre	2886	yes		1990	Carcinogenesis.	5.33	1	1	USA	1
EPC	Laczkó Dorottya	3107	yes		1985	Carcinogenesis.	5.33	1	1	USA	1
EPC	Laczkó Dorottya	2968	yes		1989	Am J Surg Pathol.	5.15	1	1	USA	1
EPC	Maléth József	1136	yes		2010	J Mol Med (Berl).	5.11	1	1	USA	1
EPC	Rakonczay Zoltán	2023	yes		2004	Int J Cancer	5.09	1	1	USA	1
EPC	Balázs Anita	711	yes		2013	Int J Cancer.	5.09	1	1	USA	1
EPC	Rakonczay Zoltán	1542	yes		2008	Cancer	5.068	1	1	USA	1
EPC	Laczkó Dorottya	3320	yes		1981	Cancer	5.068	1	1	USA	1
EPC	Laczkó Dorottya	3321	yes		1981	Cancer	5.068	1	1	USA	1
EPC	Laczkó Dorottya	3322	yes		1981	Cancer	5.068	1	1	USA	1
EPC	Laczkó Dorottya	3323	yes		1981	Cancer	5.068	1	1	USA	1
EPC	Laczkó Dorottya	3327	yes		1981	Cancer	5.068	1	1	USA	1
EPC	Laczkó Dorottya	3328	yes		1981	Cancer	5.068	1	1	USA	1
EPC	Ignáth Imre	2517	yes		1997	Cancer.	5.068	1	1	USA	1
EPC	Ignáth Imre	2920	yes		1990	Cancer.	5.068	1	1	USA	1
EPC	Laczkó Dorottya	3246	yes		1982	Cancer.	5.068	1	1	USA	1
EPC	Laczkó Dorottya	3371	yes		1980	Cancer.	5.068	1	1	USA	1
EPC	Laczkó Dorottya	3095	yes		1985	Thromb Haemost	4.98	1	1	USA	1
EPC	Rakonczay Zoltán	1574	yes		2007	Br J Cancer	4.84	1	1	USA	1
EPC	Laczkó Dorottya	3313	yes		1981	Br J Cancer.	4.84	1	1	USA	1
EPC	Laczkó Dorottya	3399	yes		1979	Br J Cancer.	4.84	1	1	USA	1
EPC	Maléth József	1450	yes		2008	Br J Pharmacol	4.84	1	1	USA	1
EPC	Ignáth Imre	2930	yes		1990	Mol Carcinog.	4.81	1	1	USA	1
EPC	Laczkó Dorottya	3247	yes		1982	Biochim Biophys Acta.	4.66	1	1	USA	1
EPC	Rakonczay Zoltán	2177	yes		2002	Am J Pathol	4.59	1	1	USA	1
EPC	Laczkó Dorottya	3497	yes		1977	Am J Pathol	4.59	1	1	USA	1
EPC	Ignáth Imre	2538	yes		1997	Am J Pathol.	4.59	1	1	USA	1
EPC	Ignáth Imre	2915	yes		1990	Am J Pathol.	4.59	1	1	USA	1
EPC	Laczkó Dorottya	3330	yes		1981	Am J Pathol.	4.59	1	1	USA	1
EPC	Laczkó Dorottya	3479	yes		1978	Am J Pathol.	4.59	1	1	USA	1
EPC	Maléth József	1216	yes		2010	J Biol Chem	4.57	1	1	USA	1
EPC	Laczkó Dorottya	3364	yes		1980	Biochem J.	4.4	1	1	USA	1
EPC	Laczkó Dorottya	3085	yes		1986	Ann N Y Acad Sci.	4.38	1	1	USA	1
EPC	Ignáth Imre	2260	yes		2001	Semin Radiat Oncol.	4.03	1	1	USA	1
EPC	Rakonczay Zoltán	1578	yes		2007	Ann Surg Oncol	3.93	1	1	USA	1
EPC	Laczkó Dorottya	3175	yes		1984	Metabolism	3.89	1	1	USA	1
EPC	Laczkó Dorottya	3176	yes		1984	Metabolism	3.89	1	1	USA	1
EPC	Rakonczay Zoltán	1714	yes		2006	J Nutr	3.88	1	1	USA	1
EPC	Balázs Anita	597	yes		2013	Curr Med Chem.	3.85	1	1	USA	1
EPC	Ignáth Imre	2402	yes		1999	Endocrinology.	3.718	1	1	USA	1
EPC	Rakonczay Zoltán	1646	yes		2007	Apoptosis	3.69	1	1	USA	1
EPC	Laczkó Dorottya	3166	yes		1984	Lab Invest.	3.68	1	1	USA	1
EPC	Laczkó Dorottya	3132	yes		1985	Tumour Biol.	3.61	1	1	USA	1
EPC	Ignáth Imre	2502	yes		1998	Surgery.	3.38	1	1	USA	1
EPC	Ignáth Imre	2531	yes		1997	Surgery.	3.38	1	1	USA	1
EPC	Ignáth Imre	2655	yes		1995	Surgery.	3.38	1	1	USA	1
EPC	Laczkó Dorottya	2987	yes		1988	Surgery.	3.38	1	1	USA	1
EPC	Rakonczay Zoltán	2207	yes		2002	BMC Cancer	3.36	1	1	USA	1
EPC	Laczkó Dorottya	3090	yes		1986	J Cell Biochem.	3.26	1	1	USA	1
EPC	Laczkó Dorottya	3044	yes		1987	Magn Reson Imaging	3.21	1	1	USA	1
EPC	Rakonczay Zoltán	2163	yes		2002	J Cancer Res Clin Oncol	3.08	1	1	USA	1
EPC	Ignáth Imre	2405	yes		1999	J Cancer Res Clin Oncol.	3.08	1	1	USA	1
EPC	Laczkó Dorottya	3135	yes		1985	J Cancer Res Clin Oncol.	3.08	1	1	USA	1
EPC	Laczkó Dorottya	3167	yes		1984	J Cancer Res Clin Oncol.	3.08	1	1	USA	1
EPC	Maléth József	1052	yes		2011	Cancer Biol Ther	3.07	1	1	USA	1
EPC	Maléth József	1145	yes		2010	Cancer Biol Ther	3.07	1	1	USA	1
EPC	Maléth József	1181	yes		2010	Cancer Biol Ther	3.07	1	1	USA	1
EPC	Balázs Anita	148	yes		2015	Int J Oncol.	3.03	1	1	USA	1
EPC	Balázs Anita	500	yes		2014	Int J Oncol.	3.03	1	1	USA	1
EPC	Ignáth Imre	2433	yes		1999	Food Chem Toxicol.	2.9	1	1	USA	1
EPC	Maléth József	856	yes		2012	J Gastrointest Surg.	2.8	1	1	USA	1
EPC	Balázs Anita	607	yes		2013	Cancer Chemother Pharmacol.	2.77	1	1	USA	1
EPC	Ignáth Imre	2802	yes		1992	Cancer Chemother Pharmacol.	2.77	1	1	USA	1
EPC	Maléth József	1102	yes		2011	Cancer Chemother Pharmacol.	2.77	1	1	USA	1
EPC	Laczkó Dorottya	2964	yes		1989	Exp Mol Pathol.	2.71	1	1	USA	1
EPC	Laczkó Dorottya	3204	yes		1983	Dig Dis Sci.	2.61	1	1	USA	1
EPC	Balázs Anita	695	yes		2013	Cancer Gene Ther.	2.42	1	1	USA	1
EPC	Ignáth Imre	2359	yes		2000	Anticancer Drug Des.	2.38	1	1	USA	1
EPC	Ignáth Imre	2630	yes		1996	Nutr Cancer.	2.32	1	1	USA	1
EPC	Laczkó Dorottya	3017	yes		1988	Nutr Cancer.	2.32	1	1	USA	1
EPC	Ignáth Imre	2783	yes		1992	Biochem Biophys Res Commun.	2.3	1	1	USA	1
EPC	Ignáth Imre	2429	yes		1999	Int J Mol Med.	2.09	1	1	USA	1
EPC	Ignáth Imre	2807	yes		1992	Adv Exp Med Biol.	1.96	1	1	USA	1
EPC	Laczkó Dorottya	3076	yes		1986	Adv Exp Med Biol.	1.96	1	1	USA	1
EPC	Laczkó Dorottya	3078	yes		1986	Adv Exp Med Biol.	1.96	1	1	USA	1
EPC	Rakonczay Zoltán	1624	yes		2007	J Surg Res	1.94	1	1	USA	1
EPC	Ignáth Imre	2477	yes		1998	J Surg Res.	1.94	1	1	USA	1
EPC	Ignáth Imre	2659	yes		1995	J Surg Res.	1.94	1	1	USA	1
EPC	Ignáth Imre	2927	yes		1990	J Surg Res.	1.94	1	1	USA	1
EPC	Laczkó Dorottya	3369	yes		1980	Vet Pathol.	1.87	1	1	USA	1
EPC	Maléth József	1323	yes		2009	Anticancer Res	1.83	1	1	USA	1
EPC	Ignáth Imre	2454	yes		1998	Panminerva Med.	1.67	1	1	USA	1
EPC	Balázs Anita	694	yes		2013	Methods Mol Biol.	1.29	1	1	USA	1
EPC	Ignáth Imre	2712	yes		1994	In Vivo.	0.97	1	1	USA	1
EPC	Laczkó Dorottya	3422	yes		1979	Ann Clin Lab Sci.	0.91	1	1	USA	1
EPC	Rakonczay Zoltán	1632	yes		2007	Autophagy	11.75	1		USA
EPC	Rakonczay Zoltán	1510	yes		2008	Clin Cancer Res	8.72	1		USA
EPC	Balázs Anita	574	yes		2013	Clin Cancer Res.	8.72	1		USA
EPC	Laczkó Dorottya	3402	yes		1979	Cancer Lett.	5.62	1		USA
EPC	Balázs Anita	524	yes		2013	Neoplasia.	4.25	1		USA
EPC	Balázs Anita	203	yes		2015	Surgery.	3.38	1		USA
EPC	Rakonczay Zoltán	1489	yes		2008	BMC Cancer	3.36	1		USA
EPC	Rakonczay Zoltán	1562	yes		2007	Cancer Biol Ther	3.07	1		USA
EPC	Rakonczay Zoltán	1875	yes		2005	Cancer Biol Ther	3.07	1		USA
EPC	Rakonczay Zoltán	1709	yes		2006	Int J Oncol	3.03	1		USA
EPC	Rakonczay Zoltán	1832	yes		2005	Int J Oncol	3.03	1		USA
EPC	Rakonczay Zoltán	2204	yes		2002	Int J Oncol	3.03	1		USA
EPC	Rakonczay Zoltán	2135	yes		2003	J Gastrointest Surg	2.8	1		USA
EPC	Rakonczay Zoltán	1708	yes		2007	Hum Pathol	2.77	1		USA
EPC	Laczkó Dorottya	2995	no		1988	Diabetes Res	2.54	1		USA
EPC	Rakonczay Zoltán	1553	yes		2008	Integr Cancer Ther	2.36	1		USA
EPC	Ignáth Imre	2283	yes		2001	Dig Dis.	2.18	1		USA
EPC	Rakonczay Zoltán	1645	yes		2007	Mol Imaging	1.962	1		USA
EPC	Rakonczay Zoltán	1942	yes		2005	Methods Mol Med	1.29	1		USA
EPC	Rakonczay Zoltán	1943	yes		2005	Methods Mol Med	1.29	1		USA
EPC	Laczkó Dorottya	3068	yes		1986	Natl Toxicol Program Tech Rep Ser.	0.1	1		USA
EP	Tóth Emese	67	yes		2015	Gut	14.66	6	17	UK	5	USA	7	Russia	1	China	2	Switzerland	1	France	1
EP	Tóth Emese	33	yes		2015	Cancer Res	9.33	4	12	France	4	Spain	2	Argentina	2	USA	4
EP	Fanczal Júlia	856	yes		2007	Hum Mutat	5.14	4	9	USA	1	Germany	3	Italy	1	France	4
EP	Tóth Emese	632	yes		2009	Exp Cell Res.	3.25	4	5	USA	2	Taiwan	1	Russia	1	Hungary	1
EP	Madácsy Tamara	1833	yes		1996	Digestion.	2.1	4	4	Italy	1	USA	1	China	1	Germany	1
EP	Tóth Emese	513	yes		2011	Br J Pharmacol.	4.84	4	4	Sweden	1	USA	1	UK	1	China	1
EP	Tóth Emese	580	yes		2010	Am J Physiol Gastrointest Liver Physiol.	3.8	4	1	USA	1	Japan		Korea		Russia
EP	Tóth Emese	120	yes		2015	Gastroenterology.	16.716	3	21	Germany	16	USA	3	Turkey	2
EP	Tóth Emese	84	yes		2015	Gastroenterology	16.716	3	13	UK	9	China	3	USA	1
EP	Tóth Emese	45	yes		2015	Clin Cancer Res	8.72	3	13	UK	8	USA	2	Spain	3
EP	Tóth Emese	483	yes		2011	Gut	14.66	3	10	Spain	4	Belgium	3	USA	3
EP	Tóth Emese	331	yes		2013	Am J Physiol Gastrointest Liver Physiol.	3.8	3	8	Germany	5	Canada	1	USA	2
EP	Tóth Emese	718	yes		2008	Br J Surg	5.54	3	7	UK	5	Finland	1	USA	1
EP	Madácsy Tamara	1819	yes		1997	Zentralbl Chir.	1.05	3	6	Germany	3	USA	2	Switzerland	1
EP	Fanczal Júlia	1393	yes		2002	J Biol Chem.	4.57	3	6	USA	2	Germany	3	Hungary	1
EP	Tóth Emese	485	yes		2011	J Biol Chem	4.57	3	5	Argentina	2	France	1	USA	2
EP	Pallagi Petra	2830	yes		1982	J Chir (Paris).	0.5	3	5	Greece	1	France	3	USA	1
EP	Pallagi Petra	2884	yes		1981	Am J Pathol	4.59	3	5	USA	3	India	1	Germany	1
EP	Pallagi Petra	2278	yes		1991	Helv Chir Acta	1.14	3	4	Switzerland	2	Germany	1	USA	1
EP	Madácsy Tamara	1753	yes		1998	Dig Dis Sci.	2.61	3	4	Israel	2	UK	1	USA	1
EP	Pallagi Petra	2745	yes		1984	Arch Surg.	4.93	3	4	USA	2	UK	1	Japan	1
EP	Tóth Emese	311	yes		2013	PLoS One	3.23	3	4	USA	2	Switzerland	1	China	1
EP	Pallagi Petra	2698	yes		1985	Am J Gastroenterol	10.76	3	3	Spain	1	Poland	1	USA	1
EP	Tóth Emese	561	yes		2010	Nat Protoc.	9.67	3	3	USA	1	Netherlands	1	Finland	1
EP	Tóth Emese	228	yes		2014	PLoS One	3.23	2	10	Canada	6	USA	4
EP	Tóth Emese	52	yes		2015	Evid Based Complement Alternat Med	1.88	2	8	China	4	USA	4
EP	Tóth Emese	303	yes		2013	Am J Physiol Gastrointest Liver Physiol.	3.8	2	7	USA	6	Australia	1
EP	Madácsy Tamara	1804	yes		1997	J Gastrointest Surg.	2.798	2	6	Germany	4	USA	2
EP	Madácsy Tamara	1823	yes		1997	Hepatogastroenterology.	0.93	2	6	Hungary	5	USA	1
EP	Tóth Emese	124	yes		2015	Dig Liver Dis	2.96	2	6	Italy	4	USA	2
EP	Fanczal Júlia	934	yes		2006	Gastroenterology.	16.716	2	6	Netherlands	4	USA	2
EP	Tóth Emese	164	yes		2014	Am J Physiol Gastrointest Liver Physiol	3.8	2	6	USA	5	China	1
EP	Madácsy Tamara	1847	yes		1996	Surgery.	3.38	2	6	USA	5	South Africa	1
EP	Fanczal Júlia	961	yes		2006	World J Gastroenterol.	2.37	2	6	USA	1	Hungary	5
EP	Tóth Emese	221	yes		2014	Am J Physiol Endocrinol Metab	3.79	2	5	Canada	4	USA	1
EP	Pallagi Petra	2469	yes		1988	Gastroenterology.	16.716	2	5	Gemany	1	USA	4
EP	Tóth Emese	505	yes		2010	PLoS One	3.23	2	5	Sweden	4	USA	1
EP	Madácsy Tamara	1840	yes		1996	Gastrointest Endosc.	5.369	2	5	USA	4	UK	1
EP	Fanczal Júlia	1350	yes		2002	Am J Physiol Lung Cell Mol Physiol.	4.08	2	5	USA	2	Switzerland	3
EP	Madácsy Tamara	2138	yes		1993	Pancreas.	2.959	2	5	USA	4	Switzerland	1
EP	Pallagi Petra	2623	yes		1986	Dig Dis Sci	2.61	2	5	USA	4	Japan	1
EP	Fanczal Júlia	1209	yes		2003	Hepatobiliary Pancreat Dis Int.	1.17	2	4	Chhina	3	USA	1
EP	Tóth Emese	315	yes		2012	PLoS One	3.23	2	4	China	3	USA	1
EP	Pallagi Petra	2557	yes		1987	Invest Radiol	4.44	2	4	German	2	USA	2
EP	Tóth Emese	576	yes		2010	Gastroenterology	16.716	2	4	Germany	3	USA	1
EP	Tóth Emese	446	yes		2011	Am J Physiol Gastrointest Liver Physiol	3.8	2	4	Germany	3	USA	1
EP	Pallagi Petra	2306	yes		1990	NMR Biomed	3.04	2	4	Israel	3	USA	1
EP	Madácsy Tamara	1549	yes		2000	Pancreas.	2.959	2	4	Japan	3	USA	1
EP	Fanczal Júlia	1325	yes		2003	FASEB J.	5.04	2	4	Spain	1	USA	3
EP	Fanczal Júlia	1057	yes		2005	Cell Tissue Res.	3.57	2	4	Sweden	2	USA	2
EP	Pallagi Petra	2393	yes		1989	Scand J Gastroenterol	2.36	2	4	Sweden	3	USA	1
EP	Pallagi Petra	2778	yes		1983	Gut.	14.66	2	4	UK	3	USA	1
EP	Pallagi Petra	2763	yes		1984	Eur Surg Res.	2.47	2	4	UK	2	USA	2
EP	Pallagi Petra	2263	yes		1991	J Clin Invest	13.22	2	4	USA	3	German	1
EP	Pallagi Petra	2401	yes		1989	Ann Surg	8.33	2	4	USA	3	Israel	1
EP	Tóth Emese	672	yes		2008	Biochim Biophys Acta.	4.66	2	4	USA	3	Germany	1
EP	Tóth Emese	540	yes		2010	Am J Physiol Gastrointest Liver Physiol	3.8	2	4	USA	3	Korea	1
EP	Madácsy Tamara	1971	yes		1995	Surgery.	3.38	2	4	USA	3	Czech Rep.	1
EP	Madácsy Tamara	1773	yes		1997	Dig Dis Sci.	2.61	2	4	USA	3	UK	1
EP	Pallagi Petra	2954	yes		1980	Scand J Gastroenterol.	2.36	2	4	USA	3	UK	1
EP	Madácsy Tamara	2140	yes		1993	Am J Surg.	2.29	2	4	USA	2	Germany	2
EP	Madácsy Tamara	1918	yes		1995	Dig Dis Sci.	2.61	2	4	Germany	3	USA	1
EP	Madácsy Tamara	1565	yes		2000	J Endrocinol	3.718	2	3	Argentina	1	USA	2
EP	Fanczal Júlia	1333	yes		2002	Br J Pharmacol.	4.84	2	3	Austria	2	USA	1
EP	Madácsy Tamara	2032	yes		1994	J Am Coll Surg.	5.122	2	3	Canada	2	USA	1
EP	Tóth Emese	317	yes		2013	PLoS One	3.23	2	3	China	2	USA	1
EP	Pallagi Petra	2536	yes		1987	Scand J Gastroenterol.	2.36	2	3	Finland	2	USA	1
EP	Pallagi Petra	2863	yes		1982	Eur Surg Res	2.47	2	3	France	1	USA	2
EP	Pallagi Petra	2301	yes		1990	Gastroenterology	16.716	2	3	Germany	2	USA	1
EP	Madácsy Tamara	1886	yes		1996	Eur Surg Res.	2.47	2	3	Germany	2	USA	1
EP	Pallagi Petra	2277	yes		1991	J Surg Res	1.94	2	3	Germany	2	USA	1
EP	Pallagi Petra	2423	yes		1989	Indian J Exp Biol.	0.84	2	3	India	2	USA	1
EP	Madácsy Tamara	1938	yes		1995	Dig Dis Sci.	2.61	2	3	Israel	1	USA	2
EP	Pallagi Petra	2743	yes		1984	Am J Physiol	4.59	2	3	Italy	2	USA	1
EP	Madácsy Tamara	1714	yes		1998	J Surg Res.	1.94	2	3	Japan	2	USA	1
EP	Fanczal Júlia	1145	yes		2004	Gastroenterology.	16.716	2	3	Korea	2	USA	1
EP	Fanczal Júlia	821	yes		2007	Am J Patho	4.59	2	3	Singapore	2	USA	1
EP	Fanczal Júlia	1366	yes		2002	J Surg Res.	1.94	2	3	Switzerland	2	USA	1
EP	Fanczal Júlia	775	yes		2008	Gastroenterology	16.716	2	3	USA	2	Germany	1
EP	Madácsy Tamara	2057	yes		1994	Gastroenterology.	16.716	2	3	USA	2	Brasil	1
EP	Pallagi Petra	2386	yes		1989	J Clin Invest	13.22	2	3	USA	1	Italy	2
EP	Tóth Emese	280	yes		2013	Am J Pathol.	4.59	2	3	USA	2	UK	1
EP	Bálint Emese	3131	yes		1975	Am J Pathol.	4.59	2	3	USA	2	Germany	1
EP	Tóth Emese	469	yes		2011	J Biol Chem.	4.57	2	3	USA	2	Finland	1
EP	Fanczal Júlia	822	yes		2007	Traffic	4.35	2	3	USA	1	Canada	2
EP	Tóth Emese	396	yes		2012	Front Physiol.	3.53	2	3	USA	2	China	1
EP	Madácsy Tamara	2221	yes		1992	Pancreas	2.959	2	3	USA	2	UK	1
EP	Fanczal Júlia	1085	yes		2005	Pancreas.	2.959	2	3	USA	2	Japan	1
EP	Madácsy Tamara	2034	yes		1994	Dig Dis Sci.	2.61	2	3	USA	2	Germany	1
EP	Fanczal Júlia	1081	yes		2005	World J Gastroenterol.	2.37	2	3	USA	1	China	2
EP	Pallagi Petra	2685	yes		1985	Scand J Gastroenterol.	2.36	2	3	USA	2	Japan	1
EP	Pallagi Petra	2945	yes		1980	Z Gastroenterol.	1.05	2	3	USA	2	Germany	1
EP	Tóth Emese	465	yes		2011	J Vet Intern Med.	1.88	2	2	Australia	1	USA	1
EP	Pallagi Petra	2776	yes		1983	Z Gastroenterol	1.05	2	2	Brazil	1	USA	1
EP	Pallagi Petra	2601	yes		1986	Am J Physiol	4.59	2	2	Canada	1	USA	1
EP	Bálint Emese	3018	yes		1978	Can J Surg.	1.51	2	2	Canada	1	USA	1
EP	Madácsy Tamara	1690	yes		1999	Pancreas	2.959	2	2	China	1	USA	1
EP	Tóth Emese	622	yes		2009	World J Gastroenterol.	2.37	2	2	China	1	USA	1
EP	Pallagi Petra	2369	yes		1989	Scand J Gastroenterol	2.36	2	2	German	1	USA	1
EP	Pallagi Petra	2517	yes		1988	J Clin Invest.	13.22	2	2	Germany	1	USA	1
EP	Madácsy Tamara	1966	yes		1995	Ann Surg.	8.33	2	2	Germany	1	USA	1
EP	Tóth Emese	366	yes		2012	PLoS One.	3.23	2	2	Germany	1	USA	1
EP	Fanczal Júlia	757	yes		2008	Langenbecks Arch Surg	2.19	2	2	Germany	1	USA	1
EP	Madácsy Tamara	2001	yes		1994	Dig Dis Sci.	2.61	2	2	South Africa	1	USA	1
EP	Pallagi Petra	2304	yes		1990	Arch Int Physiol Biochim.	1.76	2	2	Spain	1	USA	1
EP	Madácsy Tamara	1983	yes		1995	Am J Surg.	2.29	2	2	Switzerland	1	USA	1
EP	Madácsy Tamara	2111	yes		1993	Pancreas.	2.959	2	2	UK	1	USA	1
EP	Pallagi Petra	2549	yes		1987	Clin Chim Acta	2.82	2	2	UK	1	USA	1
EP	Pallagi Petra	2465	yes		1989	Gastroenterology	16.716	2	2	USA	1	Germany	1
EP	Pallagi Petra	2535	yes		1987	Gastroenterology.	16.716	2	2	USA	1	UK	1
EP	Madácsy Tamara	1758	yes		1997	GUT	14.66	2	2	USA	1	Switzerland	1
EP	Bálint Emese	3134	yes		1975	Ann Surg.	8.33	2	2	USA	1	UK	1
EP	Madácsy Tamara	1633	yes		1999	J Pathol	7.429	2	2	USA	1	Sweden	1
EP	Fanczal Júlia	990	yes		2006	J Biol Chem.	4.57	2	2	USA	1	Taiwan	1
EP	Pallagi Petra	2552	yes		1987	Surgery	3.38	2	2	USA	1	UK	1
EP	Madácsy Tamara	1666	yes		1999	Pancreas	2.959	2	2	USA	1	Korea	1
EP	Pallagi Petra	2814	yes		1983	Dig Dis Sci	2.61	2	2	USA	1	UK	1
EP	Pallagi Petra	2797	yes		1983	Scand J Gastroenterol.	2.36	2	2	USA	1	Sweden	1
EP	Pallagi Petra	2709	yes		1985	J Comp Pathol.	1.14	2	2	USA	1	Canada	1
EP	Tóth Emese	292	yes		2014	Toxicol Pathol.	2.137	2	1	USA	1
EP	Pallagi Petra	2972	yes			Horm Metab Res	2.12	2	1	USA	1
EP	Pallagi Petra	2315	yes		1990	Int Surg	1.53	2	0	Belgium		USA
EP	Tóth Emese	73	yes		2015	Clin Cancer Res	8.72	1	7	USA	7
EP	Tóth Emese	25	yes		2015	Am J Pathol	4.59	1	7	USA	7
EP	Fanczal Júlia	976	yes		2006	Am J Gastroenterol	10.76	1	6	USA	6
EP	Fanczal Júlia	813	yes		2007	Mol Ther.	6.23	1	6	USA	6
EP	Tóth Emese	140	yes		2014	PLoS One	3.23	1	6	USA	6
EP	Fanczal Júlia	1395	yes		2002	Gastroenterology.	16.716	1	5	USA	5
EP	Tóth Emese	490	yes		2011	Gut	14.66	1	5	USA	5
EP	Tóth Emese	379	yes		2012	Aging Cell	6.34	1	5	USA	5
EP	Tóth Emese	79	yes		2015	Mol Pharmacol.	4.13	1	5	USA	5
EP	Tóth Emese	509	yes		2011	Am J Physiol Gastrointest Liver Physio	3.8	1	5	USA	5
EP	Tóth Emese	639	yes		2009	Am J Physiol Gastrointest Liver Physiol.	3.8	1	5	USA	5
EP	Fanczal Júlia	1346	yes		2002	Am J Physiol Gastrointest Liver Physiol.	3.8	1	5	USA	5
EP	Pallagi Petra	2321	yes		1990	Surgery	3.38	1	5	USA	5
EP	Pallagi Petra	2614	yes		1986	Surgery	3.38	1	5	USA	5
EP	Pallagi Petra	2800	yes		1983	JPEN J Parenter Enteral Nutr	3.15	1	5	USA	5
EP	Tóth Emese	348	yes		2012	World J Gastroenterol.	2.37	1	5	USA	5
EP	Pallagi Petra	2771	yes		1983	Gastroenterology.	16.716	1	4	USA	4
EP	Pallagi Petra	2482	yes		1988	Ann Surg	8.33	1	4	USA	4
EP	Pallagi Petra	2992	yes		1979	Ann Surg	8.33	1	4	USA	4
EP	Tóth Emese	327	yes		2013	Diabetes Obes Metab.	6.36	1	4	USA	4
EP	Pallagi Petra	2897	yes		1981	Arch Surg.	4.93	1	4	USA	4
EP	Pallagi Petra	2929	yes		1980	Am J Pathol	4.59	1	4	USA	4
EP	Tóth Emese	508	yes		2010	Am J Pathol.	4.59	1	4	USA	4
EP	Fanczal Júlia	1450	yes		2001	Am J Physiol Gastrointest Liver Physiol.	3.8	1	4	USA	4
EP	Tóth Emese	516	yes		2010	Am J Physiol Endocrinol Metab.	3.79	1	4	USA	4
EP	Tóth Emese	351	yes		2012	Mol Pain.	3.65	1	4	USA	4
EP	Pallagi Petra	2881	yes		1981	JPEN J Parenter Enteral Nutr	3.15	1	4	USA	4
EP	Madácsy Tamara	1800	yes		1997	J Interferon Cytokine Res.	2	1	4	USA	4
EP	Tóth Emese	47	yes		2015	Am J Physiol Gastrointest Liver Physiol	3.8	1	4	USA	4
EP	Madácsy Tamara	2176	yes		1992	Gastroenterology	16.716	1	3	USA	3
EP	Tóth Emese	734	yes		2008	Gut	14.66	1	3	USA	3
EP	Pallagi Petra	2620	yes		1986	J Clin Invest.	13.22	1	3	USA	3
EP	Pallagi Petra	2766	yes		1984	Am J Gastroenterol.	10.76	1	3	USA	3
EP	Madácsy Tamara	1736	yes		1998	Proc Natl Sci USA	9.67	1	3	USA	3
EP	Pallagi Petra	2264	yes		1991	Ann Surg	8.33	1	3	USA	3
EP	Madácsy Tamara	1960	yes		1995	Ann Surg.	8.33	1	3	USA	3
EP	Bálint Emese	3697	yes		1956	Ann Surg.	8.33	1	3	USA	3
EP	Bálint Emese	3545	yes		1963	Ann Surg.	8.33	1	3	USA	3
EP	Madácsy Tamara	1904	yes		1995	Anesthesiology.	5.88	1	3	USA	3
EP	Fanczal Júlia	1244	yes		2003	J Gastroenterol.	4.523	1	3	USA	3
EP	Pallagi Petra	2723	yes		1984	Semin Thromb Hemost.	3.88	1	3	USA	3
EP	Tóth Emese	512	yes		2011	Am J Physiol Gastrointest Liver Physiol	3.8	1	3	USA	3
EP	Fanczal Júlia	944	yes		2006	Am J Physiol Gastrointest Liver Physiol.	3.8	1	3	USA	3
EP	Fanczal Júlia	1122	yes		2005	Am J Physiol Gastrointest Liver Physiol.	3.8	1	3	USA	3
EP	Pallagi Petra	2345	yes		1990	Surgery	3.38	1	3	USA	3
EP	Pallagi Petra	2481	yes		1988	Surgery	3.38	1	3	USA	3
EP	Madácsy Tamara	1846	yes		1996	Surgery.	3.38	1	3	USA	3
EP	Madácsy Tamara	1984	yes		1995	Surgery.	3.38	1	3	USA	3
EP	Pallagi Petra	2667	yes		1985	Surgery.	3.38	1	3	USA	3
EP	Madácsy Tamara	1948	yes		1995	Surgery.	3.38	1	3	USA	3
EP	Tóth Emese	205	yes		2014	Pancreas	2.959	1	3	USA	3
EP	Madácsy Tamara	1523	yes		2001	Pancreas.	2.959	1	3	USA	3
EP	Madácsy Tamara	2139	yes		1993	Pancreas.	2.959	1	3	USA	3
EP	Fanczal Júlia	753	yes		2008	Pancreatology	2.84	1	3	USA	3
EP	Tóth Emese	506	yes		2010	Pancreatology.	2.84	1	3	USA	3
EP	Pallagi Petra	2923	yes		1980	J Lab Clin Med.	2.8	1	3	USA	3
EP	Pallagi Petra	2609	yes		1986	Dig Dis Sci	2.61	1	3	USA	3
EP	Pallagi Petra	2769	yes		1983	Dig Dis Sci	2.61	1	3	USA	3
EP	Pallagi Petra	2964	yes		1980	Respiration	2.59	1	3	USA	3
EP	Madácsy Tamara	1576	yes		2000	Vet Microbiol	2.51	1	3	USA	3
EP	Madácsy Tamara	1558	yes		2000	J Med Virol.	2.35	1	3	USA	3
EP	Fanczal Júlia	1105	yes		2004	Am J Surg.	2.29	1	3	USA	3
EP	Fanczal Júlia	1381	yes		2002	Digestion.	2.1	1	3	USA	3
EP	Pallagi Petra	2692	yes		1985	J Surg Res	1.94	1	3	USA	3
EP	Pallagi Petra	2748	yes		1984	J Surg Res	1.94	1	3	USA	3
EP	Pallagi Petra	2694	yes		1985	J Surg Res.	1.94	1	3	USA	3
EP	Pallagi Petra	2691	yes		1985	Am J Vet Res	1.34	1	3	USA	3
EP	Pallagi Petra	2883	yes		1981	Am J Vet Res	1.34	1	3	USA	3
EP	Tóth Emese	291	yes		2013	South Med J	0.93	1	3	USA	3
EP	Madácsy Tamara	1764	yes		1997	Gastroenterology.	16.716	1	2	USA	2
EP	Madácsy Tamara	1939	yes		1995	Gastroenterology.	16.716	1	2	USA	2
EP	Pallagi Petra	2427	yes		1989	Gastroenterology.	16.716	1	2	USA	2
EP	Pallagi Petra	2885	yes		1981	Gastroenterology.	16.716	1	2	USA	2
EP	Fanczal Júlia	1442	yes		2001	J Clin Invest.	13.22	1	2	USA	2
EP	Pallagi Petra	2635	yes		1986	J Clin Invest.	13.22	1	2	USA	2
EP	Pallagi Petra	2784	yes		1983	J Natl Cancer Inst	12.58	1	2	USA	2
EP	Pallagi Petra	2490	yes		1988	J Exp Med	12.52	1	2	USA	2
EP	Bálint Emese	3767	yes		1918	J Exp Med.	12.52	1	2	USA	2
EP	Madácsy Tamara	1705	yes		1998	Hepatology	11.06	1	2	USA	2
EP	Pallagi Petra	2379	yes		1989	Proc Natl Acad Sci U S A	9.67	1	2	USA	2
EP	Pallagi Petra	2480	yes		1988	Proc Natl Acad Sci U S A	9.67	1	2	USA	2
EP	Fanczal Júlia	765	yes		2007	Clin Cancer Res	8.72	1	2	USA	2
EP	Madácsy Tamara	1728	yes		1998	Ann Surg.	8.33	1	2	USA	2
EP	Madácsy Tamara	1760	yes		1998	Ann Surg.	8.33	1	2	USA	2
EP	Bálint Emese	3219	yes		1973	Ann Surg.	8.33	1	2	USA	2
EP	Bálint Emese	3439	yes		1965	Ann Surg.	8.33	1	2	USA	2
EP	Bálint Emese	3645	yes		1959	Ann Surg. 1	8.33	1	2	USA	2
EP	Pallagi Petra	2622	yes		1986	Clin Chem	7.91	1	2	USA	2
EP	Madácsy Tamara	1992	yes		1994	Crit Care Med.	6.31	1	2	USA	2
EP	Fanczal Júlia	1292	yes		2003	Anesthesiology.	5.88	1	2	USA	2
EP	Pallagi Petra	2400	yes		1989	Br J Surg	5.54	1	2	USA	2
EP	Madácsy Tamara	2051	yes		1994	Br J Surg.	5.54	1	2	USA	2
EP	Pallagi Petra	2258	yes		1991	Endoscopy	5.05	1	2	USA	2
EP	Pallagi Petra	2294	yes		1990	Arch Surg	4.93	1	2	USA	2
EP	Pallagi Petra	2690	yes		1985	Arch Surg	4.93	1	2	USA	2
EP	Madácsy Tamara	2002	yes		1994	Arch Surg.	4.93	1	2	USA	2
EP	Fanczal Júlia	913	yes		2006	Arch Surg.	4.93	1	2	USA	2
EP	Fanczal Júlia	764	yes		2008	Cancer	4.889	1	2	USA	2
EP	Bálint Emese	3721	yes		1954	Cancer.	4.889	1	2	USA	2
EP	Tóth Emese	491	yes		2011	Mol Biol Cell	4.47	1	2	USA	2
EP	Madácsy Tamara	1543	yes		2000	Am J Physiol Gastrointest Liver Physiol.	3.8	1	2	USA	2
EP	Tóth Emese	318	yes		2013	Am J Physiol Gastrointest Liver Physiol.	3.8	1	2	USA	2
EP	Madácsy Tamara	1713	yes		1998	Surgery	3.38	1	2	USA	2
EP	Pallagi Petra	2265	yes		1991	Surgery	3.38	1	2	USA	2
EP	Pallagi Petra	2853	yes		1982	Surgery	3.38	1	2	USA	2
EP	Bálint Emese	3130	yes		1975	Surgery	3.38	1	2	USA	2
EP	Madácsy Tamara	2028	yes		1994	Surgery.	3.38	1	2	USA	2
EP	Madácsy Tamara	1769	yes		1997	Am J Physiol.	3.28	1	2	USA	2
EP	Tóth Emese	534	yes		2010	Alcohol Clin Exp Res	3.21	1	2	USA	2
EP	Pallagi Petra	2869	yes		1982	Clin Exp Immunol.	3.04	1	2	USA	2
EP	Tóth Emese	460	yes		2011	Pancreas	2.959	1	2	USA	2
EP	Tóth Emese	703	yes		2008	Pancreas	2.959	1	2	USA	2
EP	Pallagi Petra	2459	yes		1989	Pancreas	2.959	1	2	USA	2
EP	Tóth Emese	724	yes		2008	Pancreas.	2.959	1	2	USA	2
EP	Tóth Emese	444	yes		2011	J Gastrointest Surg.	2.798	1	2	USA	2
EP	Fanczal Júlia	1302	yes		2003	J Gastrointest Surg.	2.798	1	2	USA	2
EP	Pallagi Petra	2380	yes		1989	Dig Dis Sci	2.61	1	2	USA	2
EP	Madácsy Tamara	1913	yes		1995	Dig Dis Sci.	2.61	1	2	USA	2
EP	Pallagi Petra	2566	yes		1987	Dig Dis Sci.	2.61	1	2	USA	2
EP	Pallagi Petra	2825	yes		1982	Dig Dis Sci.	2.61	1	2	USA	2
EP	Pallagi Petra	2880	yes		1981	Dig Dis Sci.	2.61	1	2	USA	2
EP	Bálint Emese	3009	yes		1979	Eur Surg Res.	2.47	1	2	USA	2
EP	Pallagi Petra	2711	yes		1985	Arch Virol.	2.39	1	2	USA	2
EP	Pallagi Petra	2561	yes		1987	Biochem Biophys Res Commun	2.3	1	2	USA	2
EP	Pallagi Petra	2582	yes		1987	Am J Surg.	2.29	1	2	USA	2
EP	Bálint Emese	3080	yes		1977	Am J Surg.	2.29	1	2	USA	2
EP	Madácsy Tamara	1877	yes		1996	Am J Surg.	2.29	1	2	USA	2
EP	Madácsy Tamara	1895	yes		1996	Am J Surg.	2.29	1	2	USA	2
EP	Madácsy Tamara	1961	yes		1995	Am J Surg.	2.29	1	2	USA	2
EP	Fanczal Júlia	1473	yes		2001	Exp Biol Med (Maywood).	2.17	1	2	USA	2
EP	Madácsy Tamara	1987	yes		1995	Digestion.	2.1	1	2	USA	2
EP	Madácsy Tamara	1745	yes		1998	J Surg Res	1.94	1	2	USA	2
EP	Pallagi Petra	2326	yes		1990	J Surg Res	1.94	1	2	USA	2
EP	Pallagi Petra	2538	yes		1987	J Surg Res	1.94	1	2	USA	2
EP	Pallagi Petra	2737	yes		1984	J Surg Res	1.94	1	2	USA	2
EP	Fanczal Júlia	1447	yes		2001	J Surg Res.	1.94	1	2	USA	2
EP	Madácsy Tamara	1878	yes		1996	J Surg Res.	1.94	1	2	USA	2
EP	Madácsy Tamara	1990	yes		1995	J Surg Res.	1.94	1	2	USA	2
EP	Madácsy Tamara	2120	yes		1993	J Surg Res.	1.94	1	2	USA	2
EP	Pallagi Petra	2794	yes		1983	J Surg Res.	1.94	1	2	USA	2
EP	Pallagi Petra	2720	yes		1984	Vet Pathol.	1.87	1	2	USA	2
EP	Pallagi Petra	2876	yes		1981	Can J Physiol Pharmacol.	1.77	1	2	USA	2
EP	Pallagi Petra	2741	yes		1984	Pathol Res Pract.	1.4	1	2	USA	2
EP	Pallagi Petra	2714	yes		1985	Am J Vet Res.	1.34	1	2	USA	2
EP	Fanczal Júlia	926	yes		2006	Gastroenterology	16.716	1	1	USA	1
EP	Madácsy Tamara	1796	yes		1997	Gastroenterology	16.716	1	1	USA	1
EP	Madácsy Tamara	2163	yes		1992	Gastroenterology	16.716	1	1	USA	1
EP	Pallagi Petra	2940	yes		1980	Gastroenterology	16.716	1	1	USA	1
EP	Madácsy Tamara	1875	yes		1996	Gastroenterology.	16.716	1	1	USA	1
EP	Madácsy Tamara	1897	yes		1996	Gastroenterology.	16.716	1	1	USA	1
EP	Madácsy Tamara	2088	yes		1993	Gastroenterology.	16.716	1	1	USA	1
EP	Madácsy Tamara	2093	yes		1993	Gastroenterology.	16.716	1	1	USA	1
EP	Madácsy Tamara	2113	yes		1993	Gastroenterology.	16.716	1	1	USA	1
EP	Madácsy Tamara	2119	yes		1993	Gastroenterology.	16.716	1	1	USA	1
EP	Madácsy Tamara	1837	yes		1996	Gastroenterology.	16.716	1	1	USA	1
EP	Fanczal Júlia	1468	yes		2001	Gut.	14.66	1	1	USA	1
EP	Madácsy Tamara	1981	yes		1995	Gut.	14.66	1	1	USA	1
EP	Madácsy Tamara	1770	yes		1997	J Clin Invest	13.22	1	1	USA	1
EP	Madácsy Tamara	1954	yes		1995	J Clin Invest.	13.22	1	1	USA	1
EP	Bálint Emese	3768	yes		1916	J Exp Med.	12.52	1	1	USA	1
EP	Pallagi Petra	2978	yes		1979	Am J Gastroenterol.	10.76	1	1	USA	1
EP	Bálint Emese	3027	yes		1978	Am J Gastroenterol.	10.76	1	1	USA	1
EP	Pallagi Petra	2871	yes		1982	Proc Natl Acad Sci U S A	9.67	1	1	USA	1
EP	Madácsy Tamara	2232	yes		1991	Ann Surg	8.33	1	1	USA	1
EP	Pallagi Petra	2938	yes		1980	Ann Surg	8.33	1	1	USA	1
EP	Pallagi Petra	2971	yes			Ann Surg	8.33	1	1	USA	1
EP	Pallagi Petra	2984	yes		1979	Ann Surg	8.33	1	1	USA	1
EP	Madácsy Tamara	1925	yes		1995	Ann Surg.	8.33	1	1	USA	1
EP	Madácsy Tamara	2042	yes		1994	Ann Surg.	8.33	1	1	USA	1
EP	Pallagi Petra	2689	yes		1985	Ann Surg.	8.33	1	1	USA	1
EP	Pallagi Petra	2851	yes		1982	Ann Surg.	8.33	1	1	USA	1
EP	Pallagi Petra	2905	yes		1981	Ann Surg.	8.33	1	1	USA	1
EP	Bálint Emese	3531	yes		1963	Ann Surg.	8.33	1	1	USA	1
EP	Bálint Emese	3585	yes		1962	Ann Surg.	8.33	1	1	USA	1
EP	Bálint Emese	3637	yes		1960	Ann Surg.	8.33	1	1	USA	1
EP	Bálint Emese	3658	yes		1958	Ann Surg.	8.33	1	1	USA	1
EP	Madácsy Tamara	1530	yes		2000	Ann Surg.	8.33	1	1	USA	1
EP	Madácsy Tamara	1942	yes		1995	Ann Surg.	8.33	1	1	USA	1
EP	Bálint Emese	3063	yes		1977	Environ Health Perspect.	7.98	1	1	USA	1
EP	Tóth Emese	736	yes		2008	Arch Surg	4.93	1	1	USA	1
EP	Pallagi Petra	2274	yes		1991	Arch Surg	4.93	1	1	USA	1
EP	Pallagi Petra	2790	yes		1983	Arch Surg.	4.93	1	1	USA	1
EP	Madácsy Tamara	1956	yes		1995	Arch Surg.	4.93	1	1	USA	1
EP	Madácsy Tamara	1693	yes		1998	J Immunol	4.92	1	1	USA	1
EP	Tóth Emese	743	yes		2008	Br J Pharmacol	4.84	1	1	USA	1
EP	Fanczal Júlia	830	yes		2007	Biochim Biophys Acta	4.66	1	1	USA	1
EP	Pallagi Petra	2340	yes		1990	Am J Pathol	4.59	1	1	USA	1
EP	Madácsy Tamara	2006	yes		1994	Am J Pathol.	4.59	1	1	USA	1
EP	Madácsy Tamara	2188	yes		1992	Am J Pathol.	4.59	1	1	USA	1
EP	Bálint Emese	3655	yes		1958	Am J Pathol.	4.59	1	1	USA	1
EP	Fanczal Júlia	1068	yes		2005	Am J Pathol.	4.59	1	1	USA	1
EP	Bálint Emese	3098	yes		1976	Am J Pathol.	4.59	1	1	USA	1
EP	Tóth Emese	163	yes		2014	J Biol Chem	4.57	1	1	USA	1
EP	Fanczal Júlia	1388	yes		2002	J Biol Chem.	4.57	1	1	USA	1
EP	Pallagi Petra	2693	yes		1985	Resuscitation	4.17	1	1	USA	1
EP	Fanczal Júlia	845	yes		2007	Am J Physiol Gastrointest Liver Physiol	3.8	1	1	USA	1
EP	Fanczal Júlia	869	yes		2007	Am J Physiol Gastrointest Liver Physiol	3.8	1	1	USA	1
EP	Fanczal Júlia	925	yes		2006	Am J Physiol Gastrointest Liver Physiol.	3.8	1	1	USA	1
EP	Fanczal Júlia	1317	yes		2003	Am J Physiol Gastrointest Liver Physiol.	3.8	1	1	USA	1
EP	Fanczal Júlia	938	yes		2006	Endocrinol Metab Clin North Am.	3.4	1	1	USA	1
EP	Tóth Emese	726	yes		2008	Surgery	3.38	1	1	USA	1
EP	Pallagi Petra	2478	yes		1988	Surgery	3.38	1	1	USA	1
EP	Pallagi Petra	2571	yes		1987	Surgery	3.38	1	1	USA	1
EP	Pallagi Petra	2572	yes		1987	Surgery	3.38	1	1	USA	1
EP	Pallagi Petra	2987	yes		1979	Surgery	3.38	1	1	USA	1
EP	Pallagi Petra	2993	yes		1979	Surgery	3.38	1	1	USA	1
EP	Tóth Emese	744	yes		2008	Surgery.	3.38	1	1	USA	1
EP	Fanczal Júlia	963	yes		2006	Surgery.	3.38	1	1	USA	1
EP	Pallagi Petra	2926	yes		1980	Surgery.	3.38	1	1	USA	1
EP	Pallagi Petra	2998	yes		1979	Surgery.	3.38	1	1	USA	1
EP	Madácsy Tamara	1915	yes		1995	Am J Physiol.	3.28	1	1	USA	1
EP	Tóth Emese	539	yes		2010	Pancreas	2.959	1	1	USA	1
EP	Madácsy Tamara	1794	yes		1997	Pancreas	2.959	1	1	USA	1
EP	Pallagi Petra	2312	yes		1990	Pancreas	2.959	1	1	USA	1
EP	Pallagi Petra	2437	yes		1989	Pancreas	2.959	1	1	USA	1
EP	Fanczal Júlia	1213	yes		2003	Pancreas.	2.959	1	1	USA	1
EP	Fanczal Júlia	1362	yes		2002	Pancreas.	2.959	1	1	USA	1
EP	Madácsy Tamara	1529	yes		2000	Pancreas.	2.959	1	1	USA	1
EP	Madácsy Tamara	1550	yes		2000	Pancreas.	2.959	1	1	USA	1
EP	Madácsy Tamara	1933	yes		1995	Pancreas.	2.959	1	1	USA	1
EP	Pallagi Petra	2999	yes		1979	Arch Pathol Lab Med	2.84	1	1	USA	1
EP	Fanczal Júlia	785	yes		2007	Pancreatology	2.84	1	1	USA	1
EP	Fanczal Júlia	1061	yes		2005	Pancreatology	2.84	1	1	USA	1
EP	Fanczal Júlia	1176	yes		2004	Pancreatology.	2.84	1	1	USA	1
EP	Fanczal Júlia	867	yes		2006	J Gastrointest Surg	2.798	1	1	USA	1
EP	Madácsy Tamara	1792	yes		1997	J Gastrointest Surg.	2.798	1	1	USA	1
EP	Fanczal Júlia	1192	yes		2004	Pharmacol Biochem Behav.	2.781	1	1	USA	1
EP	Madácsy Tamara	1754	yes		1997	Cytokine.	2.66	1	1	USA	1
EP	Madácsy Tamara	2167	yes		1992	Dig Dis Sci	2.61	1	1	USA	1
EP	Pallagi Petra	2373	yes		1989	Dig Dis Sci	2.61	1	1	USA	1
EP	Pallagi Petra	2796	yes		1983	Dig Dis Sci.	2.61	1	1	USA	1
EP	Madácsy Tamara	2127	yes		1993	Microsurgery.	2.42	1	1	USA	1
EP	Tóth Emese	210	yes		2014	Nutr Clin Pract.	2.4	1	1	USA	1
EP	Fanczal Júlia	1067	yes		2005	BMC Gastroenterol.	2.37	1	1	USA	1
EP	Tóth Emese	195	yes		2014	World J Gastroenterol	2.37	1	1	USA	1
EP	Tóth Emese	108	yes		2015	World J Gastroenterol.	2.37	1	1	USA	1
EP	Madácsy Tamara	1867	yes		1996	Biochem Biophys Res Commun.	2.3	1	1	USA	1
EP	Pallagi Petra	2514	yes		1988	Am J Surg	2.29	1	1	USA	1
EP	Pallagi Petra	2933	yes		1980	Am J Surg	2.29	1	1	USA	1
EP	Pallagi Petra	2979	yes		1979	Am J Surg	2.29	1	1	USA	1
EP	Pallagi Petra	2676	yes		1985	Am J Surg.	2.29	1	1	USA	1
EP	Pallagi Petra	2843	yes		1982	Am J Surg.	2.29	1	1	USA	1
EP	Bálint Emese	3110	yes		1976	Am J Surg.	2.29	1	1	USA	1
EP	Tóth Emese	245	yes		2014	Toxicol Pathol.	2.137	1	1	USA	1
EP	Pallagi Petra	2645	yes		1986	Adv Exp Med Biol.	1.96	1	1	USA	1
EP	Madácsy Tamara	1573	yes		2000	J Surg Res	1.94	1	1	USA	1
EP	Fanczal Júlia	1383	yes		2002	J Surg Res.	1.94	1	1	USA	1
EP	Madácsy Tamara	1822	yes		1997	J Surg Res.	1.94	1	1	USA	1
EP	Madácsy Tamara	1852	yes		1996	J Surg Res.	1.94	1	1	USA	1
EP	Madácsy Tamara	1857	yes		1996	J Surg Res.	1.94	1	1	USA	1
EP	Pallagi Petra	2931	yes		1980	Med Hypotheses	1.07	1	1	USA	1
EP	Tóth Emese	192	yes		2013	Pancreat Disord Ther	0.91	1	1	USA	1
EP	Madácsy Tamara	2231	yes		1991	Klin Wochenschr	0.84	1	1	USA	1
EP	Fanczal Júlia	1500	yes		2001	Am Surg.	0.82	1	1	USA	1
EP	Pallagi Petra	2729	yes		1984	Am Surg.	0.82	1	1	USA	1
EP	Pallagi Petra	2827	yes		1982	Am Surg.	0.82	1	1	USA	1
EP	Fanczal Júlia	1384	yes		2002	Appl Nurs Res.	0.73	1	1	USA	1
EP	Bálint Emese	3090	yes		1976	Ann Surg. 1976	8.33	1	1	USA	1
EP	Madácsy Tamara	1630	yes		1999	Gastroenterology.	16.716	1		USA
EP	Bálint Emese	3033	yes		1978	Am J Gastroenterol.	10.76	1		USA
EP	Bálint Emese	3175	yes		1973	Ann Surg.	8.33	1		USA
EP	Bálint Emese	3522	yes		1964	Ann Surg.	8.33	1		USA
[truncated: 2,008 more rows]

## Sheet: Germany
		PubMed search number	Is it a clinical trial?	Is the trial registered?	Year	Name of the Journal	IF	Number of countries	Numbers of centers	country1	number of centers in country1	country2	number of centers in country2	country3	number of centers in country3	country4	number of centers in country4	country5	number of centers in country5	country6	number of centers in country6	country7	number of centers in country7	country8	number of centers in country8	country9	number of centers in country9	country10	number of centers in country10	country11	number of centers in country11	country12	number of centers in country12	country13	number of centers in country13	country14	number of centers in country14
CPC	Gódi Szilárd	271	yes	yes	2014	N Engl J Med.	55.87	14	48	Austria	1	Czech Republic	2	Denmark	1	France	7	Germany	6	India	3	Italy	7	Poland	2	Slovakia	1	Spain	3	Sweden	2	UK	8	USA	3	Belgium	2
CPC	Pár Gabriella	122	yes	yes	2015	Ann Oncol	7.04	13	19	USA	1	Brazil	1	Japan	3	Belgium	3	Australia	1	Germany	1	Poland	2	Canada	1	Hungary	1	Czech	2	Russia	1	UK	1	Spain	1
CP	Illés Dóra	136	yes	yes	2014	Gastroenterology	16.716	12	14	Belgium	1	India	1	Austria	1	France	1	The Netherlands	1	Australia	1	Germany	1	Canada	3	Spain	1	Chile	1	US	1	Italy	1
CPC	Németh Balázs	1285	yes	yes	2010	JAMA	35.29	10	19	UK	6	Italy	1	Australia	1	Canada	2	France	1	Germany	4	Greece	1	Hungary	1	Japan	1	Sweden	1
CPC	Gódi Szilárd	422	yes	yes	2014	J Clin Oncol.	18.43	9	19	UK	9	Italy	1	Australia	1	Canada	1	France	1	Germany	3	Greece	1	Hungary	1	Sweden	1
CPC	Gódi Szilárd	448	yes	yes	2014	J Natl Cancer Inst.	12.58	9	19	UK	9	Italy	1	Australia	1	Canada	1	France	1	Germany	3	Greece	1	Hungary	1	Sweden	1
CPC	Gódi Szilárd	375	yes	yes	2014	Oncol Res Treat.	1.06	8	22	Switzerland	10	Finnland	3	Germany	1	Hungary	1	Italy	2	Sweden	1	Israel	2	Austria	2
CPC	Gódi Szilárd	831	yes	yes	2012	JAMA	35.29	8	19	UK	10	Canada	1	Australia	1	France	1	Hungary	1	Sweden	2	Germany	2	Grece	1
CPC	Gódi Szilárd	469	yes	yes	2013	J Clin Oncol.	18.43	8	14	US	5	UK	2	Norway	1	Ukraine	2	Russia	1	Germany	1	Italy	1	Sweden	1
CP	Illés Dóra	504	yes	yes	2011	Endoscopy	5.05	8	13	Romania	2	Germany	4	Denmark	2	Spain	1	France	1	UK	1	Norway	1	Italy	1
CPC	Németh Balázs	1157	yes	yes	2011	Endoscopy	5.05	8	13	Romania	2	Denmark	2	Germany	4	Spain	1	Italy	1	France	1	Norway	1	UK	1
CPC	Kui Balázs	1767	yes	yes	2008	J Clin Oncol	18.43	7	15	Switzerland	8	Austria	2	Hungary	1	Sweden	1	Italy	1	Israel	1	Germany	1
CPC	Halász Adrienn	2675	yes	yes	2004	N Engl J Med.	55.87	7	10	UK	3	Germany	2	Italy	1	Spain	1	Greece	1	France	1	Hungary	1
CPC	Halász Adrienn	2658	yes	yes	2004	J Clin Oncol.	18.43	6	10	Belgium	3	Czech Republic	1	Germany	3	The Netherlands	1	Austria	1	USA	1
CPC	Németh Balázs	1039	yes	yes	2012	Ann Oncol	7.04	5	12	Germany	7	Hungary	1	Sweden	1	Czech republic	2	Ukraine	1
CPC	Halász Adrienn	2337	yes	yes	2005	Dig Surg.	2.16	5	10	Italy	1	UK	6	Germany	1	Hungary	1	Greece	1
CP	Illés Dóra	509	yes	yes	2011	Aliment Pharmacol The	5.727	5	7	Ukraine	1	US	3	Bulgaria	1	Poland	1	Germany	1
CPC	Németh Balázs	1058	yes	yes	2011	BMC Cancer.	3.36	4	11	Germany	2	Switzerland	3	France	4	Belgium	2
CPC	Halász Adrienn	2388	yes	yes	2005	Ann Oncol.	7.04	4	8	Germany	2	USA	4	Brussels	1	Belgium	1
CP	Illés Dóra	32	yes	yes	2015	Gastrointest Endosc	5.37	4	8	Denmark	2	Germany	3	Romania	2	Spain	1
CPC	Pár Gabriella	153	yes	yes	2015	Ann Oncol	7.04	4	7	France	2	Germany	1	Netherlands	1	Italy	3
CPC	Gódi Szilárd	295	yes	yes	2014	Eur J Cancer.	5.42	4	7	US	3	South Korea	2	Taiwan	1	Germany	1
CP	Illés Dóra	120	yes	yes	2014	Diabetes Care	8.42	4	6	Israel	1	US	3	Germany	1	Spain	1
CP	Illés Dóra	604	yes	yes	2010	Trials	1.731	2	7	Germany	6	UK	1
CPC	Pár Gabriella	238	yes	yes	2014	Dtsch Arztebl Int	3.52	2	5	Germany	2	Serbia	3
CPC	Gódi Szilárd	774	yes	yes	2012	J Clin Oncol.	18.43	2	4	Germany	3	Italy	1
CPC	Halász Adrienn	2333	yes	yes	2006	Cancer Immunol Immunother.	3.94	2	4	Germany	3	Denmark	1
CPC	Halász Adrienn	2549	yes	yes	2004	Br J Radiol.	2.03	2	3	Germany	2	USA	1
CPC	Gódi Szilárd	277	yes	yes	2014	J Clin Oncol.	18.43	1	16	Germany	16
CPC	Kui Balázs	2097	yes	yes	2007	JAMA	35.29	1	15	Germany	15
CPC	Pár Gabriella	233	yes	yes	2014	BMC Cancer	3.36	1	15	Germany	15
CP	Illés Dóra	385	yes	yes	2012	Trials.	1.731	1	14	Germany	14
CPC	Gódi Szilárd	490	yes	yes	2013	JAMA	35.29	1	10	Germany	10
CPC	Gódi Szilárd	539	yes	yes	2013	Ann Oncol.	7.04	1	10	Germany	10
CPC	Németh Balázs	1594	yes	yes	2009	BMC Cancer	3.36	1	10	Germany	10
CPC	Pár Gabriella	65	yes	yes	2015	J Clin Oncol	18.43	1	9	Germany	9
CPC	Gódi Szilárd	814	yes	yes	2012	Nutr J.	2.6	1	9	Germany	9
CP	Párniczky Andrea	1234	yes	yes	2004	Gastroenterology.	16.716	1	8	Germany	8
CPC	Halász Adrienn	2353	yes	yes	2005	BMC Cancer.	3.36	1	5	Germany	5
CPC	Halász Adrienn	2455	yes	yes	2005	BMC Cancer.	3.36	1	5	Germany	5
CPC	Pár Gabriella	55	yes	yes	2015	Eur J Cancer	5.42	1	4	Germany	4
CPC	Gódi Szilárd	794	yes	yes	2012	BMC Cancer.	3.36	1	4	Germany	4
CPC	Gódi Szilárd	314	yes	yes	2014	Eur J Cancer.	5.42	1	3	Germany	3
CPC	Németh Balázs	1410	yes	yes	2010	BMC Cancer	3.36	1	3	Germany	3
CPC	Gódi Szilárd	300	yes	yes	2014	BMC Cancer.	3.36	1	3	Germany	3
CPC	Németh Balázs	1478	yes	yes	2009	BMC Cancer	3.36	1	2	Germany	2
CPC	Németh Balázs	1056	yes	yes	2011	J Cancer Res Clin Oncol.	3.08	1	2	Germany	2
CPC	Halász Adrienn	2933	yes	yes	2002	J Cancer Res Clin Oncol.	3.08	1	2	Germany	2
CPC	Halász Adrienn	2816	yes	yes	2003	Rofo.	1.4	1	2	Germany	2
CPC	Halász Adrienn	2523	yes	yes	2004	Chemotherapy.	1.29	1	2	Germany	2
CPC	Halász Adrienn	2796	yes	yes	2003	Zentralbl Chir.	1.05	1	2	Germany	2
CPC	Halász Adrienn	2975	yes	yes	2002	Radiology.	6.87	1	1	Germany	1
CPC	Halász Adrienn	2735	yes	yes	2003	Br J Cancer.	4.84	1	1	Germany	1
CPC	Gódi Szilárd	505	yes	yes	2013	BMC Cancer.	3.36	1	1	Germany	1
CPC	Gódi Szilárd	377	yes	yes	2014	BMC Cancer	3.36	1	1	Germany	1
CPC	Gódi Szilárd	910	yes	yes	2012	BMC Cancer.	3.36	1	1	Germany	1
CP	Illés Dóra	290	yes	yes	2013	BMC Gastroenterol	2.365	1	1	Germany	1
CPC	Gódi Szilárd	304	yes	yes	2014	Trials.	1.73	1	1	Germany	1
CPC	Halász Adrienn	2374	yes	yes	2005	Z Gastroenterol.	1.05	1	1	Germany	1
CPC	Halász Adrienn	2773	yes	yes	2003	J Clin Oncol.	18.43	1		Germany
CPC	Halász Adrienn	2914	yes	yes	2002	J Clin Oncol.	18.43	1		Germany
CPC	Halász Adrienn	2351	yes	yes	2005	Clin Gastroenterol Hepatol.	7.9	1		Germany
CPC	Halász Adrienn	2441	yes	yes	2006	Cancer Lett.	5.62	1		Germany
CPC	Halász Adrienn	2761	yes	yes	2003	Int J Radiat Oncol Biol Phys.	4.26	1		Germany
CPC	Halász Adrienn	2691	yes	yes	2004	Int J Radiat Oncol Biol Phys.	4.26	1		Germany
CP	Párniczky Andrea	860	yes	yes	2008	Surgery.	3.38	1		Germany
CPC	Halász Adrienn	2444	yes	yes	2005	Pancreatology.	2.84	1		Germany
CPC	Halász Adrienn	2938	yes	yes	2002	Scand J Gastroenterol.	2.36	1		Germany
CPC	Pár Gabriella	270	yes	no	2014	Hum Mol Genet	6.39	21	201	USA	89	Korea	13	China	19	Taiwan	13	Netherlands	4	Singapore	3	Australia	3	France	9	Germany	3	Italy	10	Canada	3	Spain	13	UK	12	Sweden	7
CPC	Pár Gabriella	222	yes	no	2014	Br J Cancer	4.84	12	15	Belgium	2	Taiwan	2	Poland	2	Italy	1	Canada	1	Singapore	1	Israel	1	Germany	1	UK	1	Switzerland	1	China	1	Romania	1
CPC	Pár Gabriella	113	yes	no	2015	J Natl Cancer Inst	12.58	10	15	Australia	3	Canada	1	France	1	Germany	2	Spain	2	Austria	1	Italy	2	Belgium	1	USA	1	Switzerland	1
CPC	Szűcs Ákos	3569	yes	no	1997	Eur J Cancer.	5.42	9	10	Belgium	1	The Netherlands	2	Spain	1	Switzerland	1	UK	1	Italy	1	France	1	Germany	1	Sweden	1
CPC	Szűcs Ákos	3071	yes	no	2001	Ann Surg.	8.33	8	14	UK	5	Germany	1	Italy	2	Greece	1	Spain	1	France	1	Sweden	1	Hungary	2
CPC	Szűcs Ákos	3074	yes	no	2001	Lancet.	45.22	8	10	UK	3	Germany	1	Italy	1	Greece	1	Spain	1	France	1	Hungary	1	Switzerland	1
CPC	Kui Balázs	2028	yes	no	2007	J Clin Oncol	18.43	7	11	Switzerland	5	Hungary	1	Italy	1	Sweden	1	Austria	1	Israel	1	Germany	1
CPC	Kui Balázs	2118	yes	no	2006	BMC Cancer	3.36	6	23	Germany	11	Austria	4	Belgium	3	UK	2	Spain	2	France	1
CPC	Németh Balázs	1481	yes	no	2010	Journal of Clinical Oncology	18.43	6	16	USA	7	France	5	switzerland	1	Belgium	1	Italy	1	Germany	1
CP	Párniczky Andrea	966	yes	no	2007	Ann Surg.	8.327	6	13	USA	3	Spain	4	Belgium	2	Schotland	1	UK	1	Germany	2
CPC	Németh Balázs	1630	yes	no	2009	International Journal of Cancer	5.09	6	10	UK	3	Hungary	2	Italy	1	Germany	2	Greece	1	Austria	1
CPC	Kui Balázs	1685	yes	no	2009	Br J Cancer	4.84	6	9	UK	4	Italy	1	Canada	1	Japan	1	Australia	1	Germany	1
CP	Illés Dóra	81	yes	no	2015	Endoscopy	5.05	4	14	Germany	6	Spain	6	Denmark	1	The Netherlands	1
CPC	Németh Balázs	1278	yes	no	2010	Journal of Clinical Oncology	18.43	4	11	Belgium	6	France	2	Netherlands	1	Germany	2
CP	Párniczky Andrea	965	yes	no	2007	Ann Surg.	8.327	4	8	Germany	3	Finland	2	Switzerland	1	Italy	2
CPC	Szűcs Ákos	3306	yes	no	1999	Eur J Cancer.	5.42	4	8	Germany	5	Switzerland	1	Italy	1	USA	1
CP	Demcsák Alexandra	1379	yes	no	2002	Endoscopy	5.05	4	8	Germany	5	The Netherlands	1	Canada	1	Czech Republic	1
CPC	Izbéki Ferenc	4026	yes	no	1992	N Engl J Med	55.87	4	7	Germany	3	USA	2	Japan	1	France	1
CP	Demcsák Alexandra	1432	yes	no	2002	Br J Surg	5.542	4	4	Germany	1	UK	1	Finland	1	Ireland	1
CPC	Kui Balázs	2110	yes	no	2007	Surg Endosc	3.26	4	4	Danmark	1	Sweden	1	Norway	1	Germany	1
CPC	Pár Gabriella	160	yes	no	2015	Eur J Cancer	5.42	3	13	Germany	12	Switzerland	1	Austria
CPC	Németh Balázs	1089	yes	no	2011	Journal of Nuclear Medicine	6.16	3	9	UK	3	Germany	2	Switzerland	4
CPC	Szűcs Ákos	3133	yes	no	2001	Lancet.	45.22	3	8	Germany	6	Denmark	1	Austria	1
CPC	Németh Balázs	1551	yes	no	2009	Cancer Journal	4.24	3	8	USA	5	Germany	1	Netherlands	2
CPC	Szűcs Ákos	3485	yes	no	1998	Ann Surg.	8.33	3	7	Italy	5	Germany	1	USA	1
CP	Demcsák Alexandra	1815	yes	no	1997	Gastroenterology	16.716	3	5	Germany	2	The Netherlands	1	Germany	2
CPC	Kui Balázs	2245	yes	no	2006	Br J Cancer	4.84	3	5	Germany	3	Spain	1	USA	1
CP	Demcsák Alexandra	1576	yes	no	2000	Lancet	45.22	3	4	UK	2	Finland	1	Germany	1
CPC	Kui Balázs	1991	yes	no	2007	Ann Oncol	7.04	3	4	Germany	2	Italy	1	France	1
CP	Demcsák Alexandra	1715	yes	no	1998	Pancreas	2.959	3	3	Germany	1	USA	1	Finland	1
CP	Demcsák Alexandra	1655	yes	no	1999	Gut	14.66	2	32	Switzerland	1	Germany	31
CP	Illés Dóra	172	yes	no	2013	PLoS One.	3.234	2	10	The Netherlands	9	Germany	1
CPC	Németh Balázs	1142	yes	no	2012	Investigational New Drugs	2.92	2	9	Germany	8	USA	1
CPC	Németh Balázs	1369	yes	no	2010	Annals of Oncology	7.04	2	8	Germany	4	Switzerland	4
CPC	Izbéki Ferenc	4068	yes	no	1991	Cancer	4.24	2	8	Germany	7	Netherlands	1
CP	Demcsák Alexandra	1939	yes	no	1995	Br J Surg	5.542	2	5	Switzerland	1	Germany	4
CP	Illés Dóra	26	yes	no	2015	Gut	14.66	2	4	Germany	3	US	1
CPC	Halász Adrienn	2596	yes	no	2004	J Nucl Med.	6.16	2	4	Germany	3	USA	1
CPC	Szűcs Ákos	3407	yes	no	1999	Arch Surg.	4.93	2	4	Germany	2	Japan	2
CPC	Németh Balázs	1066	yes	no	2011	Endocrine-Related Cancer	4.81	2	4	Germany	3	USA	1
CPC	Kui Balázs	2108	yes	no	2006	Surgery.	3.38	2	4	Germany	2	Switzerland	2
CPC	Szűcs Ákos	2992	yes	no	2002	Cancer Chemother Pharmacol.	2.77	2	4	Germany	2	Austria	2
CP	Demcsák Alexandra	1821	yes	no	1997	Am J Surg	2.291	2	4	Germany	3	Switzerland	1
CPC	Pár Gabriella	268	yes	no	2014	Anticancer Drugs	1.78	2	4	Germany	3	Switzerland	1
CPC	Kui Balázs	1809	yes	no	2008	J Clin Oncol	18.43	2	3	Germany	2	UK	1
CPC	Szűcs Ákos	3090	yes	no	2001	Br J Surg.	5.54	2	3	Germany	2	Sweden	1
CPC	Kui Balázs	2219	yes	no	2006	Br J Cancer	4.84	2	3	Germany	2	USA	1
CPC	Németh Balázs	963	yes	no	2013	J Clin Pharmacol.	2.48	2	3	Israel	2	Germany	1
CP	Demcsák Alexandra	2012	yes	no	1994	Neuroscience	0.455	2	3	Germany	2	Switzerland	1
CP	Illés Dóra	333	yes	no	2012	Gastrointest Endosc.	5.37	2	2	Italy	1	Germany	1
CPC	Szűcs Ákos	3359	yes	no	1999	Invest Radiol.	4.44	2	2	Germany	1	Norway	1
CPC	Szűcs Ákos	3000	yes	no	2002	Chem Res Toxicol.	3.53	2	2	USA	1	Germany	1
CPC	Szűcs Ákos	3588	yes	no	1997	Eur J Radiol.	2.37	2	2	Finland	1	Germany	1
CP	Demcsák Alexandra	1994	yes	no	1995	Am J Surg	2.291	2	2	Switzerland	1	Germany	1
CP	Párniczky Andrea	764	yes	no	2009	J Gastroenterol.	4.523	2	1	Germany	1
CP	Pár Gabriella	2094	yes	no	1993	Gastroenterology	16.716	1	29	Germany	29
CPC	Kui Balázs	1944	yes	no	2007	Ann Oncol	7.04	1	17	Germany	17
CPC	Kui Balázs	2168	yes	no	2006	J Clin Oncol	18.43	1	15	Germany	15
CPC	Kui Balázs	2096	yes	no	2007	Ann Oncol	7.04	1	13	Germany	13
CPC	Németh Balázs	1490	yes	no	2009	British Journal of Cancer	4.84	1	12	Germany	12
CPC	Kui Balázs	1681	yes	no	2009	BMC Surg	1.4	1	11	Germany	11
CPC	Gódi Szilárd	927	yes	no	2012	Br J Cancer.	4.84	1	10	Germany	10
CPC	Németh Balázs	1218	yes	no	2012	Investigational New Drugs	2.92	1	9	Germany	9
CPC	Szűcs Ákos	3188	yes	no	2000	Ann Oncol.	7.04	1	8	Germany	8
CPC	Szűcs Ákos	3196	yes	no	2000	Ann Oncol.	7.04	1	8	Germany	8
CPC	Kui Balázs	1643	yes	no	2009	Br J Cancer	4.84	1	8	Germany	8
CPC	Kui Balázs	2299	yes	no	2006	Eur J Surg Oncol	3.01	1	7	Germany	7
CPC	Kui Balázs	2148	yes	no	2007	Ann Oncol.	7.04	1	6	Germany	6
CPC	Németh Balázs	1168	yes	no	2011	Cancer Chemotherapy and Pharmacology	2.77	1	6	Germany	6
CP	Pár Gabriella	2271	yes	no	1986	Z. Gastroenterol.	1.05	1	6	Germany	6
CP	Párniczky Andrea	1226	yes	no	2004	Gastrointest Endosc.	5.37	1	5	Germany	5
CPC	Németh Balázs	1356	yes	no	2010	Tumour Biology	3.61	1	5	Germany	5
CPC	Kui Balázs	1698	yes	no	2008	BMC Cancer.	3.36	1	5	Germany	5
CPC	Kui Balázs	2295	yes	no	2006	J Interferon Cytokine Res	2	1	5	Germany	5
CP	Demcsák Alexandra	1968	yes	no	1995	Chirurg	0.574	1	5	Germany	5
CPC	Szűcs Ákos	3574	yes	no	1997	Proc Natl Acad Sci U S A.	9.67	1	4	Germany	4
CPC	Kui Balázs	1816	yes	no	2008	Eur J Nucl Med Mol Imaging	5.38	1	4	Germany	4
CP	Párniczky Andrea	1327	yes	no	2003	Metabolism.	3.89	1	4	Germany	4
CPC	Kui Balázs	2244	yes	no	2006	Strahlenther Onkol	2.91	1	4	Germany	4
CPC	Izbéki Ferenc	4264	yes	no	1979	Dtsch Med Wochenschr	0.54	1	4	Germany	4
CPC	Szűcs Ákos	3411	yes	no	1999	Am J Gastroenterol.	10.76	1	3	Germany	3
CP	Párniczky Andrea	1145	yes	no	2005	Ann Surg	8.327	1	3	Germany	3
CPC	Pár Gabriella	44	yes	no	2015	Oncoimmunology	6.27	1	3	Germany	3
CP	Demcsák Alexandra	1822	yes	no	1997	Br J Surg	5.542	1	3	Germany	3
CPC	Kui Balázs	2126	yes	no	2007	Eur J Cancer	5.42	1	3	Germany	3
CP	Párniczky Andrea	1020	yes	no	2006	J Antimicrob Chemother	5.31	1	3	Germany	3
CPC	Szűcs Ákos	3122	yes	no	2001	Endoscopy.	5.05	1	3	Germany	3
CPC	Pár Gabriella	102	yes	no	2015	Br J Cancer	4.84	1	3	Germany	3
CPC	Pár Gabriella	201	yes	no	2014	Br J Cancer	4.84	1	3	Germany	3
CPC	Kui Balázs	1986	yes	no	2007	Br J Cancer	4.84	1	3	Germany	3
CP	Illés Dóra	181	yes	no	2013	Crit Care.	4.48	1	3	Germany	3
CPC	Kui Balázs	2057	yes	no	2007	Cancer	4.24	1	3	Germany	3
CPC	Németh Balázs	1403	yes	no	2010	Journal of Cancer Research and Clinical Oncology	3.08	1	3	Germany	3
CPC	Kui Balázs	1900	yes	no	2008	Eur J Surg Oncol.	3.01	1	3	Germany	3
CPC	Szűcs Ákos	3220	yes	no	2000	Eur J Surg Oncol.	3.01	1	3	Germany	3
CPC	Németh Balázs	1555	yes	no	2009	pancreatology	2.84	1	3	Germany	3
CP	Demcsák Alexandra	1844	yes	no	1997	J Gastrointest Surg	2.8	1	3	Germany	3
CP	Párniczky Andrea	1038	yes	no	2006	Transpl Int	2.599	1	3	Germany	3
CP	Demcsák Alexandra	1675	yes	no	1999	Dig Surg	2.162	1	3	Germany	3
CPC	Németh Balázs	1423	yes	no	2010	Medical Science Monitor	1.43	1	3	Germany	3
CPC	Kui Balázs	1636	yes	no	2009	World J Surg Oncol	1.41	1	3	Germany	3
CP	Párniczky Andrea	1173	yes	no	2004	Med Klin (Munich).	0.27	1	3	Germany	3
CP	Demcsák Alexandra	1841	yes	no	1997	N Engl J Med	55.87	1	2	Germany	2
CPC	Szűcs Ákos	3243	yes	no	2000	Lancet.	45.22	1	2	Germany	2
CP	Demcsák Alexandra	2009	yes	no	1994	Am J Gastroenterol	10.755	1	2	Germany	2
CPC	Szűcs Ákos	3121	yes	no	2001	Endoscopy.	5.05	1	2	Germany	2
CP	Párniczky Andrea	1324	yes	no	2003	Endoscopy.	5.05	1	2	Germany	2
CPC	Gódi Szilárd	681	yes	no	2013	Br J Cancer.	4.84	1	2	Germany	2
CP	Demcsák Alexandra	1371	yes	no	2002	Clin Nutr	4.476	1	2	Germany	2
CPC	Kui Balázs	2072	yes	no	2007	BMC Cancer	3.36	1	2	Germany	2
CP	Illés Dóra	137	yes	no	2014	PLoS One	3.234	1	2	Germany	2
CP	Demcsák Alexandra	1533	yes	no	2000	Eur J Gastroenterol Hepatol	2.25	1	2	Germany	2
CPC	Szűcs Ákos	3022	yes	no	2002	Langenbecks Arch Surg.	2.19	1	2	Germany	2
CPC	Németh Balázs	1614	yes	no	2010	Langenbecks Archives of Surgery	2.19	1	2	Germany	2
CP	Párniczky Andrea	1245	yes	no	2004	Digestion.	2.097	1	2	Germany	2
CPC	Szűcs Ákos	3202	yes	no	2000	Anticancer Drugs.	1.78	1	2	Germany	2
CPC	Halász Adrienn	2919	yes	no	2002	Anticancer Drugs.	1.78	1	2	Germany	2
CP	Demcsák Alexandra	1583	yes	no	2000	Eur J Med Res	1.5	1	2	Germany	2
CP	Demcsák Alexandra	1923	yes	no	1995	Eur J Med Res	1.5	1	2	Germany	2
CP	Párniczky Andrea	1313	yes	no	2003	Rofo.	1.4	1	2	Germany	2
CP	Párniczky Andrea	1090	yes	no	2005	Z Gastroenterol.	1.05	1	2	Germany	2
CPC	Szűcs Ákos	3312	yes	no	1999	Arzneimittelforschung.	0.7	1	2	Germany	2
CP	Pár Gabriella	2288	yes	no	1985	Dtsch Med Wochenschr.	0.542	1	2	Germany	2
CP	Demcsák Alexandra	1623	yes	no	1999	Med Klin (Munich)	0.27	1	2	Germany	2
CP	Pár Gabriella	2206	yes	no	1989	Gastroenterology	16.716	1	1	Germany	1
CP	Demcsák Alexandra	1646	yes	no	1999	Gut	14.66	1	1	Germany	1
CP	Pár Gabriella	2387	yes	no	1978	Gut	14.66	1	1	Germany	1
CP	Demcsák Alexandra	1977	yes	no	1995	Gut	14.66	1	1	Germany	1
CP	Illés Dóra	203	yes	no	2013	Ann Surg	8.327	1	1	Germany	1
CP	Demcsák Alexandra	1522	yes	no	2001	Ann Surg	8.327	1	1	Germany	1
CP	Demcsák Alexandra	1705	yes	no	1998	Ann Surg	8.327	1	1	Germany	1
CP	Demcsák Alexandra	1966	yes	no	1995	Ann Surg	8.327	1	1	Germany	1
CP	Demcsák Alexandra	1754	yes	no	1998	Clin Chem	7.911	1	1	Germany	1
CP	Demcsák Alexandra	1879	yes	no	1996	Intensive Care Med	7.21	1	1	Germany	1
CPC	Izbéki Ferenc	3983	yes	no	1993	Radiology	6.87	1	1	Germany	1
CPC	Szűcs Ákos	3427	yes	no	1999	Radiology.	6.87	1	1	Germany	1
CP	Demcsák Alexandra	1545	yes	no	2000	Aliment Pharmacol Ther	5.727	1	1	Germany	1
CP	Párniczky Andrea	907	yes	no	2008	Br J Surg	5.542	1	1	Germany	1
CPC	Izbéki Ferenc	3832	yes	no	1995	Br J Surg	5.54	1	1	Germany	1
CPC	Gódi Szilárd	542	yes	no	2013	Eur J Cancer	5.42	1	1	Germany	1
CPC	Szűcs Ákos	3048	yes	no	2002	Gastrointest Endosc.	5.37	1	1	Germany	1
CPC	Szűcs Ákos	3134	yes	no	2001	Gastrointest Endosc.	5.37	1	1	Germany	1
CP	Demcsák Alexandra	1723	yes	no	1998	Gastrointest Endosc	5.37	1	1	Germany	1
CP	Illés Dóra	126	yes	no	2014	J Am Coll Surg	5.12	1	1	Germany	1
CP	Demcsák Alexandra	1649	yes	no	1999	Ultraschall Med	4.92	1	1	Germany	1
CPC	Kui Balázs	1933	yes	no	2007	Br J Cancer	4.84	1	1	Germany	1
CPC	Izbéki Ferenc	4152	yes	no	1989	Immun Infekt	3.73	1	1	Germany	1
CPC	Németh Balázs	1366	yes	no	2010	Current Molecular Medicine	3.62	1	1	Germany	1
CPC	Halász Adrienn	2311	yes	no	2005	Curr Opin Investig Drugs.	3.55	1	1	Germany	1
CP	Illés Dóra	344	yes	no	2012	Surgery	3.38	1	1	Germany	1
CP	Illés Dóra	447	yes	no	2012	Surgery	3.38	1	1	Germany	1
CP	Párniczky Andrea	1156	yes	no	2005	Surgery	3.38	1	1	Germany	1
CP	Párniczky Andrea	1309	yes	no	2003	Surgery.	3.38	1	1	Germany	1
CPC	Izbéki Ferenc	4099	yes	no	1991	Acta Oncol	3	1	1	Germany	1
CP	Illés Dóra	490	yes	no	2011	Pancreas	2.959	1	1	Germany	1
CP	Párniczky Andrea	1228	yes	no	2004	Pancreas.	2.959	1	1	Germany	1
CPC	Pár Gabriella	220	yes	no	2014	Strahlenter Onkol	2.91	1	1	Germany	1
CP	Demcsák Alexandra	1530	yes	no	2000	Scand J Gastroenterol	2.36	1	1	Germany	1
CP	Illés Dóra	567	yes	no	2010	Dig Dis	2.181	1	1	Germany	1
CP	Pár Gabriella	2109	yes	no	1993	Digestion	2.097	1	1	Germany	1
CPC	Szűcs Ákos	3185	yes	no	2000	Br J Radiol.	2.03	1	1	Germany	1
CPC	Kui Balázs	2066	yes	no	2007	Anticancer Res	1.83	1	1	Germany	1
CPC	Halász Adrienn	2326	yes	no	2005	Anticancer Res.	1.83	1	1	Germany	1
CPC	Halász Adrienn	2629	yes	no	2004	Anticancer Drugs.	1.78	1	1	Germany	1
CPC	Izbéki Ferenc	3952	yes	no	1993	Rofo	1.4	1	1	Germany	1
CP	Pár Gabriella	2148	yes	no	1992	Z. Gastroenterol.	1.05	1	1	Germany	1
CP	Pár Gabriella	2196	yes	no	1990	Z. Gastroenterol.	1.05	1	1	Germany	1
CPC	Kui Balázs	2012	yes	no	2007	Hepatogastroenterology	0.93	1	1	Germany	1
CPC	Izbéki Ferenc	3781	yes	no	1995	Hepatogastroenterology	0.93	1	1	Germany	1
CP	Pár Gabriella	2266	yes	no	1986	Hepatogatroenterology	0.93	1	1	Germany	1
CPC	Kui Balázs	1642	yes	no	2009	Onkologie	0.86	1	1	Germany	1
CP	Pár Gabriella	2225	yes	no	1989	Klin Wochenschr	0.84	1	1	Germany	1
CP	Pár Gabriella	2241	yes	no	1988	Chirurg	0.574	1	1	Germany	1
CP	Pár Gabriella	2245	yes	no	1988	Chirurg	0.574	1	1	Germany	1
CP	Demcsák Alexandra	1818	yes	no	1997	Chirurg	0.574	1	1	Germany	1
CP	Pár Gabriella	2399	yes	no	1977	Dtsch Med Wochenschr.	0.542	1	1	Germany	1
CP	Demcsák Alexandra	1824	yes	no	1997	Dtsch Med Wochenschr	0.542	1	1	Germany	1
CPC	Halász Adrienn	2312	yes	no	2005	J Clin Oncol.	18.43	1		Germany
CP	Párniczky Andrea	848	yes	no	2008	Gastroenterology.	16.716	1		Germany
CPC	Gódi Szilárd	837	yes	no	2013	Gut	14.66	1		Germany
CPC	Gódi Szilárd	763	yes	no	2012	Ann Surg.	8.33	1		Germany
CPC	Kui Balázs	1987	yes	no	2007	Genet Med	7.33	1		Germany
CP	Demcsák Alexandra	1653	yes	no	1999	Aliment Pharmacol Ther	5.727	1		Germany
CPC	Németh Balázs	1115	yes	no	2011	European Journal of Cancer	5.42	1		Germany
CP	Demcsák Alexandra	1493	yes	no	2001	Gastrointest Endosc	5.37	1		Germany
CPC	Szűcs Ákos	3153	yes	no	2001	Int J Cancer.	5.09	1		Germany
CPC	Szűcs Ákos	3186	yes	no	2000	J Exp Clin Cancer Res.	4.43	1		Germany
CPC	Szűcs Ákos	3468	yes	no	1998	Cancer.	4.24	1		Germany
CPC	Szűcs Ákos	3547	yes	no	1998	Eur J Nucl Med.	3.464	1		Germany
CPC	Izbéki Ferenc	4058	yes	no	1992	J Cancer Res Clin Oncol	3.08	1		Germany
CPC	Szűcs Ákos	3458	yes	no	1998	Eur J Surg Oncol.	3.01	1		Germany
CPC	Szűcs Ákos	3568	yes	no	1997	Eur J Surg Oncol.	3.01	1		Germany
CP	Illés Dóra	616	yes	no	2010	Pancreas	2.959	1		Germany
CPC	Szűcs Ákos	3095	yes	no	2001	World J Surg.	2.64	1		Germany
CPC	Szűcs Ákos	3219	yes	no	2000	World J Surg.	2.64	1		Germany
CPC	Szűcs Ákos	3234	yes	no	2000	Scand J Gastroenterol.	2.36	1		Germany
CPC	Halász Adrienn	2890	yes	no	2002	Scand J Gastroenterol.	2.36	1		Germany
CP	Párniczky Andrea	1360	yes	no	2002	Scand J Gastroenterol	2.36	1		Germany
CP	Párniczky Andrea	844	yes	no	2008	Am J Surg	2.291	1		Germany
CPC	Halász Adrienn	2717	yes	no	2003	Cancer Invest.	2.22	1		Germany
CPC	Szűcs Ákos	3025	yes	no	2002	Cancer Invest.	2.22	1		Germany
CPC	Szűcs Ákos	3625	yes	no	1997	Digestion.	2.1	1		Germany
CPC	Szűcs Ákos	3639	yes	no	1997	Digestion.	2.1	1		Germany
CP	Pár Gabriella	2059	yes	no	1994	Digestion	2.097	1		Germany
CP	Pár Gabriella	2149	yes	no	1992	Digestion	2.097	1		Germany
CPC	Szűcs Ákos	3363	yes	no	1999	Anticancer Res.	1.83	1		Germany
CPC	Szűcs Ákos	3366	yes	no	1999	Anticancer Res.	1.83	1		Germany
CPC	Halász Adrienn	2792	yes	no	2003	Anticancer Res.	1.83	1		Germany
CPC	Halász Adrienn	2793	yes	no	2003	Anticancer Res.	1.83	1		Germany
CPC	Szűcs Ákos	3146	yes	no	2000	Anticancer Res.	1.83	1		Germany
CPC	Szűcs Ákos	3364	yes	no	1999	Anticancer Res.	1.83	1		Germany
CPC	Szűcs Ákos	3365	yes	no	1999	Anticancer Res.	1.83	1		Germany
CPC	Németh Balázs	1527	yes	no	2010	Anticancer Drugs	1.78	1		Germany
CPC	Szűcs Ákos	3334	yes	no	1999	Anticancer Drugs.	1.78	1		Germany
CPC	Szűcs Ákos	3294	yes	no	2000	Cancer Biother Radiopharm.	1.78	1		Germany
CPC	Szűcs Ákos	3464	yes	no	1998	Nucl Med Commun.	1.67	1		Germany
CPC	Szűcs Ákos	3344	yes	no	1999	Z Gastroenterol.	1.05	1		Germany
CP	Demcsák Alexandra	1996	yes	no	1995	Zentralbl Chir	1.048	1		Germany
CPC	Gódi Szilárd	525	yes	no	2013	Hepatogastroenterology.	0.93	1		Germany
CPC	Szűcs Ákos	3417	yes	no	1999	Hepatogastroenterology.	0.93	1		Germany
CPC	Szűcs Ákos	3486	yes	no	1998	Hepatogastroenterology.	0.93	1		Germany
CPC	Szűcs Ákos	3505	yes	no	1998	Hepatogastroenterology.	0.93	1		Germany
CPC	Halász Adrienn	2469	yes	no	2005	Hepatogastroenterology.	0.93	1		Germany
CP	Pár Gabriella	2089	yes	no	1993	Acta Gastroenterol Belg	0.912	1		Germany
CPC	Izbéki Ferenc	3968	yes	no	1993	Acta Gastroenterol Belg	0.91	1		Germany
CPC	Izbéki Ferenc	4127	yes	no	1990	Onkologie	0.86	1		Germany
CP	Demcsák Alexandra	1867	yes	no	1996	Chirurg	0.574	1		Germany
EPC	Balázs Anita	364	yes		2014	Nat Genet.	29.35	17	98	USA	47	Germany	4	Spain	8	Canada	3	Australia	3	Italy	9	France	4	Netherlands	3	UK	5	Greece	4	Lithuania	1	Denmark	1	Poland	1	Sweden	1	Czech Republik	2	Japan	1	Finland	1
EPC	Balázs Anita	124	yes		2015	Nat Genet.	29.35	13	49	USA	17	Italy	10	Canada	4	Australia	1	France	1	netherlands	2	Germany	4	Malaysia	1	Czech Republic	4	Greece	1	UK	2	Lithuania	1	Poland	1
EPC	Balázs Anita	165	yes		2015	Int J Cancer.	5.09	11	41	Germany	5	USA	12	Italy	11	Czech Republik	3	Canada	1	netherlands	2	UK	2	Malaysia	1	Greece	1	Lithuania	1	Poland	2
EPC	Rakonczay Zoltán	1716	yes		2006	J Mol Med (Berl)	5.11	11	27	Germany	11	The Netherlands	1	Italy	4	Spain	2	Turkey	1	Switzerland	3	India	3	United Kingdom	2
EPC	Balázs Anita	186	yes		2015	Cancer Cell.	23.52	6	19	UK	3	Italy	2	Germany	7	USA	1	Austria	3	Hungary	3
EPC	Balázs Anita	275	yes		2015	Nat Genet.	29.35	6	14	Germany	8	UK	2	Spain	1	USA	1	Netherlands	1	Austria	1
EPC	Balázs Anita	53	yes		2015	Cancer Discov.	19.45	5	9	Switzerland	3	UK	1	Italy	2	Germany	2	USA	1
EPC	Rakonczay Zoltán	1892	yes		2005	Clin Cancer Res	8.72	5	7	Germany	3	Czech Republic	1	Japan	1	USA	1	Australia	1
EPC	Balázs Anita	612	yes		2013	PLoS One.	3.23	5	6	Spain	2	Germany	1	Italy	1	India	1	USA	1
EPC	Balázs Anita	318	yes		2014	J Clin Endocrinol Metab.	6.21	4	9	Germany	5	Luxembourg	1	USA	2	UK	1
EPC	Balázs Anita	77	yes		2015	Lancet.	45.22	4	8	UK	4	Italy	2	Netherlands	1	Germany	1
EPC	Balázs Anita	546	yes		2013	Gastroenterology.	4.52	4	8	UK	4	Italy	2	Netherlands	1	Germany	1
EPC	Balázs Anita	377	yes		2014	Cell.	32.242	4	7	USA	3	Germany	2	Italy	1	Sweden	1
EPC	Maléth József	1113	yes		2010	Clin Cancer Res	8.72	4	7	Germany	4	USA	1	UK	1	Ireland	1
EPC	Balázs Anita	208	yes		2015	Clin Cancer Res.	8.72	4	7	Spain	2	Germany	2	UK	2	Turkey	1
EPC	Maléth József	1107	yes		2010	Br J Cancer	4.84	4	7	Germany	4	China	1	USA	1	Slovak Republic	1
EPC	Balázs Anita	421	yes		2014	Cancer Res.	9.33	4	6	Spain	2	France	1	Germany	1	USA	2
EPC	Balázs Anita	268	yes		2015	Oncogene.	8.46	4	6	Germany	2	Switzerland	1	Sweden	2	UK	1
EPC	Balázs Anita	144	yes		2015	PLoS One.	3.23	4	6	Hungary	3	Sweden	1	Germany	1	USA	1
EPC	Maléth József	831	yes		2012	J Clin Invest.	13.22	4	5	France	1	Germany	2	Canada	1	USA	1
EPC	Maléth József	1164	yes		2010	Br J Pharmacol	4.84	4	5	USA	2	Germany	1	China	1	Singapore	1
EPC	Balázs Anita	510	yes		2014	Carcinogenesis.	5.33	3	12	Spain	8	Germany	3	USA	1
EPC	Balázs Anita	370	yes		2014	EMBO J.	10.43	3	10	UK	4	USA	1	Germany	5
EPC	Maléth József	1339	yes		2009	Clin Cancer Res	8.72	3	10	USA	7	Austria	1	Germany	2
EPC	Balázs Anita	121	yes		2015	Pancreatology.	2.837	3	8	Germany	6	Italy	1	UK	1
EPC	Balázs Anita	282	yes		2015	Cancer Lett.	5.62	3	7	Germany	5	Switzerland	1	Turkey	1
EPC	Balázs Anita	665	yes		2013	PLoS One.	3.23	3	7	Germany	4	France	2	Sweden	1
EPC	Balázs Anita	688	yes		2013	Pancreatology.	2.837	3	7	Germany	4	Sweden	2	Azerbaijan	1
EPC	Balázs Anita	247	yes		2015	Diabetes.	8.1	3	6	USA	4	Germany	1	Canada	1
EPC	Balázs Anita	506	yes		2014	Cancer Lett.	5.62	3	6	China	3	USA	2	Germany	1
EPC	Rakonczay Zoltán	1928	yes		2004	Br J Cancer	4.84	3	6	Australia	4	United Kingdom	1	Germany	1
EPC	Maléth József	973	yes		2011	Cancer Biol Ther	3.07	3	6	USA	3	Germany	2	The Netherlands	1
EPC	Maléth József	1121	yes		2010	Clin Cancer Res	8.72	3	5	UK	2	Italy	2	Germany	1
EPC	Balázs Anita	188	yes		2015	J Nucl Med.	6.16	3	5	UK	2	Germany	2	Italy	1
EPC	Balázs Anita	631	yes		2013	Mol Cancer Ther.	5.68	3	5	USA	3	Australia	1	Germany	1
EPC	Balázs Anita	404	yes		2014	Pharm Res.	3.42	3	5	Germany	1	Spain	3	UK	1
EPC	Ignáth Imre	2245	yes		2001	Clin Cancer Res.	8.72	3	4	USA	2	Germany	1	Switzerland	1
EPC	Maléth József	1115	yes		2011	Drug Metab Dispos	3.25	3	4	Germany	2	France	1	Poland	1
EPC	Balázs Anita	620	yes		2013	PLoS One.	3.23	3	4	Germany	2	Austria	1	USA	1
EPC	Maléth József	1397	yes		2008	Cancer Genomics Proteomics	2.7	3	4	Switzerland	1	Germany	2	USA	1
EPC	Balázs Anita	514	yes		2014	World J Gastroenterol.	2.37	3	4	Germany	2	Sweden	1	UK	1
EPC	Ignáth Imre	2252	yes		2001	Gene.	2.14	3	4	USA	2	Germany	1	China	1
EPC	Balázs Anita	558	yes		2013	Gut.	14.66	3	3	UK	1	Germany	1	USA	1
EPC	Rakonczay Zoltán	1835	yes		2005	Am J Pathol	4.59	3	3	Switzerland	1	USA	1	Germany	1
EPC	Balázs Anita	98	yes		2015	Mar Drugs.	2.85	2	13	Germany	12	Italy	1
EPC	Balázs Anita	241	yes		2015	Gut.	14.66	2	11	Germany	10	Turkey	1
EPC	Balázs Anita	179	yes		2015	EMBO Mol Med.	8.67	2	10	Germany	9	Austria	1
EPC	Balázs Anita	207	yes		2015	Br J Cancer.	4.84	2	10	Italy	9	Germany	1
EPC	Balázs Anita	352	yes		2014	Gastroenterology.	4.52	2	9	Spain	8	Germany	1
EPC	Balázs Anita	309	yes		2014	Clin Cancer Res.	8.72	2	8	USA	7	Germany	1
EPC	Rakonczay Zoltán	1815	yes		2005	Clin Cancer Res	8.72	2	7	Germany	6	Italy	1
EPC	Rakonczay Zoltán	2057	yes		2003	Clin Cancer Res	8.72	2	7	USA	6	Germany	1
EPC	Maléth József	1086	yes		2011	Ann Surg	8.33	2	7	Germany	6	USA	1
EPC	Maléth József	977	yes		2011	J Pathol.	7.429	2	7	Germany	6	USA	1
EPC	Maléth József	776	yes		2013	Int J Cancer.	5.09	2	7	Germany	6	Denmark	1
EPC	Balázs Anita	296	yes		2014	J Biol Chem.	4.57	2	7	Germany	6	UK	1
EPC	Balázs Anita	202	yes		2015	Neoplasia.	4.25	2	7	Italy	3	Germany	4
EPC	Balázs Anita	37	yes		2015	Immunity.	21.561	2	6	USA	5	Germany	1
EPC	Balázs Anita	106	yes		2015	Proc Natl Acad Sci U S A.	9.67	2	6	USA	5	Germany	1
EPC	Balázs Anita	585	yes		2013	Clin Cancer Res.	8.72	2	6	USA	5	Germany	1
EPC	Maléth József	1327	yes		2009	Clin Cancer Res	8.72	2	6	USA	5	Germany	1
EPC	Balázs Anita	437	yes		2014	PLoS One.	3.23	2	6	Germany	4	Denmark	2
EPC	Maléth József	935	yes		2012	Gastroenterology	4.52	2	5	USA	4	Germany	1
EPC	Maléth József	1474	yes		2008	Neoplasia	4.25	2	5	Germany	3	USA	2
EPC	Rakonczay Zoltán	1788	yes		2006	Clin Exp Metastasis	3.491	2	5	Australia	4	Germany	1
EPC	Maléth József	865	yes		2012	Differentiation.	3.44	2	5	USA	1	Germany	4
EPC	Balázs Anita	51	yes		2015	Exp Cell Res.	3.25	2	5	Germany	4	Russia	1
EPC	Ignáth Imre	2546	yes		1997	Cancer Res.	9.33	2	4	USA	3	Germany	1
EPC	Rakonczay Zoltán	1848	yes		2005	Clin Cancer Res	8.72	2	4	Germany	3	USA	1
EPC	Rakonczay Zoltán	1931	yes		2004	Clin Cancer Res	8.72	2	4	Germany	3	United Kingdom	1
EPC	Maléth József	1322	yes		2009	Pancreas	5.67	2	4	Germany	3	USA	1
EPC	Balázs Anita	710	yes		2013	Int J Cancer.	5.09	2	4	Germany	3	France	1
EPC	Balázs Anita	668	yes		2013	Br J Cancer.	4.84	2	4	Germany	3	Israel	1
EPC	Ignáth Imre	2643	yes		1995	Gastroenterology.	4.52	2	4	Germany	2	USA	2
EPC	Maléth József	802	yes		2012	BMC Cancer.	3.36	2	4	Germany	3	Ukraine	1
EPC	Maléth József	1126	yes		2010	PLoS One	3.23	2	4	Italy	3	Germany	1
EPC	Balázs Anita	347	yes		2014	Expert Rev Anticancer Ther.	2.249	2	4	USA	3	Germany	1
EPC	Laczkó Dorottya	3503	yes		1977	J Natl Cancer Inst.	12.58	2	3	USA	1	Germany	2
EPC	Rakonczay Zoltán	2083	yes		2003	Cancer Res	9.33	2	3	Germany	2	Japan	1
EPC	Laczkó Dorottya	3528	yes		1976	Cancer Res.	9.33	2	3	USA	1	Germany	2
EPC	Laczkó Dorottya	3566	yes		1975	Cancer Res.	9.33	2	3	USA	1	Germany	2
EPC	Maléth József	1394	yes		2009	Clin Cancer Res	8.72	2	3	Germany	2	France	1
EPC	Maléth József	997	yes		2011	Clin Cancer Res	8.72	2	3	Libanon	2	Germany	1
EPC	Laczkó Dorottya	3537	yes		1976	Cancer Lett.	5.62	2	3	USA	1	Germany	2
EPC	Laczkó Dorottya	3563	yes		1975	Cancer Lett.	5.62	2	3	USA	1	Germany	2
EPC	Rakonczay Zoltán	2078	yes		2003	J Cell Sci	5.43	2	3	Germany	2	Japan	1
EPC	Laczkó Dorottya	3225	yes		1983	Carcinogenesis	5.33	2	3	Germany	1	Japan	2
EPC	Laczkó Dorottya	3570	yes		1975	Cancer.	5.068	2	3	USA	1	Germany	2
EPC	Balázs Anita	705	yes		2013	PLoS Comput Biol.	4.62	2	3	Germany	2	South Africa	1
EPC	Rakonczay Zoltán	2092	yes		2003	Gastroenterology	4.52	2	3	Switzerland	2	Germany	1
EPC	Rakonczay Zoltán	1825	yes		2005	Neoplasia	4.25	2	3	Germany	2	United Kingdom	1
EPC	Rakonczay Zoltán	1918	yes		2005	Surgery	3.38	2	3	USA	2	Germany	1
EPC	Balázs Anita	649	yes		2013	Exp Cell Res.	3.25	2	3	Germany	2	UK	1
EPC	Maléth József	1031	yes		2011	Cancer Biol Ther	3.07	2	3	Germany	2	USA	1
EPC	Balázs Anita	722	yes		2013	World J Gastroenterol.	2.37	2	3	Germany	2	South Africa	1
EPC	Rakonczay Zoltán	1989	yes		2004	J Surg Res	1.94	2	3	USA	2	Germany	1
EPC	Laczkó Dorottya	3239	yes		1982	Cell	32.242	2	2	USA	1	Germany	1
EPC	Rakonczay Zoltán	2070	yes		2003	Cancer Res	9.33	2	2	USA	1	Germany	1
EPC	Balázs Anita	183	yes		2015	EJNMMI Res.	5.38	2	2	Switzerland	1	Germany	1
EPC	Laczkó Dorottya	3586	yes		1974	Am J Pathol.	4.59	2	2	USA	1	Germany	1
EPC	Maléth József	1116	yes		2010	Neoplasia	4.25	2	2	Germany	1	USA	1
EPC	Maléth József	1130	yes		2010	Neoplasia	4.25	2	2	Germany	1	Sweden	1
EPC	Rakonczay Zoltán	1669	yes		2007	Neoplasia	4.25	2	2	USA	1	Germany	1
EPC	Maléth József	828	yes		2012	PLoS One.	3.23	2	2	USA	1	Germany	1
EPC	Rakonczay Zoltán	1663	yes		2007	J Gastrointest Surg	2.8	2	2	Germany	1	USA	1
EPC	Ignáth Imre	2275	yes		2001	Peptides.	2.62	2	2	Hungary	1	Germany	1
EPC	Laczkó Dorottya	3224	yes		1983	Oncology	2.422	2	2	UK	1	Germany	1
EPC	Ignáth Imre	2663	yes		1995	Exp Toxicol Pathol.	1.86	2	2	Germany	1	USA	1
EPC	Balázs Anita	143	yes		2015	Mol Cancer.	4.26	1	19	Germany	19
EPC	Balázs Anita	547	yes		2013	Gastroenterology.	4.52	1	13	Germany	13
EPC	Balázs Anita	438	yes		2014	Mol Oncol.	5.33	1	11	Germany	11
EPC	Balázs Anita	128	yes		2015	Int J Cancer.	5.09	1	10	Germany	10
EPC	Balázs Anita	488	yes		2014	Int J Cancer.	5.09	1	10	Germany	10
EPC	Balázs Anita	726	yes		2012	Clin Cancer Res.	8.72	1	9	Germany	9
EPC	Balázs Anita	391	yes		2014	Surgery.	3.38	1	9	Germany	9
EPC	Balázs Anita	491	yes		2014	Cancer Res.	9.33	1	8	Germany	8
EPC	Balázs Anita	314	yes		2014	Cell Death Dis.	5.01	1	8	Germany	8
EPC	Balázs Anita	155	yes		2015	Cell Immunol.	1.92	1	8	Germany	8
EPC	Balázs Anita	310	yes		2014	Clin Cancer Res.	8.72	1	7	Germany	7
EPC	Maléth József	944	yes		2012	J Pathol	7.429	1	7	Germany	7
EPC	Balázs Anita	115	yes		2015	Oncoimmunology.	6.27	1	7	Germany	7
EPC	Balázs Anita	240	yes		2015	Int J Cancer.	5.09	1	7	Germany	7
EPC	Balázs Anita	176	yes		2015	BMC Cancer.	3.36	1	7	Germany	7
EPC	Balázs Anita	426	yes		2014	Exp Cell Res.	3.25	1	7	Germany	7
EPC	Balázs Anita	237	yes		2015	Cell Death Differ.	8.18	1	6	Germany	6
EPC	Balázs Anita	190	yes		2015	J Gastroenterol Hepatol.	3.504	1	6	Germany	6
EPC	Maléth József	1133	yes		2010	PLoS One	3.23	1	6	Germany	6
EPC	Rakonczay Zoltán	1871	yes		2006	Int J Colorectal Dis	2.45	1	6	Germany	6
EPC	Maléth József	1352	yes		2009	Cancer Gene Ther.	2.42	1	6	Germany	6
EPC	Maléth József	845	yes		2013	Gut.	14.66	1	5	Germany	5
EPC	Balázs Anita	490	yes		2014	Cancer Res.	9.33	1	5	Germany	5
EPC	Maléth József	1338	yes		2009	Clin Cancer Res	8.72	1	5	Germany	5
EPC	Maléth József	1184	yes		2010	Int J Cancer	5.09	1	5	Germany	5
EPC	Maléth József	1064	yes		2011	Cancer Sci	3.52	1	5	Germany	5
EPC	Maléth József	1325	yes		2009	Clin Exp Metastasis	3.491	1	5	Germany	5
EPC	Balázs Anita	739	yes		2012	BMC Cancer.	3.36	1	5	Germany	5
EPC	Maléth József	743	yes		2012	BMC Cancer.	3.36	1	5	Germany	5
EPC	Balázs Anita	173	yes		2015	J Cancer Res Clin Oncol.	3.08	1	5	Germany	5
EPC	Rakonczay Zoltán	1813	yes		2006	Pancreatology	2.837	1	5	Germany	5
EPC	Rakonczay Zoltán	1777	yes		2006	Prostaglandins Leukot Essent Fatty Acids	2.35	1	5	Germany	5
EPC	Rakonczay Zoltán	1829	yes		2006	Prostaglandins Leukot Essent Fatty Acids	2.35	1	5	Germany	5
EPC	Rakonczay Zoltán	1934	yes		2004	J Clin Oncol	18.43	1	4	Germany	4
EPC	Maléth József	1413	yes		2008	Clin Cancer Res	8.72	1	4	Germany	4
EPC	Rakonczay Zoltán	1711	yes		2006	Clin Cancer Res	8.72	1	4	Germany	4
EPC	Rakonczay Zoltán	1916	yes		2005	Clin Cancer Res	8.72	1	4	Germany	4
EPC	Rakonczay Zoltán	1978	yes		2004	Clin Cancer Res	8.72	1	4	Germany	4
EPC	Rakonczay Zoltán	1998	yes		2004	Clin Cancer Res	8.72	1	4	Germany	4
EPC	Balázs Anita	435	yes		2014	Clin Cancer Res.	8.72	1	4	Germany	4
EPC	Balázs Anita	569	yes		2013	Pancreas.	5.67	1	4	Germany	4
EPC	Rakonczay Zoltán	1608	yes		2007	Carcinogenesis	5.33	1	4	Germany	4
EPC	Rakonczay Zoltán	1956	yes		2004	Int J Cancer	5.09	1	4	Germany	4
EPC	Maléth József	992	yes		2011	FASEB J	5.04	1	4	Germany	4
EPC	Maléth József	933	yes		2012	FASEB J.	5.04	1	4	Germany	4
EPC	Maléth József	1099	yes		2011	Br J Pharmacol.	4.84	1	4	Germany	4
EPC	Rakonczay Zoltán	1895	yes		2005	Gastroenterology	4.52	1	4	Germany	4
EPC	Balázs Anita	33	yes		2015	Mol Cancer.	4.26	1	4	Germany	4
EPC	Maléth József	1429	yes		2008	Am J Physiol Gastrointest Liver Physiol	3.8	1	4	Germany	4
EPC	Balázs Anita	289	yes		2014	PLoS One.	3.23	1	4	Germany	4
EPC	Balázs Anita	735	yes		2012	PLoS One.	3.23	1	4	Germany	4
EPC	Maléth József	1470	yes		2008	World J Gastroentero	2.37	1	4	Germany	4
EPC	Rakonczay Zoltán	2159	yes		2002	Prostaglandins Leukot Essent Fatty Acids	2.35	1	4	Germany	4
EPC	Rakonczay Zoltán	1600	yes		2007	Cancer Res	9.33	1	3	Germany	3
EPC	Maléth József	1446	yes		2008	Clin Cancer Res	8.72	1	3	Germany	3
EPC	Rakonczay Zoltán	1680	yes		2007	Oncogene	8.46	1	3	Germany	3
EPC	Balázs Anita	162	yes		2015	Oncoimmunology.	6.27	1	3	Germany	3
EPC	Rakonczay Zoltán	1950	yes		2004	Pancreas	5.67	1	3	Germany	3
EPC	Maléth József	1202	yes		2010	J Mol Med (Berl)	5.11	1	3	Germany	3
EPC	Balázs Anita	465	yes		2014	Int J Cancer.	5.09	1	3	Germany	3
EPC	Balázs Anita	641	yes		2013	Cell Death Dis.	5.01	1	3	Germany	3
EPC	Rakonczay Zoltán	2117	yes		2003	Gastroenterology	4.52	1	3	Germany	3
EPC	Ignáth Imre	2713	yes		1994	Gastroenterology. 1994	4.52	1	3	Germany	3
EPC	Ignáth Imre	2640	yes		1995	Gastroenterology.	4.52	1	3	Germany	3
EPC	Maléth József	1050	yes		2011	Mol Cancer	4.26	1	3	Germany	3
EPC	Balázs Anita	73	yes		2015	Cell Biosci.	3.63	1	3	Germany	3
EPC	Maléth József	809	yes		2012	BMC Cancer.	3.36	1	3	Germany	3
EPC	Maléth József	1055	yes		2011	BMC Cancer	3.36	1	3	Germany	3
EPC	Balázs Anita	422	yes		2014	Exp Cell Res.	3.25	1	3	Germany	3
EPC	Balázs Anita	718	yes		2013	Clin Dev Immunol.	2.93	1	3	Germany	3
EPC	Rakonczay Zoltán	1593	yes		2007	Pancreatology	2.837	1	3	Germany	3
EPC	Balázs Anita	541	yes		2013	Cancer Immunol Immunother.	2.7	1	3	Germany	3
EPC	Laczkó Dorottya	3083	yes		1986	Cancer Immunol Immunother.	2.7	1	3	Germany	3
EPC	Rakonczay Zoltán	1718	yes		2006	Eur Surg Res	2.47	1	3	Germany	3
EPC	Balázs Anita	291	yes		2014	Eur Surg Res.	2.47	1	3	Germany	3
EPC	Maléth József	986	yes		2011	Eur Surg Res.	2.47	1	3	Germany	3
EPC	Rakonczay Zoltán	1783	yes		2006	Int J Colorectal Dis	2.45	1	3	Germany	3
EPC	Balázs Anita	338	yes		2014	Anticancer Res.	1.83	1	3	Germany	3
EPC	Balázs Anita	26	yes		2015	J Exp Med.	12.52	1	2	Germany	2
EPC	Ignáth Imre	2520	yes		1997	Proc Natl Acad Sci U S A.	9.67	1	2	Germany	2
EPC	Maléth József	1409	yes		2008	Cancer Res	9.33	1	2	Germany	2
EPC	Laczkó Dorottya	3295	yes		1981	Cancer Res.	9.33	1	2	Germany	2
EPC	Rakonczay Zoltán	1526	yes		2008	Clin Cancer Res	8.72	1	2	Germany	2
EPC	Rakonczay Zoltán	1565	yes		2007	Clin Cancer Res	8.72	1	2	Germany	2
EPC	Rakonczay Zoltán	1505	yes		2008	Pancreas	5.67	1	2	Germany	2
EPC	Rakonczay Zoltán	2133	yes		2003	Pancreas	5.67	1	2	Germany	2
EPC	Maléth József	1221	yes		2010	Int J Cancer.	5.09	1	2	Germany	2
EPC	Rakonczay Zoltán	1939	yes		2004	J Immunol	4.92	1	2	Germany	2
EPC	Ignáth Imre	2556	yes		1997	Am J Pathol.	4.59	1	2	Germany	2
EPC	Ignáth Imre	2314	yes		2000	J Exp Clin Cancer Res.	4.43	1	2	Germany	2
EPC	Balázs Anita	474	yes		2014	Mol Cancer Res.	4.38	1	2	Germany	2
EPC	Ignáth Imre	2287	yes		2001	Surg Endosc.	3.26	1	2	Germany	2
EPC	Ignáth Imre	2310	yes		2001	Nucl Med Biol.	2.41	1	2	Germany	2
EPC	Maléth József	1165	yes		2010	Int J Radiat Biol	1.69	1	2	Germany	2
EPC	Balázs Anita	591	yes		2013	Acta Radiol.	1.6	1	2	Germany	2
EPC	Maléth József	990	yes		2011	BMC Med Imaging	1.31	1	2	Germany	2
EPC	Laczkó Dorottya	3509	yes		1977	J Natl Cancer Inst.	12.58	1	1	Germany	1
EPC	Ignáth Imre	2300	yes		2001	Cancer Res.	9.33	1	1	Germany	1
EPC	Ignáth Imre	2304	yes		2001	Cancer Res.	9.33	1	1	Germany	1
EPC	Rakonczay Zoltán	1595	yes		2007	Clin Cancer Res	8.72	1	1	Germany	1
EPC	Rakonczay Zoltán	2018	yes		2004	Clin Cancer Res	8.72	1	1	Germany	1
EPC	Maléth József	1273	yes		2009	Pancreas	5.67	1	1	Germany	1
EPC	Maléth József	999	yes		2012	Int J Cancer	5.09	1	1	Germany	1
EPC	Rakonczay Zoltán	1766	yes		2006	J Immunol	4.92	1	1	Germany	1
EPC	Laczkó Dorottya	3492	yes		1977	Br J Cancer	4.84	1	1	Germany	1
EPC	Balázs Anita	680	yes		2013	Am J Pathol.	4.59	1	1	Germany	1
EPC	Ignáth Imre	2524	yes		1997	Gastroenterology.	4.52	1	1	Germany	1
EPC	Maléth József	1416	yes		2008	Tumour Biol.	3.61	1	1	Germany	1
EPC	Maléth József	1038	yes		2011	Curr Cancer Drug Targets	3.52	1	1	Germany	1
EPC	Maléth József	1200	yes		2010	Curr Cancer Drug Targets	3.52	1	1	Germany	1
EPC	Balázs Anita	133	yes		2015	PLoS One.	3.23	1	1	Germany	1
EPC	Maléth József	1375	yes		2009	Cytokine	2.66	1	1	Germany	1
EPC	Ignáth Imre	2933	yes		1990	Horm Res.	2.48	1	1	Germany	1
EPC	Ignáth Imre	2290	yes		2001	Oncology.	2.422	1	1	Germany	1
EPC	Ignáth Imre	2741	yes		1993	Oncology.	2.422	1	1	Germany	1
EPC	Maléth József	1146	yes		2010	World J Gastroenterol	2.37	1	1	Germany	1
EPC	Rakonczay Zoltán	1955	yes		2004	World J Gastroenterol	2.37	1	1	Germany	1
EPC	Balázs Anita	413	yes		2014	Oncol Rep.	2.3	1	1	Germany	1
EPC	Ignáth Imre	2354	yes		2000	Dig Surg.	2.16	1	1	Germany	1
EPC	Maléth József	1464	yes		2008	Anticancer Res	1.83	1	1	Germany	1
EPC	Maléth József	1056	yes		2011	J Gastrointest Cancer	0.38	1	1	Germany	1
EPC	Ignáth Imre	2954	yes		1989	Onkologie.	0.06	1	1	Germany	1
EPC	Rakonczay Zoltán	2098	yes		2003	Lab Invest	3.68	1		Germany
EPC	Rakonczay Zoltán	1843	yes		2005	Int J Oncol	3.03	1		Germany
EPC	Rakonczay Zoltán	1852	yes		2005	Int J Oncol	3.03	1		Germany
EPC	Rakonczay Zoltán	1886	yes		2005	J Gastrointest Surg	2.8	1		Germany
EPC	Rakonczay Zoltán	1920	yes		2005	Int J Mol Med	2.09	1		Germany
EPC	Balázs Anita	717	yes		2013	Oncol Res.	1.06	1		Germany
EP	Fanczal Júlia	856	yes		2007	Hum Mutat	5.14	4	9	USA	1	Germany	3	Italy	1	France	4
EP	Madácsy Tamara	1833	yes		1996	Digestion.	2.1	4	4	Italy	1	USA	1	China	1	Germany	1
EP	Pallagi Petra	2432	yes		1989	J Chir (Paris)	0.5	4	4	Italy	1	France	1	Spain	1	Germany	1
EP	Tóth Emese	120	yes		2015	Gastroenterology.	16.716	3	21	Germany	16	USA	3	Turkey	2
EP	Tóth Emese	331	yes		2013	Am J Physiol Gastrointest Liver Physiol.	3.8	3	8	Germany	5	Canada	1	USA	2
EP	Fanczal Júlia	1393	yes		2002	J Biol Chem.	4.57	3	6	USA	2	Germany	3	Hungary	1
EP	Madácsy Tamara	1819	yes		1997	Zentralbl Chir.	1.05	3	6	Germany	3	USA	2	Switzerland	1
EP	Pallagi Petra	2884	yes		1981	Am J Pathol	4.59	3	5	USA	3	India	1	Germany	1
EP	Fanczal Júlia	977	yes		2006	Am J Pathol.	4.59	3	5	Finland	3	Russia	1	Germany	1
EP	Madácsy Tamara	1825	yes		1997	Digestion.	2.1	3	5	Germany	3	Hungary	1	Poland	1
EP	Fanczal Júlia	1441	yes		2001	Eur J Pharmacol.	2.53	3	4	Poland	2	Germany	1	Japan	1
EP	Fanczal Júlia	1186	yes		2004	Eur J Pharmacol.	2.53	3	4	Poland	2	Japan	1	Germany	1
EP	Pallagi Petra	2278	yes		1991	Helv Chir Acta	1.14	3	4	Switzerland	2	Germany	1	USA	1
EP	Madácsy Tamara	1726	yes		1998	Br J Surg	5.54	3	3	Switzerland	1	Germany	1	Finland	1
EP	Madácsy Tamara	1941	yes		1995	Scand J Gastroenterol.	2.36	3	3	France	1	Argentina	1	Germany	1
EP	Tóth Emese	125	yes		2014	PLoS One	3.23	2	16	Netherlands	15	Germany	1
EP	Tóth Emese	313	yes		2013	BMC Gastroenterol.	2.37	2	12	Germany	11	Hungary	1
EP	Tóth Emese	202	yes		2014	PLoS One	3.23	2	10	Germany	9	South-Africa	1
EP	Tóth Emese	161	yes		2014	Pancreas.	2.959	2	9	Germany	8	Portugal	1
EP	Fanczal Júlia	816	yes		2007	J Clin Invest	13.22	2	7	Austria	1	Germany	6
EP	Tóth Emese	78	yes		2015	Gastroenterology	16.716	2	6	Germany	5	Hungary	1
EP	Madácsy Tamara	2144	yes		1993	Gastroenterology.	16.716	2	6	Germany	5	Switzerland	1
EP	Madácsy Tamara	1804	yes		1997	J Gastrointest Surg.	2.798	2	6	Germany	4	USA	2
EP	Pallagi Petra	2469	yes		1988	Gastroenterology.	16.716	2	5	Gemany	1	USA	4
EP	Tóth Emese	391	yes		2013	Gut	14.66	2	5	Germany	4	Netherlands	1
EP	Tóth Emese	576	yes		2010	Gastroenterology	16.716	2	4	Germany	3	USA	1
EP	Pallagi Petra	2436	yes		1989	Gastroenterology	16.716	2	4	Germany	3	UK	1
EP	Pallagi Petra	2263	yes		1991	J Clin Invest	13.22	2	4	USA	3	German	1
EP	Tóth Emese	672	yes		2008	Biochim Biophys Acta.	4.66	2	4	USA	3	Germany	1
EP	Pallagi Petra	2557	yes		1987	Invest Radiol	4.44	2	4	German	2	USA	2
EP	Tóth Emese	446	yes		2011	Am J Physiol Gastrointest Liver Physiol	3.8	2	4	Germany	3	USA	1
EP	Tóth Emese	621	yes		2009	Pancreatology	2.84	2	4	Germany	4
EP	Madácsy Tamara	1918	yes		1995	Dig Dis Sci.	2.61	2	4	Germany	3	Boston	1
EP	Tóth Emese	454	yes		2011	Cell Mol Neurobiol.	2.51	2	4	Switzerland	4	Germany
EP	Madácsy Tamara	2140	yes		1993	Am J Surg.	2.29	2	4	USA	2	Germany	2
EP	Tóth Emese	526	yes		2010	Dig Dis	2.18	2	4	Germany	3	Finland	1
EP	Fanczal Júlia	899	yes		2006	ANZ J Surg.	1.12	2	4	Germany	1	Turkey	3
EP	Pallagi Petra	2272	yes		1991	Gastroenterology	16.716	2	3	Germany	2	France	1
EP	Pallagi Petra	2301	yes		1990	Gastroenterology	16.716	2	3	Germany	2	USA	1
EP	Fanczal Júlia	775	yes		2008	Gastroenterology	16.716	2	3	USA	2	Germany	1
EP	Madácsy Tamara	1515	yes		2001	Ann Surg.	8.33	2	3	Germany	2	Finland	1
EP	Fanczal Júlia	1265	yes		2003	Br J Pharmacol.	4.84	2	3	Austria	2	Germany	1
EP	Bálint Emese	3131	yes		1975	Am J Pathol.	4.59	2	3	USA	2	Germany	1
EP	Madácsy Tamara	1554	yes		2000	Antimicrob Agents Chemother.	4.48	2	3	Switzerland	1	Germany	2
EP	Fanczal Júlia	1225	yes		2003	Biol Chem.	3.27	2	3	Germany	2	South Africa	1
EP	Tóth Emese	572	yes		2010	Pancreas	2.959	2	3	Germany	3
EP	Pallagi Petra	2440	yes		1989	Pancreas	2.959	2	3	Germany	2	UK	1
EP	Madácsy Tamara	2011	yes		1994	Pancreas.	2.959	2	3	Germany	2	France	1
EP	Tóth Emese	522	yes		2010	Life Sci	2.7	2	3	Germany	2	Romania	1
EP	Madácsy Tamara	2034	yes		1994	Dig Dis Sci.	2.61	2	3	USA	2	Germany	1
EP	Tóth Emese	742	yes		2008	Eur Surg Res.	2.47	2	3	Germany	2	Sweden	1
EP	Madácsy Tamara	1886	yes		1996	Eur Surg Res.	2.47	2	3	Germany	2	USA	1
EP	Fanczal Júlia	1191	yes		2003	J Physiol Pharmacol.	2.39	2	3	Poland	2	Germany	1
EP	Pallagi Petra	2277	yes		1991	J Surg Res	1.94	2	3	Germany	2	USA	1
EP	Pallagi Petra	2945	yes		1980	Z Gastroenterol.	1.05	2	3	USA	2	Germany	1
EP	Fanczal Júlia	1256	yes		2003	Hepatogastroenterology.	0.93	2	3	HUngary	1	Germany	2
EP	Tóth Emese	749	yes		2008	Gastroenterology	16.716	2	2	Switzerland	1	Germany	1
EP	Pallagi Petra	2465	yes		1989	Gastroenterology	16.716	2	2	USA	1	Germany	1
EP	Pallagi Petra	2517	yes		1988	J Clin Invest.	13.22	2	2	Germany	1	USA	1
EP	Madácsy Tamara	1595	yes		2000	Ann Surg.	8.33	2	2	Germany	1	Finland	1
EP	Madácsy Tamara	1966	yes		1995	Ann Surg.	8.33	2	2	Germany	1	USA	1
EP	Tóth Emese	478	yes		2011	Br J Pharmacol.	4.84	2	2	Sweden	1	Germany	1
EP	Madácsy Tamara	2229	yes		1991	J Biol Chem	4.57	2	2	Germany	1	France	1
EP	Madácsy Tamara	1545	yes		2000	Mol Cell Endocrinol.	4.41	2	2	China	1	Germany	1
EP	Tóth Emese	543	yes		2009	Am J Physiol Gastrointest Liver Physiol	3.8	2	2	China	1	Germany	1
EP	Madácsy Tamara	1577	yes		2000	Surgery	3.38	2	2	Germany	1	Switzerland	1
EP	Tóth Emese	366	yes		2012	PLoS One.	3.23	2	2	Germany	1	USA	1
EP	Fanczal Júlia	1356	yes		2002	Pancreas.	2.959	2	2	Germany	1	Finland	1
EP	Madácsy Tamara	1562	yes		2000	Eur Surg Res	2.47	2	2	Hungary	1	Germany	1
EP	Pallagi Petra	2369	yes		1989	Scand J Gastroenterol	2.36	2	2	German	1	USA	1
EP	Fanczal Júlia	757	yes		2008	Langenbecks Arch Surg	2.19	2	2	Germany	1	USA	1
EP	Pallagi Petra	2347	yes		1990	Exp Clin Endocrinol	1.56	2	2	Germany	1	Sweden	1
EP	Tóth Emese	21	yes		2015	Gastroenterology.	16.716	1	8	Germany	8
EP	Tóth Emese	194	yes		2014	PLoS One	3.23	1	7	Germany	7
EP	Tóth Emese	246	yes		2014	Gut.	14.66	1	6	Germany	6
EP	Tóth Emese	566	yes		2010	Gastroenterology	16.716	1	5	Germany	5
EP	Tóth Emese	30	yes		2015	Pancreas	2.959	1	5	Germany	5
EP	Tóth Emese	190	yes		2014	Pancreas	2.959	1	5	Germany	5
EP	Madácsy Tamara	1784	yes		1997	Gastroenterology	16.716	1	4	Germany	4
EP	Fanczal Júlia	1005	yes		2005	Gastroenterology.	16.716	1	4	Germany	4
EP	Fanczal Júlia	1339	yes		2002	Kidney Int.	8.56	1	4	Germany	4
EP	Tóth Emese	316	yes		2013	Intensive Care Med.	7.21	1	4	Germany	4
EP	Madácsy Tamara	1568	yes		2000	Crit Care Med.	6.31	1	4	Germany	4
EP	Madácsy Tamara	1733	yes		1998	Crit Care Med.	6.31	1	4	Germany	4
EP	Madácsy Tamara	1649	yes		1999	Ann N Y Acad Sci.	4.38	1	4	Germany	4
EP	Tóth Emese	664	yes		2008	Am J Physiol Gastrointest Liver Physiol	3.8	1	4	Germany	4
EP	Fanczal Júlia	1422	yes		2001	Am J Physiol Gastrointest Liver Physiol.	3.8	1	4	Germany	4
EP	Tóth Emese	34	yes		2015	Pancreas	2.959	1	4	Germany	4
EP	Fanczal Júlia	768	yes		2007	Pancreas	2.959	1	4	Germany	4
EP	Tóth Emese	462	yes		2011	Pancreatology.	2.84	1	4	Germany	4
EP	Fanczal Júlia	1458	yes		2001	Dig Dis Sci.	2.61	1	4	Germany	4
EP	Pallagi Petra	2787	yes		1983	Hepatogastroenterology.	0.93	1	4	Germany	4
EP	Pallagi Petra	2428	yes		1989	Klin Wochenschr	0.84	1	4	Germany	4
EP	Madácsy Tamara	1546	yes		2000	J Clin Invest.	13.22	1	3	Germany	3
EP	Tóth Emese	570	yes		2009	Anesthesiology.	5.88	1	3	Germany	3
EP	Tóth Emese	240	yes		2013	Crit Care	4.48	1	3	Germany	3
EP	Fanczal Júlia	882	yes		2006	Am J Physiol Gastrointest Liver Physiol	3.8	1	3	Germany	3
EP	Fanczal Júlia	873	yes		2007	Cell Tissue Res	3.57	1	3	Germany	3
EP	Tóth Emese	428	yes		2012	Surgery	3.38	1	3	Germany	3
EP	Tóth Emese	50	yes		2015	PLoS One	3.23	1	3	Germany	3
EP	Tóth Emese	239	yes		2014	Pancreas	2.959	1	3	Germany	3
EP	Fanczal Júlia	909	yes		2006	Pancreas	2.959	1	3	Germany	3
EP	Madácsy Tamara	1766	yes		1997	Pancreas	2.959	1	3	Germany	3
EP	Tóth Emese	344	yes		2013	Pancreas.	2.959	1	3	Germany	3
EP	Fanczal Júlia	947	yes		2006	Pancreas.	2.959	1	3	Germany	3
EP	Fanczal Júlia	1358	yes		2002	Pancreas.	2.959	1	3	Germany	3
EP	Tóth Emese	620	yes		2009	Pancreatology	2.84	1	3	Germany	3
EP	Fanczal Júlia	948	yes		2006	Pancreatology.	2.84	1	3	Germany	3
EP	Fanczal Júlia	1359	yes		2002	Pancreatology.	2.84	1	3	Germany	3
EP	Madácsy Tamara	1863	yes		1996	Dig Dis Sci.	2.61	1	3	Germany	3
EP	Fanczal Júlia	839	yes		2007	Biochem Biophys Res Commun	2.3	1	3	Germany	3
EP	Fanczal Júlia	836	yes		2007	Langenbecks Arch Surg	2.19	1	3	Germany	3
EP	Madácsy Tamara	1734	yes		1998	Hum Exp Toxicol	1.75	1	3	Germany	3
EP	Pallagi Petra	2305	yes		1990	Int Surg	1.53	1	3	Germany	3
EP	Pallagi Petra	2415	yes		1989	Int Surg	1.53	1	3	Germany	3
EP	Pallagi Petra	2387	yes		1989	Pathol Res Pract	1.4	1	3	Germany	3
EP	Pallagi Petra	2408	yes		1989	Pathol Res Pract.	1.4	1	3	Germany	3
EP	Madácsy Tamara	1832	yes		1996	Hepatogastroenterology.	0.93	1	3	Germany	3
EP	Tóth Emese	447	yes		2011	Gastroenterology	16.716	1	2	Germany	2
EP	Pallagi Petra	2420	yes		1989	Gastroenterology	16.716	1	2	Germany	2
EP	Fanczal Júlia	908	yes		2007	Gut	14.66	1	2	Germany	2
EP	Madácsy Tamara	1786	yes		1997	GUT	14.66	1	2	Germany	2
EP	Madácsy Tamara	1921	yes		1995	Gut.	14.66	1	2	Germany	2
EP	Tóth Emese	510	yes		2011	J Pineal Res	9.6	1	2	Germany	2
EP	Pallagi Petra	2344	yes		1990	Ann Surg	8.33	1	2	Germany	2
EP	Fanczal Júlia	1433	yes		2001	Ann Surg.	8.33	1	2	Germany	2
EP	Madácsy Tamara	1667	yes		1999	Ann Surg.	8.33	1	2	Germany	2
EP	Madácsy Tamara	1699	yes		1998	Ann Surg.	8.33	1	2	Germany	2
EP	Fanczal Júlia	1291	yes		2003	Intensive Care Med.	7.21	1	2	Germany	2
EP	Madácsy Tamara	1762	yes		1998	Free Radical Biol Med.	5.74	1	2	Germany	2
EP	Madácsy Tamara	1707	yes		1998	Biochim Biophys Acta.	4.66	1	2	Germany	2
EP	Madácsy Tamara	1743	yes		1997	Biochim Biophys Acta.	4.66	1	2	Germany	2
EP	Madácsy Tamara	1561	yes		2000	Am J Pathol	4.59	1	2	Germany	2
EP	Pallagi Petra	2351	yes		1990	Gastroenterol J	4.523	1	2	Germany	2
EP	Tóth Emese	663	yes		2008	Crit Care.	4.48	1	2	Germany	2
EP	Fanczal Júlia	1106	yes		2005	Lab Invest.	3.68	1	2	Germany	2
EP	Fanczal Júlia	808	yes		2007	Anesth Analg	3.47	1	2	Germany	2
EP	Madácsy Tamara	1757	yes		1998	Am J Physiol.	3.28	1	2	Germany	2
EP	Madácsy Tamara	1617	yes		1999	FEBS Lett.	3.17	1	2	Germany	2
EP	Tóth Emese	31	yes		2015	Pancreas	2.959	1	2	Germany	2
EP	Tóth Emese	254	yes		2014	Pancreas	2.959	1	2	Germany	2
EP	Tóth Emese	598	yes		2009	Pancreas	2.959	1	2	Germany	2
EP	Tóth Emese	687	yes		2009	Pancreas.	2.959	1	2	Germany	2
EP	Fanczal Júlia	1197	yes		2004	Pancreas.	2.959	1	2	Germany	2
EP	Fanczal Júlia	1469	yes		2001	Pancreas.	2.959	1	2	Germany	2
EP	Fanczal Júlia	1499	yes		2001	Pancreas.	2.959	1	2	Germany	2
EP	Madácsy Tamara	1931	yes		1995	Pancreas.	2.959	1	2	Germany	2
EP	Madácsy Tamara	1980	yes		1995	Pancreas.	2.959	1	2	Germany	2
EP	Tóth Emese	593	yes		2009	Pancreatology	2.84	1	2	Germany	2
EP	Fanczal Júlia	910	yes		2006	Pancreatology	2.84	1	2	Germany	2
EP	Fanczal Júlia	1268	yes		2003	Pancreatology.	2.84	1	2	Germany	2
EP	Fanczal Júlia	828	yes		2007	J Gastrointest Surg	2.798	1	2	Germany	2
EP	Fanczal Júlia	1436	yes		2001	Eur J Clin Invest.	2.73	1	2	Germany	2
EP	Tóth Emese	102	yes		2015	Life Sci	2.7	1	2	Germany	2
EP	Madácsy Tamara	1991	yes		1994	Dig Dis Sci.	2.61	1	2	Germany	2
EP	Pallagi Petra	2910	yes		1981	Eur Surg Res	2.47	1	2	Germany	2
EP	Madácsy Tamara	1653	yes		1999	Mol Cell Biochem.	2.393	1	2	Germany	2
EP	Tóth Emese	499	yes		2010	J Physiol Pharmacol	2.39	1	2	Germany	2
EP	Fanczal Júlia	932	yes		2006	World J Gastroenterol.	2.37	1	2	Germany	2
EP	Bálint Emese	3049	yes		1978	Scand J Gastroenterol.	2.36	1	2	Germany	2
EP	Fanczal Júlia	950	yes		2006	Am J Surg.	2.29	1	2	Germany	2
EP	Madácsy Tamara	1689	yes		1999	Digestion	2.1	1	2	Germany	2
EP	Pallagi Petra	2756	yes		1984	Digestion	2.1	1	2	Germany	2
EP	Pallagi Petra	2810	yes		1983	Digestion	2.1	1	2	Germany	2
EP	Madácsy Tamara	1647	yes		1999	J Surg Res	1.94	1	2	Germany	2
EP	Fanczal Júlia	1438	yes		2001	Hum Exp Toxicol.	1.75	1	2	Germany	2
EP	Tóth Emese	300	yes		2013	Zentralbl Chir.	1.05	1	2	German	2
EP	Pallagi Petra	2780	yes		1983	Z Gastroenterol	1.05	1	2	Germany	2
EP	Pallagi Petra	2904	yes		1981	Z Gastroenterol.	1.05	1	2	Germany	2
EP	Bálint Emese	3058	yes		1977	Z Gastroenterol.	1.05	1	2	Germany	2
EP	Bálint Emese	3091	yes		1976	Z Gastroenterol.	1.05	1	2	Germany	2
EP	Pallagi Petra	2431	yes		1989	Klin Wochenschr.	0.84	1	2	Germany	2
EP	Pallagi Petra	2662	yes		1986	Klin Wochenschr.	0.84	1	2	Germany	2
EP	Pallagi Petra	2850	yes		1982	Chirurg.	0.57	1	2	Germany	2
EP	Madácsy Tamara	1768	yes		1997	Gastroenterology	16.716	1	1	Germany	1
EP	Madácsy Tamara	1777	yes		1997	Gastroenterology	16.716	1	1	Germany	1
EP	Madácsy Tamara	2239	yes		1991	Gastroenterology	16.716	1	1	Germany	1
EP	Madácsy Tamara	1604	yes		2000	Gut.	14.66	1	1	Germany	1
EP	Madácsy Tamara	2017	yes		1994	Gut.	14.66	1	1	Germany	1
EP	Madácsy Tamara	2047	yes		1994	Gut.	14.66	1	1	Germany	1
EP	Bálint Emese	3064	yes		1977	Gut.	14.66	1	1	Germany	1
EP	Madácsy Tamara	2247	yes		1991	Ann Surg	8.33	1	1	Germany	1
EP	Fanczal Júlia	1396	yes		2002	Intensive Care Med.	7.21	1	1	Germany	1
EP	Tóth Emese	403	yes		2012	Diabetologia	6.67	1	1	Germany	1
EP	Fanczal Júlia	1042	yes		2005	J Immunol.	4.92	1	1	Germany	1
EP	Tóth Emese	310	yes		2013	Am J Pathol.	4.59	1	1	Germany	1
EP	Pallagi Petra	2289	yes		1991	Gastroenterol J	4.523	1	1	Germany	1
EP	Madácsy Tamara	1596	yes		2000	Am J Physiol Gastrointest Liver Physiol	3.8	1	1	Germany	1
EP	Fanczal Júlia	1183	yes		2004	Lab Invest.	3.68	1	1	Germany	1
EP	Fanczal Júlia	1467	yes		2001	Lab Invest.	3.68	1	1	Germany	1
EP	Fanczal Júlia	1187	yes		2004	Surgery.	3.38	1	1	Germany	1
EP	Madácsy Tamara	1920	yes		1995	Am J Physiol.	3.28	1	1	Germany	1
EP	Madácsy Tamara	1970	yes		1995	Am J Physiol.	3.28	1	1	Germany	1
EP	Tóth Emese	80	yes		2015	PLoS One	3.23	1	1	Germany	1
EP	Fanczal Júlia	1330	yes		2002	JPEN J Parenter Enteral Nutr.	3.15	1	1	Germany	1
EP	Madácsy Tamara	2210	yes		1992	Pancreas	2.959	1	1	Germany	1
EP	Pallagi Petra	2441	yes		1989	Pancreas	2.959	1	1	Germany	1
EP	Tóth Emese	267	yes		2013	Pancreas.	2.959	1	1	Germany	1
EP	Fanczal Júlia	1257	yes		2003	Pancreas.	2.959	1	1	Germany	1
EP	Fanczal Júlia	1354	yes		2002	Pancreas.	2.959	1	1	Germany	1
EP	Madácsy Tamara	2026	yes		1994	Pancreas.	2.959	1	1	Germany	1
EP	Madácsy Tamara	2137	yes		1993	Pancreas.	2.959	1	1	Germany	1
EP	Madácsy Tamara	1950	yes		1995	Pancreas.	2.959	1	1	Germany	1
EP	Tóth Emese	185	yes		2014	Pancreatology	2.84	1	1	Germany	1
EP	Tóth Emese	615	yes		2009	Pancreatology	2.84	1	1	Germany	1
EP	Fanczal Júlia	810	yes		2007	Pancreatology	2.84	1	1	Germany	1
EP	Fanczal Júlia	1322	yes		2002	Pancreatology.	2.84	1	1	Germany	1
EP	Pallagi Petra	2997	yes		1979	Dig Dis Sci	2.61	1	1	Germany	1
EP	Pallagi Petra	3000	yes		1979	Dig Dis Sci	2.61	1	1	Germany	1
EP	Fanczal Júlia	1349	yes		2002	Dig Dis Sci.	2.61	1	1	Germany	1
EP	Fanczal Júlia	1412	yes		2002	Dig Dis Sci.	2.61	1	1	Germany	1
EP	Madácsy Tamara	1744	yes		1998	Dig Dis Sci.	2.61	1	1	Germany	1
EP	Fanczal Júlia	1495	yes		2001	Dig Dis Sci.	2.61	1	1	Germany	1
EP	Madácsy Tamara	2054	yes		1994	Transpl Int.	2.6	1	1	Germany	1
EP	Fanczal Júlia	1202	yes		2003	BMC Gastroenterol.	2.37	1	1	Germany	1
EP	Pallagi Petra	2307	yes		1990	Eur J Radiol	2.37	1	1	Germany	1
EP	Madácsy Tamara	1930	yes		1995	Scand J Gastroenterol.	2.36	1	1	Germany	1
EP	Tóth Emese	131	yes		2014	Int J Exp Pathol.	2.17	1	1	Germany	1
EP	Madácsy Tamara	2219	yes		1992	Digestion	2.1	1	1	Germany	1
EP	Pallagi Petra	2529	yes		1988	Adv Exp Med Biol	1.96	1	1	Germany	1
EP	Madácsy Tamara	2087	yes		1993	J Surg Res.	1.94	1	1	Germany	1
EP	Tóth Emese	261	yes		2013	Int J Clin Exp Pathol.	1.89	1	1	Germany	1
EP	Pallagi Petra	2473	yes		1988	Rofo	1.4	1	1	Gemany	1
EP	Madácsy Tamara	2195	yes		1992	Pathol Res Pract	1.4	1	1	germany	1
EP	Fanczal Júlia	1249	yes		2003	Chemotherapy.	1.29	1	1	Germany	1
EP	Fanczal Júlia	1379	yes		2002	Cell Mol Biol (Noisy-le-grand).	1.23	1	1	Germany	1
EP	Bálint Emese	3059	yes		1977	Z Gastroenterol.	1.05	1	1	Germany	1
EP	Fanczal Júlia	1252	yes		2003	Hepatogastroenterology.	0.93	1	1	Germany	1
EP	Madácsy Tamara	2230	yes		1991	Klin Wochenschr	0.84	1	1	Germany	1
EP	Fanczal Júlia	1463	yes		2001	Clin Exp Med.	0.433	1	1	Germany	1
EP	Pallagi Petra	2334	yes		1990	Z Gastroenterol	1.05	1		Germany
TOTAL AVERAGE IF				multicenter average IF				2-5 centers average IF				single center average IF				multinational average IF				2-5 nations average IF				single nation average IF				reg trials average IF
55.87	Oszlop1			6.39	Oszlop1			16.716	Oszlop1			16.716	Oszlop1			6.39	Oszlop1			7.04	Oszlop1			16.716	Oszlop1			55.87	Oszlop1			6.39	Oszlop1
55.87				29.35				16.716				16.716				29.35				2.16				4.26				7.04				4.84
55.87	Várható érték	6.0348		29.35	Várható érték	10.2359		16.716	Várható érték	5.26572		16.716	Várható érték	4.22223		55.87	Várható érték	17.7051		19.45	Várható érték	6.95686		7.04	Várható érték	4.85955		16.716	Várható érték	9.74009		12.58	Várható érték	5.79648
55.87	Standard hiba	0.257346		55.87	Standard hiba	0.854893		14.66	Standard hiba	0.283787		16.716	Standard hiba	0.276042		29.35	Standard hiba	2.64986		8.72	Standard hiba	0.486629		18.43	Standard hiba	0.234051		35.29	Standard hiba	1.44494		5.42	Standard hiba	0.544089
45.22	Medián	3.61		5.09	Medián	6.185		14.66	Medián	3.4		14.66	Medián	2.959		7.04	Medián	14.648		5.727	Medián	4.59		35.29	Medián	3.23		18.43	Medián	4.945		8.33	Medián	3.38
45.22	Módusz	2.959		14.66	Módusz	7.04		13.22	Módusz	2.959		14.66	Módusz	2.959		4.84	Módusz	18.43		3.23	Módusz	8.72		18.43	Módusz	2.959		12.58	Módusz	3.36		45.22	Módusz	4.84
45.22	Szórás	7.10388		16.716	Szórás	10.881		9.33	Szórás	5.60434		14.66	Szórás	4.00022		16.716	Szórás	14.9898		5.05	Szórás	7.39612		3.36	Szórás	5.2283		1.06	Szórás	11.9153		18.43	Szórás	8.19753
45.22	Minta varianciája	50.4651		5.11	Minta varianciája	118.396		8.72	Minta varianciája	31.4086		14.66	Minta varianciája	16.0018		5.09	Minta varianciája	224.695		18.43	Minta varianciája	54.7026		1.731	Minta varianciája	27.3351		35.29	Minta varianciája	141.975		3.36	Minta varianciája	67.1994
45.22	Csúcsosság	19.0104		3.36	Csúcsosság	6.13902		8.72	Csúcsosság	30.3755		14.66	Csúcsosság	3.77584		5.11	Csúcsosság	0.900242		3.36	Csúcsosság	16.7456		7.04	Csúcsosság	29.0815		18.43	Csúcsosság	5.6946		18.43	Csúcsosság	19.6202
35.29	Ferdeség	3.81339		1.06	Ferdeség	2.42394		6.16	Ferdeség	4.54235		14.66	Ferdeség	2.05236		35.29	Ferdeség	1.22077		6.21	Ferdeség	3.61395		4.52	Ferdeség	4.28617		5.05	Ferdeség	2.3355		8.327	Ferdeség	4.13941
35.29	Tartomány	55.81		16.716	Tartomány	54.82		5.68	Tartomány	55.6		14.66	Tartomány	18.37		12.58	Tartomány	54.81		5.14	Tartomány	55.415		4.84	Tartomány	55.81		5.05	Tartomány	54.82		5.09	Tartomány	55.6
35.29	Minimum	0.06		35.29	Minimum	1.05		5.542	Minimum	0.27		12.58	Minimum	0.06		18.43	Minimum	1.06		45.22	Minimum	0.455		5.33	Minimum	0.06		18.43	Minimum	1.05		4.84	Minimum	0.27
35.29	Maximum	55.87		35.29	Maximum	55.87		5.37	Maximum	55.87		9.33	Maximum	18.43		12.58	Maximum	55.87		8.327	Maximum	55.87		1.4	Maximum	55.87		55.87	Maximum	55.87		5.05	Maximum	55.87
32.242	Összeg	4598.51		23.52	Összeg	1658.21		5.09	Összeg	2053.63		9.33	Összeg	886.669		5.42	Összeg	566.563		7.04	Összeg	1607.03		35.29	Összeg	2424.92		18.43	Összeg	662.326		18.43	Összeg	1315.8
32.242	Darabszám	762		18.43	Darabszám	162		4.84	Darabszám	390		8.72	Darabszám	210		1.06	Darabszám	32		5.42	Darabszám	231		7.04	Darabszám	499		7.04	Darabszám	68		8.327	Darabszám	227
29.35				12.58				4.84				8.72				35.29				5.37				5.09				2.16				5.42
29.35				7.04				4.59				8.33				18.43				5.05				5.09				5.727				5.05
29.35				4.26				4.59				8.327				8.33				4.52				4.84				3.36				55.87
23.52				7.04				4.52				8.327				5.05				55.87				3.36				7.04				5.542
21.561				18.43				4.25				8.327				5.05				32.242				18.43				5.37				3.26
19.45				18.43				3.61				8.327				45.22				8.72				8.72				7.04				5.42
18.43				3.23				3.52				7.911				18.43				8.72				3.38				5.42				6.16
18.43				35.29				3.52				7.21				18.43				7.04				2.92				8.42				45.22
18.43				18.43				3.491				7.21				55.87				5.42				2.6				1.731				4.24
18.43				18.43				3.491				6.87				3.36				4.84				16.716				3.52				8.33
18.43				12.58				3.44				6.87				23.52				9.33				16.716				18.43				16.716
18.43				4.84				3.42				6.87				18.43				8.46				9.33				3.94				4.84
18.43				3.36				3.36				6.67				29.35				8.42				7.04				2.03				45.22
18.43				29.35				3.36				5.727				8.327				3.23				7.04				18.43				7.04
18.43				18.43				3.36				5.67				18.43				13.22				5.01				35.29				2.959
18.43				16.716				3.36				5.542				5.09				4.84				4.84				3.36				14.66
18.43				8.33				3.36				5.54				4.84				5.542				1.92				1.731				3.234
18.43				5.05				3.25				5.42								3.26				8.72				35.29				2.92
18.43				1.731				3.08				5.37								2.1				7.429				7.04				7.04
18.43				8.327				2.959				5.37								0.5				6.27				3.36				4.24
18.43				7.04				2.959				5.37								16.716				5.09				18.43				5.542
18.43				5.42				2.837				5.12								5.42				3.36				2.6				14.66
16.716				5.05				2.35				5.09								5.33				3.25				16.716				6.16
16.716				5.05				2.35				4.92								10.43				3.23				3.36				4.93
16.716				4.52				2.1				4.92								8.72				3.01				3.36				4.81
16.716				2.85				2				4.92								6.16				14.66				5.42				3.38
16.716				7.04				0.574				4.84								45.22				8.18				3.36				2.77
16.716				5.33				45.22				4.84								4.24				7.04				5.42				2.291
16.716				4.84				18.43				4.84								3.8				3.504				3.36				1.78
16.716				2.37				18.43				4.59								2.837				3.23				3.36				18.43
16.716				18.43				16.716				4.59								8.33				2.77				3.36				5.54
16.716				18.43				16.716				4.523								5.62				2.45				3.08				4.84
16.716				14.66				16.716				4.523								3.23				2.42				3.08				2.48
16.716				5.33				16.716				4.52								2.837				1.05				1.4				0.455
16.716				3.36				14.66				3.8								8.1				16.716				1.29				5.37
16.716				1.4				13.22				3.73								5.62				14.66				1.05				4.44
16.716				55.87				9.67				3.68								4.84				9.33				6.87				3.53
16.716				45.22				9.33				3.68								4.57				8.72				4.84				2.37
16.716				35.29				8.72				3.62								3.07				5.37				3.36				2.291
16.716				18.43				8.72				3.61								1.05				5.09				3.36				4.523
16.716				10.43				8.72				3.55								16.716				3.61				3.36				16.716
16.716				8.72				8.72				3.52								8.72				3.52				2.365				7.04
16.716				8.67				8.72				3.52								6.16				3.491				1.73				18.43
16.716				7.04				8.72				3.38								5.68				3.36				1.05				7.04
16.716				5.42				8.72				3.38								4.84				3.36				18.43				4.84
16.716				5.09				8.72				3.38								4.59				3.36				18.43				1.4
16.716				5.09				8.72				3.38								4.59				3.36				7.9				4.84
16.716				5.09				8.56				3.38								3.42				3.36				5.62				2.92
14.66				4.84				7.21				3.36								2.1				3.08				4.26				7.04
14.66				4.84				7.04				3.36								45.22				2.959				4.26				7.04
14.66				3.36				6.31				3.36								8.72				2.959				3.38				4.84
14.66				3.234				6.31				3.28								7.04				2.837				2.84				3.01
14.66				3.23				6.16				3.28								3.25				2.35				2.36				7.04
14.66				2.16				5.67				3.23								3.23				2.35								2.77
14.66				19.45				5.67				3.23								2.7				2								1.05
14.66				18.43				5.542				3.15								2.53				0.574								5.37
14.66				8.72				5.42				3								2.53				18.43								3.61
14.66				6.21				5.38				2.959								2.37				16.716								3.36
14.66				6.16				5.33				2.959								2.14				16.716								2
14.66				5.14				5.09				2.959								1.14				9.67								0.574
14.66				4.84				5.09				2.959								14.66				8.72								9.67
14.66				4.52				5.04				2.959								5.54				8.72								5.38
14.66				3.38				5.04				2.959								4.59				8.72								3.89
14.66				2.959				4.93				2.959								2.959				8.72								2.91
14.66				2.92				4.84				2.959								2.36				8.72								0.54
14.66				2.92				4.84				2.959								14.66				8.72								10.76
13.22				2.6				4.81				2.959								3.23				8.56								8.327
13.22				45.22				4.66				2.91								2.85				7.21								6.27
13.22				45.22				4.52				2.84								2.37				6.31								5.542
13.22				16.716				4.52				2.84								14.66				6.31								5.42
13.22				16.716				4.44				2.84								8.67				5.67								5.31
12.58				9.33				4.38				2.84								4.84				5.42								5.05
12.58				8.72				4.26				2.66								3.234				5.38								4.84
12.58				8.327				3.94				2.61								3.23				5.33								4.84
12.58				7.04				3.89				2.61								4.52				5.09								4.84
12.52				7.04				3.8				2.61								2.959				5.04								4.48
10.76				7.04				3.8				2.61								2.92				5.04								4.24
10.755				7.04				3.8				2.61								8.72				4.84								3.08
10.43				5.42				3.8				2.61								7.04				4.52								3.01
9.67				5.37				3.38				2.6								4.24				4.38								3.01
9.67				5.05				3.36				2.48								13.22				4.26								2.84
9.67				5.01				3.36				2.422								8.72				3.89								2.8
9.6				4.84				3.26				2.422								8.72				3.8								2.599
9.33				4.52				3.25				2.37								8.33				3.8								2.162
9.33				4.24				3.23				2.37								7.429				3.8								1.43
9.33				4.24				3.23				2.37								5.09				3.36								1.41
9.33				3.8				3.23				2.37								4.57				3.23								0.27
9.33				2.837				3.23				2.365								4.25				3.23								55.87
9.33				1.92				2.959				2.36								1.731				2.959								45.22
9.33				55.87				2.959				2.36								21.561				2.959								10.755
9.33				32.242				2.91				2.3								16.716				2.91								5.05
9.33				13.22				2.84				2.181								16.716				2.84								5.05
9.33				8.72				2.84				2.17								9.67				2.61								4.84
9.33				8.72				2.77				2.16								8.72				2.37								4.476
9.33				8.72				2.7				2.1								8.72				2.35								3.36
9.33				8.72				2.61				2.097								3.23				0.93								3.234
8.72				8.72				2.61				2.03								2.798				0.84								2.25
8.72				8.72				2.53				1.96								16.716				0.54								2.19
8.72				8.33				2.53				1.94								14.66				13.22								2.19
8.72				8.33				2.51				1.89								5.542				10.76								2.097
8.72				7.429				2.37				1.83								4.52				9.33								1.78
8.72				7.429				2.37				1.83								4.25				8.72								1.78
8.72				7.04				2.35				1.83								3.52				8.46								1.5
8.72				6.27				2.291				1.78								3.491				8.327								1.5
8.72				5.727				2.29				1.73								3.44				6.27								1.4
8.72				5.62				2.249				1.4								3.25				6.27								1.05
8.72				5.42				2.18				1.4								18.43				5.88								0.7
8.72				5.09				2.14				1.4								16.716				5.67								0.542
8.72				5.09				2.1				1.29								16.716				5.542								0.27
8.72				4.84				1.78				1.23								14.66				5.42								16.716
8.72				4.57				1.14				1.05								13.22				5.42								14.66
8.72				4.25				1.12				1.05								9.33				5.31								14.66
8.72				3.36				0.93				1.05								8.72				5.11								14.66
8.72				3.25				0.84				1.05								8.72				5.09								8.327
8.72				3.23				0.54				0.93								6.16				5.05								8.327
8.72				3.23				0.5				0.93								5.67				5.01								8.327
8.72				3.01				18.43				0.93								5.09				4.84								8.327
8.72				2.837				16.716				0.93								4.93				4.84								7.911
8.72				1.731				16.716				0.86								4.84				4.84								7.21
8.72				21.561				16.716				0.84								4.81				4.52								6.87
8.72				16.716				14.66				0.84								4.66				4.52								6.87
8.72				16.716				13.22				0.574								4.52				4.52								5.727
8.72				14.66				12.58				0.574								4.44				4.48								5.542
8.72				9.67				10.76				0.574								3.94				4.48								5.54
8.72				9.33				9.33				0.542								3.8				4.26								5.42
8.67				8.72				9.33				0.542								3.38				4.24								5.37
8.56				8.72				9.33				0.433								3.36				3.8								5.37
8.46				8.46				9.33				0.38								3.23				3.63								5.37
8.46				8.42				8.72				0.06								2.84				3.57								5.12
8.42				8.18				8.72				18.43								2.77				3.38								4.92
8.33				8.1				8.72				18.43								2.61				3.36								4.84
8.33				7.04				8.46				18.43								2.51				3.36								3.73
8.33				5.62				8.33				16.716								2.291				3.36								3.62
8.33				4.84				8.327				14.66								2.29				3.36								3.55
8.33				4.57				6.27				8.33								2.249				3.25								3.38
8.33				3.504				6.27				7.9								2.18				3.23								3.38
8.33				3.23				5.88				7.33								1.78				3.08								3.38
8.33				3.23				5.67				5.727								1.12				3.01								3.38
8.33				3.23				5.62				5.62								18.43				3.01								3
8.33				3.23				5.62				5.42								16.716				2.959								2.959
8.33				3.07				5.542				5.37								16.716				2.959								2.959
8.33				2.798				5.54				5.09								16.716				2.959								2.91
8.327				2.77				5.54				4.43								12.58				2.959								2.36
8.327				2.45				5.43				4.26								9.33				2.959								2.181
8.327				2.42				5.42				4.26								9.33				2.959								2.097
8.327				1.05				5.42				4.24								9.33				2.93								2.03
8.327				1.05				5.33				3.68								8.72				2.84								1.83
8.327								5.31				3.464								8.72				2.84								1.83
8.327								5.11				3.38								8.33				2.84								1.78
8.18								5.09				3.08								5.62				2.84								1.4
8.1								5.068				3.03								5.62				2.837								1.05
7.911								5.05				3.03								5.54				2.8								1.05
7.9								5.01				3.01								5.43				2.7								0.93
7.429								4.84				3.01								5.33				2.7								0.93
7.429								4.84				2.959								5.068				2.61								0.93
7.33								4.84				2.84								4.84				2.599								0.86
7.21								4.84				2.8								4.84				2.47								0.84
7.21								4.84				2.64								4.62				2.47								0.574
7.21								4.62				2.64								4.59				2.47								0.574
7.21								4.59				2.36								4.52				2.45								0.574
7.04								4.59				2.36								4.48				2.3								0.542
7.04								4.52				2.36								4.25				2.19								0.542
7.04								4.52				2.36								3.38				2.162								18.43
7.04								4.52				2.291								3.27				1.83								16.716
7.04								4.52				2.22								3.25				1.75								14.66
7.04								4.48				2.22								3.07				1.53								8.33
7.04								4.48				2.1								2.959				1.53								7.33
7.04								4.48				2.1								2.959				1.43								5.727
7.04								4.26				2.097								2.959				1.41								5.42
7.04								4.25				2.097								2.7				1.4								5.37
7.04								4.24				2.09								2.61				1.4								5.09
7.04								3.8				1.83								2.48				0.93								4.43
6.87								3.63				1.83								2.47				0.27								4.24
6.87								3.57				1.83								2.47				55.87								3.464
6.87								3.38				1.83								2.39				45.22								3.08
6.67								3.38				1.83								2.37				16.716								3.01
6.39								3.36				1.83								2.03				16.716								3.01
6.31								3.36				1.83								1.94				14.66								2.959
6.31								3.36				1.78								1.94				14.66								2.64
6.27								3.36				1.78								1.05				14.66								2.64
6.27								3.27				1.78								0.93				12.52								2.36
6.27								3.25				1.67								0.455				10.755								2.36
6.21								3.25				1.06								32.242				9.67								2.36
6.16								3.23				1.05								16.716				9.6								2.291
6.16								3.08				1.05								16.716				9.33								2.22
6.16								3.07				1.048								13.22				9.33								2.22
5.88								3.01				0.93								9.33				8.72								2.1
5.74								3.01				0.93								8.33				8.72								2.1
5.727								2.959				0.93								8.33				8.33								2.097
5.727								2.959				0.93								5.38				8.33								2.097
5.727								2.959				0.93								5.37				8.33								1.83
5.68								2.959				0.912								4.84				8.33								1.83
5.67								2.959				0.91								4.59				7.21								1.83
5.67								2.959				0.86								4.57				5.74								1.83
5.67								2.959				0.574								4.44				5.67								1.83
5.67								2.959												4.41				5.67								1.83
5.67								2.959												4.25				5.09								1.83
5.67								2.959												4.25				5.05								1.78
5.62								2.93												4.25				5.05								1.78
5.62								2.84												3.8				4.92								1.78
5.62								2.84												3.53				4.84								1.67
5.62								2.84												3.38				4.66								1.05
5.62								2.84												3.23				4.66								1.048
5.542								2.837												3.23				4.59								0.93
5.542								2.8												2.959				4.59								0.93
5.542								2.7												2.8				4.523								0.93
5.542								2.7												2.62				4.48								0.93
5.54								2.7												2.47				4.476								0.93
5.54								2.61												2.422				4.43								0.912
5.54								2.61												2.37				4.38								0.91
5.43								2.599												2.36				3.68								0.86
5.42								2.48												2.291				3.47								0.574
5.42								2.47												2.19				3.36
5.42								2.47												1.86				3.36
5.42								2.47												1.56				3.28
5.42								2.47												4.523				3.26
5.42								2.47																3.234
5.42								2.45																3.17
5.42								2.39																3.08
5.42								2.37																3.08
5.38								2.36																2.959
5.38								2.3																2.959
5.37								2.19																2.959
5.37								2.162																2.959
5.37								2.03																2.959
5.37								1.94																2.959
5.37								1.94																2.959
5.37								1.83																2.959
5.37								1.75																2.959
5.33								1.53																2.84
5.33								1.53																2.84
5.33								1.43																2.84
5.33								1.41																2.798
5.31								1.4																2.73
5.14								1.4																2.7
5.12								1.05																2.61
5.11								0.93																2.47
5.11								0.93																2.41
5.09								0.455																2.393
5.09								0.27																2.39
5.09								55.87																2.37
5.09								45.22																2.36
5.09								32.242																2.29
5.09								16.716																2.25
5.09								16.716																2.19
5.09								16.716																2.19
5.09								16.716																2.1
5.09								14.66																2.1
5.09								14.66																2.1
5.09								14.66																2.097
5.09								13.22																1.94
5.068								12.52																1.78
5.05								10.755																1.78
5.05								9.67																1.75
5.05								9.6																1.69
5.05								9.33																1.6
5.05								9.33																1.5
5.05								9.33																1.5
5.05								8.72																1.4
5.04								8.72																1.4
5.04								8.33																1.31
5.01								8.33																1.29
5.01								8.33																1.05
4.93								8.33																1.05
4.92								8.33																1.05
4.92								8.33																1.05
4.92								7.21																1.05
4.92								5.74																1.05
4.84								5.67																1.05
4.84								5.67																0.84
4.84								5.38																0.84
4.84								5.37																0.7
4.84								5.09																0.57
4.84								5.05																0.542
4.84								5.05																0.27
4.84								4.92																16.716
4.84								4.84																16.716
4.84								4.84																16.716
4.84								4.66																16.716
4.84								4.66																14.66
4.84								4.59																14.66
4.84								4.59																14.66
4.84								4.59																14.66
4.84								4.57																14.66
4.84								4.523																14.66
4.84								4.48																14.66
4.84								4.476																12.58
4.84								4.44																9.33
4.84								4.43																9.33
4.84								4.41																8.72
4.81								4.38																8.72
4.66								4.25																8.33
4.66								4.25																8.327
4.66								4.25																8.327
4.62								3.8																8.327
4.59								3.68																8.327
4.59								3.53																7.911
4.59								3.47																7.21
4.59								3.38																7.21
4.59								3.36																6.87
4.59								3.36																6.87
4.59								3.28																6.87
4.59								3.26																6.67
4.59								3.234																5.727
4.57								3.23																5.67
4.57								3.23																5.542
4.57								3.17																5.54
4.523								3.08																5.42
4.523								3.08																5.37
4.523								2.959																5.37
4.52								2.959																5.37
4.52								2.959																5.12
4.52								2.959																5.09
4.52								2.959																4.92
4.52								2.959																4.92
4.52								2.959																4.92
4.52								2.959																4.84
4.52								2.959																4.84
4.52								2.959																4.84
4.52								2.84																4.59
4.52								2.84																4.59
4.48								2.84																4.523
4.48								2.8																4.52
4.48								2.798																3.8
4.48								2.73																3.73
4.476								2.7																3.68
4.44								2.62																3.68
4.44								2.61																3.62
4.43								2.47																3.61
4.43								2.47																3.55
4.41								2.422																3.52
4.38								2.41																3.52
4.38								2.393																3.38
4.26								2.39																3.38
4.26								2.37																3.38
4.26								2.37																3.38
4.26								2.36																3.38
4.26								2.36																3.36
4.25								2.291																3.36
4.25								2.29																3.36
4.25								2.25																3.28
4.25								2.19																3.28
4.25								2.19																3.23
4.25								2.19																3.23
4.24								2.1																3.15
4.24								2.1																3
4.24								2.1																2.959
4.24								2.097																2.959
3.94								1.94																2.959
3.89								1.86																2.959
3.8								1.78																2.959
3.8								1.78																2.959
3.8								1.75																2.959
3.8								1.69																2.959
3.8								1.6																2.959
3.8								1.56																2.959
3.8								1.5																2.91
3.8								1.5																2.84
3.73								1.4																2.84
3.68								1.4																2.84
3.68								1.31																2.84
3.68								1.29																2.66
3.68								1.05																2.61
3.63								1.05																2.61
3.62								1.05																2.61
3.61								1.05																2.61
3.61								1.05																2.61
3.57								1.05																2.61
3.55								1.05																2.6
3.53								0.84																2.48
3.52								0.84																2.422
3.52								0.7																2.422
3.52								0.57																2.37
3.52								0.542																2.37
3.504								0.27																2.37
3.491																								2.37
3.491																								2.365
3.47																								2.36
3.464																								2.36
3.44																								2.3
3.42																								2.181
3.38																								2.17
3.38																								2.16
3.38																								2.1
3.38																								2.097
3.38																								2.03
3.38																								1.96
3.38																								1.94
3.38																								1.89
3.38																								1.83
3.38																								1.83
3.38																								1.83
3.36																								1.78
3.36																								1.73
3.36																								1.4
3.36																								1.4
3.36																								1.4
3.36																								1.29
3.36																								1.23
3.36																								1.05
3.36																								1.05
3.36																								1.05
3.36																								1.05
3.36																								0.93
3.36																								0.93
3.36																								0.93
3.36																								0.93
3.36																								0.86
3.36																								0.84
3.36																								0.84
3.36																								0.574
3.36																								0.574
3.36																								0.574
3.28																								0.542
3.28																								0.542
3.28																								0.433
3.27																								0.38
3.26																								0.06
3.26																								18.43
3.25																								18.43
3.25																								18.43
3.25																								16.716
3.25																								14.66
3.25																								8.33
3.234																								7.9
3.234																								7.33
3.23																								5.727
3.23																								5.62
3.23																								5.42
3.23																								5.37
3.23																								5.09
3.23																								4.43
3.23																								4.26
3.23																								4.26
3.23																								4.24
3.23																								3.68
3.23																								3.464
3.23																								3.38
3.23																								3.08
3.23																								3.03
3.23																								3.03
3.23																								3.01
3.23																								3.01
3.17																								2.959
3.15																								2.84
3.08																								2.8
3.08																								2.64
3.08																								2.64
3.08																								2.36
3.08																								2.36
3.07																								2.36
3.07																								2.36
3.03																								2.291
3.03																								2.22
3.01																								2.22
3.01																								2.1
3.01																								2.1
3.01																								2.097
3.01																								2.097
3																								2.09
2.959																								1.83
2.959																								1.83
2.959																								1.83
2.959																								1.83
2.959																								1.83
2.959																								1.83
2.959																								1.83
2.959																								1.78
2.959																								1.78
2.959																								1.78
2.959																								1.67
2.959																								1.06
2.959																								1.05
2.959																								1.05
2.959																								1.048
2.959																								0.93
2.959																								0.93
2.959																								0.93
2.959																								0.93
2.959																								0.93
2.959																								0.912
2.959																								0.91
2.959																								0.86
2.959																								0.574
2.959
2.959
2.959
2.959
2.959
2.959
2.959
2.959
2.959
2.959
2.959
2.959
2.93
2.92
2.92
2.91
2.91
2.85
2.84
2.84
2.84
2.84
2.84
2.84
2.84
2.84
2.84
2.84
2.84
2.84
2.84
2.84
2.837
2.837
2.837
2.837
2.8
2.8
2.8
2.798
2.798
2.77
2.77
2.73
2.7
2.7
2.7
2.7
2.7
2.66
2.64
2.64
2.62
2.61
2.61
2.61
2.61
2.61
2.61
2.61
2.61
2.61
2.61
2.61
2.6
2.6
2.599
2.53
2.53
2.51
2.48
2.48
2.47
2.47
2.47
2.47
2.47
2.47
2.47
2.45
2.45
2.422
2.422
2.422
2.42
2.41
2.393
2.39
2.39
2.37
2.37
2.37
2.37
2.37
2.37
2.37
2.37
2.37
2.37
2.365
2.36
2.36
2.36
2.36
2.36
2.36
2.36
2.36
2.36
2.35
2.35
2.35
2.3
2.3
2.291
2.291
2.291
2.29
2.29
2.25
2.249
2.22
2.22
2.19
2.19
2.19
2.19
2.181
2.18
2.17
2.162
2.16
2.16
2.14
2.1
2.1
2.1
2.1
2.1
2.1
2.1
2.1
2.097
2.097
2.097
2.097
2.09
2.03
2.03
2
1.96
1.94
1.94
1.94
1.94
1.92
1.89
1.86
1.83
1.83
1.83
1.83
1.83
1.83
1.83
1.83
1.83
1.83
1.83
1.78
1.78
1.78
1.78
1.78
1.78
1.78
1.75
1.75
1.731
1.731
1.73
1.69
1.67
1.6
1.56
1.53
1.53
1.5
1.5
1.43
1.41
1.4
1.4
1.4
1.4
1.4
1.4
1.4
1.4
1.31
1.29
1.29
1.23
1.14
1.12
1.06
1.06
1.05
1.05
1.05
1.05
1.05
1.05
1.05
1.05
1.05
1.05
1.05
1.05
1.05
1.05
1.05
1.05
1.048
0.93
0.93
0.93
0.93
0.93
0.93
0.93
0.93
0.93
0.93
0.93
0.93
0.912
0.91
0.86
0.86
0.84
0.84
0.84
0.84
0.84
0.7
0.574
0.574
0.574
0.574
0.574
0.57
0.542
0.542
0.542
0.54
0.5
0.455
0.433
0.38
0.27
0.27
0.06

## Sheet: Japan
		PubMed search number	Is it a clinical trial?	Is the trial registered?	Year	Name of the Journal	IF	Number of countries	Numbers of centers	country1	number of centers in country1	country2	number of centers in country2	country3	number of centers in country3	country4	number of centers in country4	country5	number of centers in country5	country6	number of centers in country6	country7	number of centers in country7	country8	number of centers in country8	country9	number of centers in country9	country10	number of centers in country10	country11	number of centers in country11	country12	number of centers in country12	country13	number of centers in country13	country14	number of centers in country14
CPC	Pár Gabriella	122	yes	yes	2015	Ann Oncol	7.04	13	19	USA	1	Brazil	1	Japan	3	Belgium	3	Australia	1	Germany	1	Poland	2	Canada	1	Hungary	1	Czech	2	Russia	1	UK	1	Spain	1
CPC	Németh Balázs	1285	yes	yes	2010	JAMA	35.29	10	19	UK	6	Italy	1	Australia	1	Canada	2	France	1	Germany	4	Greece	1	Hungary	1	Japan	1	Sweden	1
CPC	Németh Balázs	1190	yes	yes	2011	The New England Journal of Medicine	55.87	8	12	USA	4	Japan	2	France	1	Belgium	1	Spain	1	Netherland	1	Italy	1	Sweden	1
CPC	Németh Balázs	958	yes	yes	2012	Cancer Chemother Pharmacol.	2.77	1	17	Japan	17
CP	Illés Dóra	431	yes	yes	2012	Gastrointest Endosc	5.37	1	15	Japan	15
CPC	Gódi Szilárd	305	yes	yes	2014	Gastrointest Endosc.	5.37	1	8	Japan	8
CPC	Halász Adrienn	2540	yes	yes	2004	Surgery.	3.38	1	8	Japan	8
CPC	Halász Adrienn	2375	yes	yes	2006	Cancer Chemother Pharmacol.	2.77	1	8	Japan	8
CP	Illés Dóra	124	yes	yes	2014	Gastrointest Endosc	5.37	1	7	Japan	7
CPC	Gódi Szilárd	878	yes	yes	2012	Br J Cancer.	4.84	1	7	Japan	7
CP	Illés Dóra	324	yes	yes	2013	J Gastroenterol.	4.523	1	6	Japan	6
CPC	Halász Adrienn	2927	yes	yes	2002	Cancer.	4.24	1	6	Japan	6
CPC	Halász Adrienn	2452	yes	yes	2005	J Gastroenterol.	16.716	1	5	Japan	5
CPC	Gódi Szilárd	463	yes	yes	2013	J Transl Med.	3.93	1	5	Japan	5
CPC	Gódi Szilárd	714	yes	yes	2013	Invest New Drugs.	2.92	1	5	Japan	5
CPC	Halász Adrienn	2456	yes	yes	2005	Endoscopy.	5.05	1	4	Japan	4
CPC	Halász Adrienn	2394	yes	yes	2005	J Gastroenterol Hepatol.	3.5	1	4	Japan	4
CPC	Németh Balázs	951	yes	yes	2012	J Hepatobiliary Pancreat Sci.	2.994	1	4	Japan	4
CPC	Németh Balázs	1096	yes	yes	2012	Journal of Hepatobliliary-Pancreatic Science	2.99	1	4	Japan	4
CPC	Németh Balázs	992	yes	yes	2012	Ann. Surg	8.33	1	3	Japan	3
CPC	Halász Adrienn	2565	yes	yes	2005	Eur J Nucl Med Mol Imaging.	5.38	1	3	Japan	3
CP	Illés Dóra	425	yes	yes	2012	Gastrointest Endosc	5.37	1	3	Japan	3
CPC	Halász Adrienn	2851	yes	yes	2003	Cancer.	4.24	1	3	Japan	3
CPC	Németh Balázs	1482	yes	yes	2010	Cancer Science	3.52	1	3	Japan	3
CP	Illés Dóra	13	yes	yes	2015	J Clin Gastroenterol	3.5	1	3	Japan	3
CPC	Halász Adrienn	2426	yes	yes	2005	Br J Cancer.	4.84	1	2	Japan	2
CPC	Halász Adrienn	2976	yes	yes	2002	Br J Cancer.	4.84	1	2	Japan	2
CPC	Halász Adrienn	2617	yes	yes	2004	Br J Cancer.	4.84	1	2	Japan	2
CPC	Halász Adrienn	2330	yes	yes	2005	Oncology.	2.32	1	2	Japan	2
CPC	Halász Adrienn	2531	yes	yes	2004	Oncology.	2.32	1	2	Japan	2
CPC	Halász Adrienn	2538	yes	yes	2004	Surg Today.	1.53	1	2	Japan	2
CPC	Gódi Szilárd	408	yes	yes	2013	Oncoimmunology	6.27	1	1	Japan	1
CPC	Pár Gabriella	120	yes	yes	2015	Cancer Sci	3.52	1	1	Japan	1
CPC	Gódi Szilárd	764	yes	yes	2013	Cancer Sci.	3.52	1	1	Japan	1
CPC	Halász Adrienn	2354	yes	yes	2005	Int J Oncol.	3.03	1	1	Japan	1
CPC	Halász Adrienn	2408	yes	yes	2005	Oncology.	2.32	1	1	Japan	1
CPC	Halász Adrienn	2981	yes	yes	2002	Oncology.	2.32	1	1	Japan	1
CPC	Halász Adrienn	2463	yes	yes	2005	Oncol Rep.	2.3	1	1	Japan	1
CPC	Halász Adrienn	2406	yes	yes	2005	Oncol Rep.	2.3	1	1	Japan	1
CPC	Németh Balázs	1132	yes	yes	2011	International Journal of Clinical Oncology	2.13	1	1	Japan	1
CP	Illés Dóra	283	yes	yes	2013	Dig Endosc.	2.058	1	1	Japan	1
CPC	Gódi Szilárd	329	yes	yes	2014	Jpn J Clin Oncol.	2.02	1	1	Japan	1
CPC	Halász Adrienn	2931	yes	yes	2002	J Hepatobiliary Pancreat Surg.	1.6	1	1	Japan	1
CPC	Halász Adrienn	2352	yes	yes	2005	Chemotherapy.	1.29	1	1	Japan	1
CPC	Gódi Szilárd	330	yes	yes	2014	Hepatogastroenterology	0.93	1	1	Japan	1
CPC	Halász Adrienn	2929	yes	yes	2002	Am J Gastroenterol.	10.76	1		Japan
CPC	Gódi Szilárd	890	yes	yes	2012	Cancer Sci.	3.52	1		Japan
CPC	Gódi Szilárd	589	yes	yes	2013	Invest New Drugs.	2.92	1		Japan
CPC	Halász Adrienn	2329	yes	yes	2006	Pancreatology.	2.84	1		Japan
CPC	Halász Adrienn	2962	yes	yes	2002	Pancreatology.	2.84	1		Japan
CPC	Halász Adrienn	2420	yes	yes	2005	Acta Radiol.	1.6	1		Japan
CPC	Izbéki Ferenc	4026	yes	no	1992	N Engl J Med	55.87	4	7	Germany	3	USA	2	Japan	1	France	1
CPC	Németh Balázs	983	yes	no	2012	Clin Cancer Res	8.72	2	10	USA	9	Japan	1
CPC	Németh Balázs	1274	yes	no	2011	Cancer Chemotherapy and Pharmacology	2.77	2	8	Japan	6	USA	2
CPC	Pár Gabriella	263	yes	no	2014	Clin Cancer Res	8.72	2	6	Japan	5	USA	1
CP	Demcsák Alexandra	1694	yes	no	1998	Acta Gastroenterol Belg	0.912	2	5	Japan	4	USA	1
CP	Illés Dóra	679	yes	no	2010	J Gastroenterol.	4.523	2	4	China	3	Japan	1
CPC	Szűcs Ákos	3407	yes	no	1999	Arch Surg.	4.93	2	4	Germany	2	Japan	2
CPC	Kui Balázs	1869	yes	no	2008	Cancer Chemother Pharmacol	2.77	2	3	Japan	1	USA	2
CPC	Németh Balázs	1053	yes	no	2011	J Cancer.	5.238	2	2	Japan	1	USA	1
CP	Demcsák Alexandra	1391	yes	no	2002	Pancreas	2.959	1	110	Japan	110
CP	Demcsák Alexandra	1685	yes	no	1999	Digestion	2.097	1	104	Japan	104
CP	Pár Gabriella	2376	yes	no	1979	Adv Exp Biol	1.958	1	38	Japan	38
CP	Illés Dóra	477	yes	no	2011	Clin Gastroenterol Hepatol	7.896	1	37	Japan	37
CPC	Pár Gabriella	79	yes	no	2015	Br J Cancer	4.84	1	28	Japan	28
CPC	Gódi Szilárd	501	yes	no	2013	Am J Gastroenterol.	10.76	1	22	Japan	22
CP	Illés Dóra	209	yes	no	2013	Am J Gastroenterol	10.755	1	22	Japan	22
CPC	Kui Balázs	1719	yes	no	2008	Surg Today	1.53	1	20	Japan	20
CP	Illés Dóra	651	yes	no	2010	J Hepatobiliary Pancreat Sci.	2.313	1	15	Japan	15
CPC	Németh Balázs	1025	yes	no	2011	Dig Endosc	2.06	1	15	Japan	15
CP	Illés Dóra	452	yes	no	2011	Dig Endosc	2.058	1	15	Japan	15
CPC	Németh Balázs	1008	yes	no	2012	J Hepatobiliary Pancreat Sci.	2.994	1	14	Japan	14
CPC	Németh Balázs	1216	yes	no	2011	Cancer Science	3.52	1	13	Japan	13
CP	Illés Dóra	650	yes	no	2010	J Hepatobiliary Pancreat Sci.	2.313	1	13	Japan	13
CPC	Németh Balázs	1545	yes	no	2009	British Journal of Cancer	4.84	1	12	Japan	12
CPC	Kui Balázs	2121	yes	no	2007	Ann Surg Oncol	3.93	1	12	Japan	12
CPC	Németh Balázs	1078	yes	no	2011	Japanese Journal of Clinical Oncology	2.02	1	12	Japan	12
CPC	Pár Gabriella	81	yes	no	2015	Cancer Sci	3.52	1	11	Japan	11
CPC	Szűcs Ákos	3399	yes	no	1999	Br J Cancer.	4.84	1	9	Japan	9
CP	Illés Dóra	281	yes	no	2013	Dig Endosc.	2.058	1	9	Japan	9
CPC	Kui Balázs	1979	yes	no	2007	Anticancer Res	1.83	1	9	Japan	9
CPC	Németh Balázs	1426	yes	no	2010	Japanese Journal of Clinical Oncology	2.02	1	8	Japan	8
CPC	Szűcs Ákos	3385	yes	no	1999	Br J Cancer.	4.84	1	7	Japan	7
CPC	Gódi Szilárd	577	yes	no	2013	Cancer Sci.	3.52	1	7	Japan	7
CP	Demcsák Alexandra	1373	yes	no	2002	Pancreas	2.959	1	7	Japan	7
CPC	Kui Balázs	2032	yes	no	2008	Cancer Chemother Pharmacol	2.77	1	7	japan	7
CPC	Kui Balázs	2187	yes	no	2007	Cancer Chemother Pharmacol	2.77	1	7	Japan	7
CP	Párniczky Andrea	1139	yes	no	2005	Clin Gastroenterol Hepatol.	7.896	1	6	Japan	6
CPC	Pár Gabriella	111	yes	no	2015	Jpn Clin Oncol	2.02	1	6	Japan	6
CPC	Szűcs Ákos	3360	yes	no	1999	Am J Gastroenterol.	10.76	1	5	Japan	5
CPC	Kui Balázs	2296	yes	no	2006	Cancer Res	9.33	1	5	Japan	5
CPC	Németh Balázs	1019	yes	no	2012	J Hepatobiliary Pancreat Sci.	2.994	1	5	Japan	5
CPC	Németh Balázs	1476	yes	no	2010	Cancer Chemotherapy and Pharmacology	2.77	1	5	Japan	5
CP	Illés Dóra	522	yes	no	2011	Dig Dis Sci	2.613	1	5	Japan	5
CPC	Kui Balázs	1880	yes	no	2008	Jpn J Clin Oncol	2.02	1	5	Japan	5
CPC	Kui Balázs	2188	yes	no	2006	Jpn J Clin Oncol	2.02	1	5	Japan	5
CPC	Kui Balázs	2030	yes	no	2007	Br J Cancer	4.84	1	4	Japan	4
CPC	Németh Balázs	1583	yes	no	2009	Journal of Gastroenterology	3.5	1	4	Japan	4
CPC	Németh Balázs	993	yes	no	2012	Cancer Chemother Pharmacol.	2.77	1	4	Japan	4
CPC	Kui Balázs	1860	yes	no	2008	Radiother Oncol	2.55	1	4	Japan	4
CPC	Kui Balázs	2272	yes	no	2006	Jpn J Clin Oncol	2.02	1	4	Japan	4
CPC	Halász Adrienn	2386	yes	no	2005	Anticancer Res.	1.83	1	4	Japan	4
CP	Demcsák Alexandra	1374	yes	no	2002	Am J Gastroenterol	10.755	1	3	Japan	3
CPC	Szűcs Ákos	3357	yes	no	1999	J Nucl Med.	6.16	1	3	Japan	3
CP	Illés Dóra	557	yes	no	2010	Endoscopy.	5.05	1	3	Japan	3
CP	Illés Dóra	418	yes	no	2012	J Gastroenterol.	4.523	1	3	Japan	3
CPC	Szűcs Ákos	3229	yes	no	2000	Eur Radiol.	4.01	1	3	Japan	3
CPC	Kui Balázs	2076	yes	no	2007	Cancer Sci.	3.52	1	3	Japan	3
CP	Párniczky Andrea	1043	yes	no	2006	J Gastroenterol Hepatol.	3.5	1	3	Japan	3
CP	Demcsák Alexandra	1784	yes	no	1997	Pancreas	2.959	1	3	Japan	3
CP	Párniczky Andrea	1047	yes	no	2006	World J Gastroenterol.	2.37	1	3	Japan	3
CPC	Németh Balázs	1525	yes	no	2009	Japanese Journal of Clinical Oncology	2.02	1	3	Japan	3
CPC	Kui Balázs	2181	yes	no	2006	Jpn J Clin Oncol	2.02	1	3	Japan	3
CPC	Kui Balázs	1755	yes	no	2008	Anticancer Res	1.83	1	3	Japan	3
CPC	Kui Balázs	2270	yes	no	2006	J Gastroenterol.	16.716	1	2	Japan	2
CP	Párniczky Andrea	901	yes	no	2007	Clin Gastroenterol Hepatol.	7.896	1	2	Japan	2
CPC	Kui Balázs	1727	yes	no	2009	Ann Oncol	7.04	1	2	Japan	2
CPC	Szűcs Ákos	3126	yes	no	2001	Radiology.	6.87	1	2	Japan	2
CP	Illés Dóra	394	yes	no	2012	Br J Surg	5.542	1	2	Japan	2
CP	Párniczky Andrea	1300	yes	no	2003	Endoscopy.	5.05	1	2	Japan	2
CPC	Szűcs Ákos	3033	yes	no	2002	Arch Surg.	4.93	1	2	Japan	2
CPC	Kui Balázs	2218	yes	no	2006	Br J Cancer	4.84	1	2	Japan	2
CPC	Kui Balázs	2048	yes	no	2007	Br J Cancer.	4.84	1	2	Japan	2
CP	Párniczky Andrea	723	yes	no	2009	J Gastroenterol.	4.523	1	2	Japan	2
CP	Párniczky Andrea	775	yes	no	2009	J Gastroenterol.	4.523	1	2	Japan	2
CP	Párniczky Andrea	982	yes	no	2007	J Gastroenterol.	4.523	1	2	Japan	2
CPC	Kui Balázs	2106	yes	no	2007	Int J Radiat Oncol Biol Phys	4.26	1	2	Japan	2
CP	Illés Dóra	263	yes	no	2013	Cancer Epidemiol Biomarkers Prev	4.125	1	2	Japan	2
CPC	Kui Balázs	2132	yes	no	2007	Ann Surg Oncol.	3.93	1	2	Japan	2
CP	Demcsák Alexandra	1500	yes	no	2001	J Gastroenterol Hepatol	3.5	1	2	Japan	2
CP	Demcsák Alexandra	2028	yes	no	1994	J Gastroenterol Hepatol	3.5	1	2	Japan	2
CP	Párniczky Andrea	771	yes	no	2009	Surgery.	3.38	1	2	Japan	2
CPC	Németh Balázs	979	yes	no	2013	Am J Clin Oncol.	3.06	1	2	Japan	2
CPC	Németh Balázs	1204	yes	no	2011	International Journal of Oncology	3.03	1	2	Japan	2
CP	Demcsák Alexandra	1392	yes	no	2002	Pancreas	2.959	1	2	Japan	2
CP	Demcsák Alexandra	1785	yes	no	1997	Pancreas	2.959	1	2	Japan	2
CPC	Németh Balázs	1393	yes	no	2011	Cancer Chemotherapy and Pharmacology	2.77	1	2	Japan	2
CPC	Kui Balázs	1834	yes	no	2009	Cancer Chemother Pharmacol	2.77	1	2	Japan	2
CPC	Szűcs Ákos	3269	yes	no	2000	AJR Am J Roentgenol.	2.73	1	2	Japan	2
CPC	Szűcs Ákos	3307	yes	no	2000	AJR Am J Roentgenol.	2.73	1	2	Japan	2
CPC	Szűcs Ákos	3028	yes	no	2002	World J Surg.	2.64	1	2	Japan	2
CPC	Németh Balázs	1024	yes	no	2012	Dig Dis Sci.	2.61	1	2	Japan	2
CPC	Pár Gabriella	119	yes	no	2015	Radiother Oncol	2.55	1	2	Japan	2
CPC	Németh Balázs	1238	yes	no	2011	Cancer Gene Therapy	2.42	1	2	Japan	2
CPC	Kui Balázs	2015	yes	no	2007	World J Gastroenterol	2.37	1	2	Japan	2
CPC	Kui Balázs	1906	yes	no	2008	World J Gastroenterol.	2.37	1	2	Japan	2
CPC	Kui Balázs	1972	yes	no	2007	Cardiovasc Intervent Radiol.	2.07	1	2	Japan	2
CPC	Németh Balázs	1368	yes	no	2010	Digestive Endoscopy	2.06	1	2	Japan	2
CP	Párniczky Andrea	960	yes	no	2007	Artif Organs.	2.05	1	2	Japan	2
CPC	Kui Balázs	1848	yes	no	2008	Jpn J Clin Oncol	2.02	1	2	Japan	2
CPC	Szűcs Ákos	3160	yes	no	2001	Jpn J Clin Oncol.	2.02	1	2	Japan	2
CPC	Halász Adrienn	2336	yes	no	2005	Jpn J Clin Oncol.	2.02	1	2	Japan	2
CPC	Kui Balázs	1842	yes	no	2008	Anticancer Res	1.83	1	2	Japan	2
CPC	Pár Gabriella	32	yes	no	2015	Anticancer Res.	1.83	1	2	Japan	2
CPC	Németh Balázs	1092	yes	no	2011	Asia Pacific Journal of Nutrition	1.7	1	2	Japan	2
CP	Párniczky Andrea	956	yes	no	2007	J Hepatobiliary Pancreat Surg.	1.6	1	2	Japan	2
CPC	Kui Balázs	1803	yes	no	2008	Surg Today	1.53	1	2	Japan	2
CPC	Izbéki Ferenc	3855	yes	no	1994	Am J Gastroenterol	10.76	1	1	Japan	1
CP	Demcsák Alexandra	2010	yes	no	1994	Am J Gastroenterol	10.755	1	1	Japan	1
CPC	Izbéki Ferenc	3757	yes	no	1995	Ann Surg	8.33	1	1	Japan	1
CPC	Kui Balázs	1958	yes	no	2007	Radiology.	6.87	1	1	Japan	1
CPC	Szűcs Ákos	3387	yes	no	1999	Radiology.	6.87	1	1	Japan	1
CPC	Szűcs Ákos	3397	yes	no	1999	Br J Surg.	5.54	1	1	Japan	1
CPC	Szűcs Ákos	3291	yes	no	2000	Br J Surg.	5.54	1	1	Japan	1
CPC	Szűcs Ákos	3323	yes	no	2000	Br J Surg.	5.54	1	1	Japan	1
CPC	Kui Balázs	1954	yes	no	2007	Gastrointest Endosc	5.37	1	1	Japan	1
CP	Illés Dóra	207	yes	no	2013	Gastrointest Endosc	5.37	1	1	Japan	1
CP	Párniczky Andrea	1257	yes	no	2004	Gastrointest Endosc.	5.37	1	1	Japan	1
CPC	Izbéki Ferenc	3712	yes	no	1996	Pain	5.21	1	1	Japan	1
CPC	Szűcs Ákos	3634	yes	no	1997	Br J Cancer.	4.84	1	1	Japan	1
CP	Illés Dóra	588	yes	no	2010	J Gastroenterol	4.523	1	1	Japan	1
CP	Illés Dóra	665	yes	no	2010	J Gastroenterol.	4.523	1	1	Japan	1
CP	Párniczky Andrea	978	yes	no	2007	J Gastroenterol.	4.523	1	1	Japan	1
CPC	Szűcs Ákos	3647	yes	no	1997	J Urol.	4.47	1	1	Japan	1
CPC	Izbéki Ferenc	4048	yes	no	1992	Int J Radiat Oncol Biol Phys	4.26	1	1	Japan	1
CPC	Szűcs Ákos	3007	yes	no	2002	Int J Radiat Oncol Biol Phys.	4.26	1	1	Japan	1
CPC	Gódi Szilárd	636	yes	no	2013	Cancer	4.24	1	1	Japan	1
CPC	Gódi Szilárd	768	yes	no	2013	Cancer	4.24	1	1	Japan	1
CPC	Kui Balázs	1731	yes	no	2008	Cancer	4.24	1	1	Japan	1
CPC	Izbéki Ferenc	3962	yes	no	1993	Cancer	4.24	1	1	Japan	1
CPC	Izbéki Ferenc	4011	yes	no	1992	Cancer	4.24	1	1	Japan	1
CPC	Gódi Szilárd	843	yes	no	2013	Cancer.	4.24	1	1	Japan	1
CPC	Kui Balázs	1980	yes	no	2007	Ann Surg Oncol	3.93	1	1	Japan	1
CPC	Németh Balázs	1396	yes	no	2010	Annals of Surgical Oncology	3.93	1	1	Japan	1
CPC	Pár Gabriella	242	yes	no	2014	Cancer Sci	3.52	1	1	Japan	1
CP	Illés Dóra	191	yes	no	2014	J Gastroenterol Hepatol.	3.5	1	1	Japan	1
CP	Párniczky Andrea	922	yes	no	2007	Surgery.	3.38	1	1	Japan	1
CP	Párniczky Andrea	840	yes	no	2008	J Surg Oncol.	3.24	1	1	Japan	1
CPC	Izbéki Ferenc	3975	yes	no	1993	Am J Clin Oncol	3.06	1	1	Japan	1
CPC	Kui Balázs	1828	yes	no	2008	Int J Oncol	3.03	1	1	Japan	1
CP	Illés Dóra	64	yes	no	2015	Pancreas	2.959	1	1	Japan	1
CP	Illés Dóra	357	yes	no	2013	Pancreas	2.959	1	1	Japan	1
CP	Illés Dóra	483	yes	no	2011	Pancreas.	2.959	1	1	Japan	1
CP	Párniczky Andrea	892	yes	no	2007	Pancreas.	2.959	1	1	Japan	1
CP	Párniczky Andrea	1134	yes	no	2005	Pancreatology.	2.84	1	1	Japan	1
CP	Demcsák Alexandra	1395	yes	no	2001	Pancreatology	2.84	1	1	Japan	1
CPC	Pár Gabriella	36	yes	no	2015	Cancer Chemother Pharmacol	2.77	1	1	Japan	1
CPC	Pár Gabriella	237	yes	no	2015	Cancer Chemother Pharmacol	2.77	1	1	Japan	1
CPC	Kui Balázs	1971	yes	no	2008	Cancer Chemother Pharmacol	2.77	1	1	Japan	1
CPC	Gódi Szilárd	444	yes	no	2013	Cancer Chemother Pharmacol.	2.77	1	1	Japan	1
CPC	Gódi Szilárd	461	yes	no	2014	Cancer Chemother Pharmacol.	2.77	1	1	Japan	1
CPC	Gódi Szilárd	477	yes	no	2014	Cancer Chemother Pharmacol.	2.77	1	1	Japan	1
CP	Demcsák Alexandra	1962	yes	no	1995	Clin Ther	2.731	1	1	Japan	1
CPC	Gódi Szilárd	809	yes	no	2012	Int J Hyperthermia.	2.65	1	1	Japan	1
CPC	Gódi Szilárd	431	yes	no	2014	World J Surg.	2.64	1	1	Japan	1
CPC	Gódi Szilárd	946	yes	no	2012	Radiother Oncol.	2.55	1	1	Japan	1
CPC	Izbéki Ferenc	4098	yes	no	1991	Eur Surg Res	2.47	1	1	Japan	1
CPC	Pár Gabriella	262	yes	no	2014	World J Gastroenterol	2.37	1	1	Japan	1
CPC	Kui Balázs	1742	yes	no	2008	World J Gastroenterol	2.37	1	1	Japan	1
CPC	Kui Balázs	1693	yes	no	2008	World J Gastroenterol.	2.37	1	1	Japan	1
CP	Illés Dóra	103	yes	no	2014	World J Gastroenterol	2.37	1	1	Japan	1
CP	Illés Dóra	387	yes	no	2012	World J Gastroenterol.	2.37	1	1	Japan	1
CP	Illés Dóra	553	yes	no	2011	Scand J Gastroenterol	2.36	1	1	Japan	1
CP	Illés Dóra	210	yes	no	2014	J Hepatobiliary Pancreat Sci.	2.313	1	1	Japan	1
CPC	Szűcs Ákos	3088	yes	no	2001	Biochem Biophys Res Commun.	2.3	1	1	Japan	1
CPC	Németh Balázs	1307	yes	no	2010	Onccology Reports	2.3	1	1	Japan	1
CPC	Gódi Szilárd	574	yes	no	2013	Oncol Rep.	2.3	1	1	Japan	1
CPC	Szűcs Ákos	3539	yes	no	1998	Oncol Rep.	2.3	1	1	Japan	1
CP	Demcsák Alexandra	1903	yes	no	1996	Am J Surg	2.291	1	1	Japan	1
CPC	Izbéki Ferenc	3866	yes	no	1994	Am J Surg	2.29	1	1	Japan	1
CPC	Szűcs Ákos	3227	yes	no	2000	Am J Surg.	2.29	1	1	Japan	1
CPC	Kui Balázs	1977	yes	no	2007	Int J Clin Oncol	2.13	1	1	Japan	1
CP	Illés Dóra	51	yes	no	2015	Digestion	2.097	1	1	Japan	1
CP	Demcsák Alexandra	1686	yes	no	1999	Digestion	2.097	1	1	Japan	1
CP	Illés Dóra	282	yes	no	2013	Dig Endosc	2.058	1	1	Japan	1
CP	Illés Dóra	529	yes	no	2011	Dig Endosc	2.058	1	1	Japan	1
CPC	Szűcs Ákos	3504	yes	no	1998	Br J Radiol.	2.03	1	1	Japan	1
CPC	Németh Balázs	1309	yes	no	2010	Japanese Journal of Clinical Oncology	2.02	1	1	Japan	1
CPC	Németh Balázs	1360	yes	no	2010	Japanese Journal of Clinical Oncology	2.02	1	1	Japan	1
CPC	Kui Balázs	1982	yes	no	2007	Jpn J Clin Oncol	2.02	1	1	Japan	1
CPC	Izbéki Ferenc	3678	yes	no	1996	Jpn J Clin Oncol	2.02	1	1	Japan	1
CPC	Halász Adrienn	2363	yes	no	2005	Jpn J Clin Oncol.	2.02	1	1	Japan	1
CPC	Németh Balázs	1312	yes	no	2010	Journal of Palliative Medicine	1.91	1	1	Japan	1
CPC	Kui Balázs	1754	yes	no	2008	Anticancer Res	1.83	1	1	Japan	1
CPC	Izbéki Ferenc	4142	yes	no	1989	Anticancer Res	1.83	1	1	Japan	1
CPC	Pár Gabriella	231	yes	no	2014	Anticancer Res.	1.83	1	1	Japan	1
CP	Illés Dóra	600	yes	no	2010	Contrib Nephrol	1.8	1	1	Japan	1
CPC	Izbéki Ferenc	3809	yes	no	1995	Intern Med	1.644	1	1	Japan	1
CPC	Izbéki Ferenc	3910	yes	no	1994	Intern Med	1.644	1	1	Japan	1
CPC	Németh Balázs	1571	yes	no	2010	Abdominal Imaging	1.63	1	1	Japan	1
CPC	Kui Balázs	1670	yes	no	2009	J Hepatobiliary Pancreat Surg	1.6	1	1	Japan	1
CP	Demcsák Alexandra	1997	yes	no	1995	J Int Med Res	1.44	1	1	Japan	1
CPC	Izbéki Ferenc	4042	yes	no	1992	Tohoku J Exp Med	1.35	1	1	Japan	1
CP	Illés Dóra	630	yes	no	2010	Int J Artif Organs.	0.96	1	1	Japan	1
CPC	Kui Balázs	2013	yes	no	2007	Hepatogastroenterology	0.93	1	1	Japan	1
CPC	Kui Balázs	2250	yes	no	2006	Hepatogastroenterology	0.93	1	1	Japan	1
CPC	Izbéki Ferenc	3868	yes	no	1994	Hepatogastroenterology	0.93	1	1	Japan	1
CP	Illés Dóra	435	yes	no	2011	Hepatogastroenterology.	0.93	1	1	Japan	1
CP	Demcsák Alexandra	1920	yes	no	1996	Acta Gastroenterol Belg	0.912	1	1	Japan	1
CPC	Gódi Szilárd	635	yes	no	2013	J Clin Oncol.	18.43	1		Japan
CPC	Pár Gabriella	90	yes	no	2015	Br J Surg	5.54	1		Japan
CP	Demcsák Alexandra	1472	yes	no	2001	Gastrointest Endosc	5.37	1		Japan
CPC	Gódi Szilárd	857	yes	no	2013	Int J Radiat Oncol Biol Phys.	4.26	1		Japan
CPC	Németh Balázs	1325	yes	no	2011	International Journal of Radiaton Oncology, Biology, Physics	4.26	1		Japan
CPC	Szűcs Ákos	3155	yes	no	2001	Cancer.	4.24	1		Japan
CPC	Szűcs Ákos	3601	yes	no	1997	Cancer.	4.24	1		Japan
CPC	Szűcs Ákos	3191	yes	no	2000	Cancer.	4.24	1		Japan
CPC	Szűcs Ákos	3260	yes	no	2000	Cancer.	4.24	1		Japan
CPC	Gódi Szilárd	560	yes	no	2013	Ann Surg Oncol.	3.93	1		Japan
CPC	Szűcs Ákos	3606	yes	no	1997	Ann Surg Oncol.	3.93	1		Japan
CPC	Szűcs Ákos	3221	yes	no	2000	Ann Surg Oncol.	3.93	1		Japan
CPC	Németh Balázs	1103	yes	no	2011	Surgery	3.38	1		Japan
CPC	Németh Balázs	1461	yes	no	2011	American Journal of Clinical Oncology	3.06	1		Japan
CPC	Németh Balázs	1398	yes	no	2010	pancreatology	2.84	1		Japan
CPC	Szűcs Ákos	3042	yes	no	2002	Cancer Chemother Pharmacol.	2.77	1		Japan
CPC	Szűcs Ákos	3218	yes	no	2000	World J Surg.	2.64	1		Japan
CPC	Szűcs Ákos	3544	yes	no	1998	World J Surg.	2.64	1		Japan
CPC	Szűcs Ákos	3530	yes	no	1998	World J Surg.	2.64	1		Japan
CP	Demcsák Alexandra	1455	yes	no	2001	World J Surg	2.64	1		Japan
CPC	Szűcs Ákos	3467	yes	no	1998	Dig Surg.	2.16	1		Japan
CPC	Szűcs Ákos	3286	yes	no	2000	Cardiovasc Intervent Radiol.	2.07	1		Japan
CPC	Szűcs Ákos	3586	yes	no	1997	Anticancer Res.	1.83	1		Japan
CPC	Halász Adrienn	2349	yes	no	2005	Ann Nucl Med.	1.68	1		Japan
CPC	Halász Adrienn	2749	yes	no	2003	Ann Nucl Med.	1.68	1		Japan
CPC	Halász Adrienn	2370	yes	no	2005	Nucl Med Commun.	1.67	1		Japan
CPC	Szűcs Ákos	3101	yes	no	2001	J Hepatobiliary Pancreat Surg.	1.6	1		Japan
CPC	Szűcs Ákos	3237	yes	no	2000	J Hepatobiliary Pancreat Surg.	1.6	1		Japan
CPC	Szűcs Ákos	3239	yes	no	2000	J Hepatobiliary Pancreat Surg.	1.6	1		Japan
CPC	Szűcs Ákos	3238	yes	no	2000	J Hepatobiliary Pancreat Surg.	1.6	1		Japan
CPC	Szűcs Ákos	3347	yes	no	1999	J Hepatobiliary Pancreat Surg.	1.6	1		Japan
CPC	Szűcs Ákos	3309	yes	no	1999	Surg Today.	1.53	1		Japan
CPC	Kui Balázs	2254	yes	no	2006	Chemotherapy	1.29	1		Japan
CPC	Halász Adrienn	2459	yes	no	2005	Transplantation.	0.98	1		Japan
CPC	Németh Balázs	1093	yes	no	2011	Hepatogastroenterology	0.93	1		Japan
CPC	Kui Balázs	1973	yes	no	2007	Hepatogastroenterology	0.93	1		Japan
CPC	Németh Balázs	1599	yes	no	2009	Hepatogastroenterology	0.93	1		Japan
CPC	Halász Adrienn	2642	yes	no	2004	Hepatogastroenterology.	0.93	1		Japan
CPC	Szűcs Ákos	3158	yes	no	2001	Hepatogastroenterology.	0.93	1		Japan
CPC	Szűcs Ákos	3258	yes	no	2000	Hepatogastroenterology.	0.93	1		Japan
CPC	Szűcs Ákos	3377	yes	no	1999	Hepatogastroenterology.	0.93	1		Japan
CPC	Szűcs Ákos	3392	yes	no	1999	Hepatogastroenterology.	0.93	1		Japan
CPC	Szűcs Ákos	3446	yes	no	1998	Hepatogastroenterology.	0.93	1		Japan
CPC	Szűcs Ákos	3561	yes	no	1997	Hepatogastroenterology.	0.93	1		Japan
CPC	Halász Adrienn	2610	yes	no	2004	Hepatogastroenterology.	0.93	1		Japan
CPC	Szűcs Ákos	3224	yes	no	2000	Hepatogastroenterology.	0.93	1		Japan
CPC	Szűcs Ákos	3317	yes	no	1999	Hepatogastroenterology.	0.93	1		Japan
EPC	Rakonczay Zoltán	1668	yes		2006	Adv Med Sci	0.202	1		Japan
EPC	Balázs Anita	364	yes		2014	Nat Genet.	29.35	17	98	USA	47	Germany	4	Spain	8	Canada	3	Australia	3	Italy	9	France	4	Netherlands	3	UK	5	Greece	4	Lithuania	1	Denmark	1	Poland	1	Sweden	1	Czech Republik	2	Japan	1	Finland	1
EPC	Rakonczay Zoltán	1892	yes		2005	Clin Cancer Res	8.72	5	7	Germany	3	Czech Republic	1	Japan	1	USA	1	Australia	1
EPC	Balázs Anita	46	yes		2015	Clin Cancer Res.	8.72	4	10	USA	5	China	3	Japan	1	Italy	1
EPC	Rakonczay Zoltán	1616	yes		2007	Development	6.46	4	7	Switzerland	3	Israel	1	Japan	2	Spain	1
EPC	Maléth József	1257	yes		2009	Anticancer Res	1.83	4	6	USA	3	Switzerland	1	Japan	1	Korea	1
EPC	Balázs Anita	381	yes		2014	Clin Cancer Res.	8.72	3	8	USA	6	Japan	1	Korea	1
EPC	Maléth József	1040	yes		2011	Clin Cancer Res.	8.72	3	6	USA	2	Spain	3	Japan	1
EPC	Maléth József	1346	yes		2009	Clin Cancer Res	8.72	3	5	Japan	3	China	1	USA	1
EPC	Rakonczay Zoltán	2011	yes		2004	Clin Cancer Res	8.72	3	5	USA	2	Italy	1	Japan	2
EPC	Ignáth Imre	2258	yes		2000	Clin Exp Metastasis.	3.491	3	4	Japan	2	USA	1	UK	1
EPC	Laczkó Dorottya	2996	yes		1988	Carcinogenesis.	5.33	3	4	Thailand	1	Australia	1	Japan	2
EPC	Ignáth Imre	2266	yes		2001	Endocr Pathol.	1.76	3	3	USA		Japan	2	UK	1
EPC	Laczkó Dorottya	3038	yes		1987	J Natl Cancer Inst.	12.58	3	3	Thailand	1	Australia	1	Japan	1
EPC	Rakonczay Zoltán	2033	yes		2004	Clin Cancer Res	8.72	3	3	USA	1	Israel	1	Japan	1
EPC	Balázs Anita	181	yes		2015	Clin Cancer Res.	8.72	2	11	USA	10	Japan	1
EPC	Maléth József	908	yes		2012	Clin Cancer Res	8.72	2	9	USA	8	Japan	1
EPC	Maléth József	1270	yes		2009	Clin Cancer Res	8.72	2	7	Japan	5	USA	2
EPC	Rakonczay Zoltán	1915	yes		2005	Clin Cancer Res	8.72	2	6	USA	5	Japan	1
EPC	Balázs Anita	137	yes		2015	Clin Cancer Res.	8.72	2	6	USA	5	Japan	1
EPC	Balázs Anita	59	yes		2015	Cancer Med.	2.5	2	6	USA	3	Japan	3
EPC	Ignáth Imre	2256	yes		2001	Clin Cancer Res.	8.72	2	5	Japan	4	USA	1
EPC	Balázs Anita	497	yes		2014	Int J Oncol.	3.03	2	5	Japan	3	USA	2
EPC	Balázs Anita	532	yes		2013	Mol Cancer Res.	4.38	2	5	China	4	Japan	1
EPC	Maléth József	1236	yes		2010	Pancreas	5.67	2	5	Taiwan	4	Japan	1
EPC	Rakonczay Zoltán	1732	yes		2006	Clin Cancer Res	8.72	2	5	USA	4	Japan	1
EPC	Rakonczay Zoltán	2114	yes		2003	Clin Cancer Res	8.72	2	5	USA	4	Japan	1
EPC	Ignáth Imre	2742	yes		1993	Cancer Res.	9.33	2	4	Japan	2	USA	2
EPC	Maléth József	1000	yes		2011	Clin Cancer Res.	8.72	2	4	Japan	2	USA	2
EPC	Balázs Anita	555	yes		2013	Oncogene.	8.46	2	4	Japan	3	USA	1
EPC	Ignáth Imre	2642	yes		1995	Am J Pathol.	4.59	2	4	Japan	3	USA	1
EPC	Ignáth Imre	2756	yes		1993	Anticancer Drug Des.	2.38	2	3	France	2	Japan	1
EPC	Rakonczay Zoltán	2083	yes		2003	Cancer Res	9.33	2	3	Germany	2	Japan	1
EPC	Rakonczay Zoltán	2078	yes		2003	J Cell Sci	5.43	2	3	Germany	2	Japan	1
EPC	Laczkó Dorottya	3225	yes		1983	Carcinogenesis	5.33	2	3	Germany	1	Japan	2
EPC	Balázs Anita	210	yes		2015	Sci Rep.	5.58	2	3	Switzerland	2	Japan	1
EPC	Ignáth Imre	2782	yes		1992	Br J Surg.	5.54	2	3	UK	2	Japan	1
EPC	Rakonczay Zoltán	1865	yes		2005	Cancer Res	9.33	2	3	USA	2	Japan	1
EPC	Ignáth Imre	2400	yes		1999	Cancer Res.	9.33	2	3	USA	2	Japan	1
EPC	Rakonczay Zoltán	1759	yes		2006	Clin Cancer Res	8.72	2	3	USA	1	Japan	2
EPC	Ignáth Imre	2269	yes		2001	Clin Cancer Res.	8.72	2	3	USA	2	Japan	1
EPC	Maléth József	1011	yes		2011	Mol Cancer Ther	5.68	2	3	USA	2	Japan	1
EPC	Rakonczay Zoltán	1935	yes		2004	Clin Cancer Res	8.72	2	2	Japan	1	USA	1
EPC	Rakonczay Zoltán	1881	yes		2005	In vivo	0.97	2	2	Brazil	1	Japan	1
EPC	Rakonczay Zoltán	2006	yes		2004	In vivo	0.97	2	2	Brazil	1	Japan	1
EPC	Rakonczay Zoltán	1888	yes		2005	Clin Cancer Res	8.72	2	2	United Kingdom	1	Japan	1
EPC	Maléth József	1426	yes		2008	Clin Cancer Res	8.72	2	2	USA	1	Japan	1
EPC	Rakonczay Zoltán	1695	yes		2007	Clin Cancer Res	8.72	2	2	USA	1	Japan	1
EPC	Balázs Anita	22	yes		2015	PLoS One.	3.23	1	9	Japan	9
EPC	Rakonczay Zoltán	1678	yes		2007	Proc Natl Acad Sci U S A	9.67	1	7	Japan	7
EPC	Maléth József	1447	yes		2008	Clin Cancer Res	8.72	1	6	Japan	6
EPC	Maléth József	1225	yes		2010	J Control Release	7.71	1	6	Japan	6
EPC	Maléth József	1324	yes		2009	J Control Release	7.71	1	6	Japan	6
EPC	Maléth József	840	yes		2012	Int J Cancer.	5.09	1	6	Japan	6
EPC	Balázs Anita	501	yes		2014	PLoS One.	3.23	1	6	Japan	6
EPC	Maléth József	1358	yes		2009	Cancer Chemother Pharmacol	2.77	1	6	Japan	6
EPC	Rakonczay Zoltán	1701	yes		2006	Cancer Res	9.33	1	5	Japan	5
EPC	Rakonczay Zoltán	1661	yes		2007	Clin Cancer Res	8.72	1	5	Japan	5
EPC	Rakonczay Zoltán	1768	yes		2006	Clin Cancer Res	8.72	1	5	Japan	5
EPC	Maléth József	1354	yes		2009	Clin Cancer Res	8.72	1	5	Japan	5
EPC	Maléth József	1201	yes		2010	J Control Release	7.71	1	5	Japan	5
EPC	Balázs Anita	40	yes		2015	Oncotarget.	6.36	1	5	Japan	5
EPC	Ignáth Imre	2230	yes		2002	Gastroenterology.	4.52	1	5	Japan	5
EPC	Rakonczay Zoltán	1753	yes		2006	Cancer Sci	3.52	1	5	Japan	5
EPC	Rakonczay Zoltán	1826	yes		2005	Cancer Sci	3.52	1	5	Japan	5
EPC	Rakonczay Zoltán	1857	yes		2005	Cancer Sci	3.52	1	5	Japan	5
EPC	Maléth József	871	yes		2012	Biochem Biophys Res Commun.	2.3	1	5	Japan	5
EPC	Maléth József	761	yes		2012	Oncol Rep.	2.3	1	5	Japan	5
EPC	Maléth József	1434	yes		2008	Clin Cancer Res	8.72	1	4	Japan	4
EPC	Rakonczay Zoltán	1909	yes		2005	Clin Cancer Res	8.72	1	4	Japan	4
EPC	Rakonczay Zoltán	2086	yes		2003	Clin Cancer Res	8.72	1	4	Japan	4
EPC	Rakonczay Zoltán	1877	yes		2005	Int J Cancer	5.09	1	4	Japan	4
EPC	Ignáth Imre	2606	yes		1996	Br J Cancer.	4.84	1	4	Japan	4
EPC	Balázs Anita	732	yes		2012	Pancreatology.	2.837	1	4	Japan	4
EPC	Maléth József	1211	yes		2010	J Toxicol Pathol	0.53	1	4	Japan	4
EPC	Maléth József	1428	yes		2008	Clin Cancer Res	8.72	1	3	Japan	3
EPC	Rakonczay Zoltán	1602	yes		2007	Clin Cancer Res	8.72	1	3	Japan	3
EPC	Rakonczay Zoltán	1799	yes		2006	Clin Cancer Res	8.72	1	3	Japan	3
EPC	Rakonczay Zoltán	1513	yes		2008	J Nucl Med	6.16	1	3	Japan	3
EPC	Rakonczay Zoltán	1963	yes		2004	Pancreas	5.67	1	3	Japan	3
EPC	Ignáth Imre	2653	yes		1995	Pancreas.	5.67	1	3	Japan	3
EPC	Ignáth Imre	2803	yes		1992	Pancreas.	5.67	1	3	Japan	3
EPC	Balázs Anita	135	yes		2015	Cancer Lett.	5.62	1	3	Japan	3
EPC	Maléth József	1478	yes		2008	Carcinogenesis	5.33	1	3	Japan	3
EPC	Ignáth Imre	2598	yes		1996	Carcinogenesis.	5.33	1	3	Japan	3
EPC	Ignáth Imre	2834	yes		1991	Carcinogenesis.	5.33	1	3	Japan	3
EPC	Laczkó Dorottya	2986	yes		1988	Carcinogenesis.	5.33	1	3	Japan	3
EPC	Rakonczay Zoltán	1996	yes		2004	Cancer Sci	3.52	1	3	Japan	3
EPC	Balázs Anita	311	yes		2014	Cancer Sci.	3.52	1	3	Japan	3
EPC	Ignáth Imre	2544	yes		1997	Clin Exp Metastasis.	3.491	1	3	Japan	3
EPC	Ignáth Imre	2739	yes		1993	Scand J Gastroenterol.	2.36	1	3	Japan	3
EPC	Laczkó Dorottya	2974	yes		1988	J Natl Cancer Inst.	12.58	1	2	Japan	2
EPC	Rakonczay Zoltán	1511	yes		2008	Clin Cancer Res	8.72	1	2	Japan	2
EPC	Rakonczay Zoltán	1722	yes		2006	Clin Cancer Res	8.72	1	2	Japan	2
EPC	Rakonczay Zoltán	1723	yes		2006	Clin Cancer Res	8.72	1	2	Japan	2
EPC	Rakonczay Zoltán	1724	yes		2006	Clin Cancer Res	8.72	1	2	Japan	2
EPC	Rakonczay Zoltán	2051	yes		2003	Clin Cancer Res	8.72	1	2	Japan	2
EPC	Rakonczay Zoltán	2126	yes		2003	Clin Cancer Res	8.72	1	2	Japan	2
EPC	Rakonczay Zoltán	2214	yes		2002	Clin Cancer Res	8.72	1	2	Japan	2
EPC	Ignáth Imre	2435	yes		1999	Clin Cancer Res.	8.72	1	2	Japan	2
EPC	Rakonczay Zoltán	2179	yes		2002	Oncogene	8.46	1	2	Japan	2
EPC	Laczkó Dorottya	3109	yes		1985	Ann Surg	8.33	1	2	Japan	2
EPC	Ignáth Imre	2584	yes		1996	Pancreas.	5.67	1	2	Japan	2
EPC	Rakonczay Zoltán	2146	yes		2003	Cancer Lett	5.62	1	2	Japan	2
EPC	Rakonczay Zoltán	2188	yes		2002	Cancer Lett	5.62	1	2	Japan	2
EPC	Laczkó Dorottya	3425	yes		1979	Cancer Lett.	5.62	1	2	Japan	2
EPC	Ignáth Imre	2943	yes		1989	Carcinogenesis.	5.33	1	2	Japan	2
EPC	Ignáth Imre	2944	yes		1989	Carcinogenesis.	5.33	1	2	Japan	2
EPC	Ignáth Imre	2296	yes		2001	Int J Cancer.	5.09	1	2	Japan	2
EPC	Ignáth Imre	2509	yes		1998	Int J Cancer.	5.09	1	2	Japan	2
EPC	Ignáth Imre	2311	yes		2001	Cancer.	5.068	1	2	Japan	2
EPC	Laczkó Dorottya	3215	yes		1983	Cancer.	5.068	1	2	Japan	2
EPC	Maléth József	1318	yes		2009	Neoplasia	4.25	1	2	Japan	2
EPC	Balázs Anita	328	yes		2014	Cancer Sci.	3.52	1	2	Japan	2
EPC	Maléth József	1087	yes		2011	Cancer Sci	3.52	1	2	Japan	2
EPC	Balázs Anita	729	yes		2012	Clin Exp Metastasis.	3.491	1	2	Japan	2
EPC	Ignáth Imre	2759	yes		1993	Clin Exp Metastasis.	3.491	1	2	Japan	2
EPC	Laczkó Dorottya	3291	yes		1981	Toxicol Lett.	3.26	1	2	Japan	2
EPC	Maléth József	799	yes		2012	FEBS Lett.	3.17	1	2	Japan	2
EPC	Balázs Anita	436	yes		2014	Int J Oncol.	3.03	1	2	Japan	2
EPC	Maléth József	1439	yes		2008	Cancer Genomics Proteomics	2.7	1	2	Japan	2
EPC	Rakonczay Zoltán	1688	yes		2007	World J Surg	2.64	1	2	Japan	2
EPC	Maléth József	1026	yes		2011	J Hepatobiliary Pancreat Sci.	2.313	1	2	Japan	2
EPC	Ignáth Imre	2369	yes		2000	Biochem Biophys Res Commun.	2.3	1	2	Japan	2
EPC	Ignáth Imre	2523	yes		1997	Oncol Rep.	2.3	1	2	Japan	2
EPC	Ignáth Imre	2469	yes		1998	Anticancer Drugs.	1.78	1	2	Japan	2
EPC	Maléth József	778	yes		2013	Surg Today.	1.53	1	2	Japan	2
EPC	Ignáth Imre	2950	yes		1989	J Pediatr Surg.	1.39	1	2	Japan	2
EPC	Ignáth Imre	2602	yes		1996	Hepatogastroenterology.	0.93	1	2	Japan	2
EPC	Rakonczay Zoltán	1859	yes		2005	J Nippon Med Sch	0.58	1	2	Japan	2
EPC	Laczkó Dorottya	3162	yes		1984	Clin Oncol	18.43	1	1	Japan	1
EPC	Laczkó Dorottya	3071	yes		1986	J Natl Cancer Inst.	12.58	1	1	Japan	1
EPC	Laczkó Dorottya	3460	yes		1978	Cancer Res.	9.33	1	1	Japan	1
EPC	Rakonczay Zoltán	1735	yes		2006	Clin Cancer Res	8.72	1	1	Japan	1
EPC	Rakonczay Zoltán	1809	yes		2005	Clin Cancer Res	8.72	1	1	Japan	1
EPC	Rakonczay Zoltán	1926	yes		2004	Clin Cancer Res	8.72	1	1	Japan	1
EPC	Rakonczay Zoltán	1990	yes		2004	Clin Cancer Res	8.72	1	1	Japan	1
EPC	Ignáth Imre	2543	yes		1997	Cell Mol Life Sci.	5.81	1	1	Japan	1
EPC	Rakonczay Zoltán	1579	yes		2007	Pancreas	5.67	1	1	Japan	1
EPC	Laczkó Dorottya	3094	yes		1986	Pancreas	5.67	1	1	Japan	1
EPC	Balázs Anita	536	yes		2013	Pancreas.	5.67	1	1	Japan	1
EPC	Ignáth Imre	2587	yes		1996	Pancreas.	5.67	1	1	japan	1
EPC	Rakonczay Zoltán	1805	yes		2006	Cancer Lett	5.62	1	1	Japan	1
EPC	Rakonczay Zoltán	1922	yes		2005	Cancer Lett	5.62	1	1	Japan	1
EPC	Laczkó Dorottya	3182	yes		1983	Cancer Lett.	5.62	1	1	Japan	1
EPC	Ignáth Imre	2446	yes		1999	Int J Cancer.	5.09	1	1	Japan	1
EPC	Rakonczay Zoltán	2167	yes		2002	Br J Cancer	4.84	1	1	Japan	1
EPC	Ignáth Imre	2645	yes		1995	Am J Pathol.	4.59	1	1	Japan	1
EPC	Rakonczay Zoltán	1496	yes		2008	Cancer Sci	3.52	1	1	Japan	1
EPC	Rakonczay Zoltán	1671	yes		2007	Curr Cancer Drug Targets	3.52	1	1	Japan	1
EPC	Maléth József	1398	yes		2008	Curr Pharm Des	3.45	1	1	Japan	1
EPC	Rakonczay Zoltán	1929	yes		2005	Clin Immunol	3.18	1	1	Japan	1
EPC	Maléth József	1477	yes		2008	Int J Oncol	3.03	1	1	Japan	1
EPC	Rakonczay Zoltán	1591	yes		2008	Cancer Chemother Pharmacol	2.77	1	1	Japan	1
EPC	Laczkó Dorottya	3165	yes		1984	Peptides	2.62	1	1	Japan	1
EPC	Ignáth Imre	2259	yes		2001	Cancer Gene Ther.	2.42	1	1	Japan	1
EPC	Maléth József	1132	yes		2010	Oncol Rep	2.3	1	1	Japan	1
EPC	Maléth József	1345	yes		2009	Oncol Rep	2.3	1	1	Japan	1
EPC	Ignáth Imre	2320	yes		2000	Anticancer Res.	1.83	1	1	Japan	1
EPC	Ignáth Imre	2493	yes		1998	Anticancer Res.	1.83	1	1	Japan	1
EPC	Ignáth Imre	2516	yes		1997	Anticancer Res.	1.83	1	1	Japan	1
EPC	Ignáth Imre	2409	yes		1999	Hum Cell.	1.41	1	1	Japan	1
EPC	Ignáth Imre	2919	yes		1990	In Vivo.	0.97	1	1	Japan	1
EPC	Ignáth Imre	2313	yes		2000	Hepatogastroenterology.	0.93	1	1	Japan	1
EPC	Rakonczay Zoltán	2202	yes		2002	J Nippon Med Sch	0.58	1	1	Japan	1
EPC	Laczkó Dorottya	3442	yes		1978	Cancer Lett.	5.62	1		Japan
EPC	Rakonczay Zoltán	2100	yes		2003	Ann Surg Oncol	3.93	1		Japan
EPC	Rakonczay Zoltán	1679	yes		2007	Cancer Sci	3.52	1		Japan
EPC	Rakonczay Zoltán	1589	yes		2007	Int J Oncol	3.03	1		Japan
EPC	Balázs Anita	723	yes		2012	J Hepatobiliary Pancreat Sci.	2.313	1		Japan
EPC	Rakonczay Zoltán	2203	yes		2002	Oncol Rep	2.3	1		Japan
EP	Tóth Emese	580	yes		2010	Am J Physiol Gastrointest Liver Physiol.	3.8	4	1	USA	1	Japan		Korea		Russia
EP	Fanczal Júlia	1186	yes		2004	Eur J Pharmacol.	2.53	3	4	Poland	2	Japan	1	Germany	1
EP	Pallagi Petra	2745	yes		1984	Arch Surg.	4.93	3	4	USA	2	UK	1	Japan	1
EP	Fanczal Júlia	1441	yes		2001	Eur J Pharmacol.	2.53	3	4	Poland	2	Germany	1	Japan	1
EP	Pallagi Petra	2524	yes		1988	Pancreas	2.959	3	3	France	1	Japan	1	Hungary	1
EP	Pallagi Petra	2492	yes		1988	Carcinogenesis	5.33	3	3	Thailand	1	Australia	1	Japan	1
EP	Tóth Emese	28	yes		2015	J Comp Pathol	1.14	2	7	Japan	4	Egypt	3
EP	Tóth Emese	498	yes		2010	J Physiol Pharmacol.	2.39	2	6	Poland	4	Japan	2
EP	Madácsy Tamara	1856	yes		1996	World J Surg.	2.64	2	5	Japan	4	Philippines	1
EP	Pallagi Petra	2623	yes		1986	Dig Dis Sci	2.61	2	5	USA	4	Japan	1
EP	Madácsy Tamara	1549	yes		2000	Pancreas.	2.959	2	4	Japan	3	USA	1
EP	Tóth Emese	480	yes		2011	J Hepatobiliary Pancreat Sci	2.313	2	4	China	3	Japan	1
EP	Tóth Emese	527	yes		2010	J Physiol Pharmacol.	2.39	2	4	Poland	3	Japan	1
EP	Pallagi Petra	2370	yes		1989	Laryngoscope	2.14	2	3	Japan	2	China	1
EP	Madácsy Tamara	1714	yes		1998	J Surg Res.	1.94	2	3	Japan	2	USA	1
EP	Fanczal Júlia	1165	yes		2004	World J Gastroenterol.	2.37	2	3	China	1	Japan	2
EP	Pallagi Petra	2765	yes		1984	Eur Surg Res.	2.47	2	3	Finland	2	Japan	1
EP	Fanczal Júlia	1085	yes		2005	Pancreas.	2.959	2	3	USA	2	Japan	1
EP	Pallagi Petra	2685	yes		1985	Scand J Gastroenterol.	2.36	2	3	USA	2	Japan	1
EP	Madácsy Tamara	2173	yes		1992	Chin Med J (Engl)	0.144	2	2	japan	1	China	1
EP	Pallagi Petra	2325	yes		1990	Nihon Geka Gakkai Zasshi	0.006	2	2	Japan	1	Brazil	1
EP	Fanczal Júlia	897	yes		2006	World J Gastroenterol	2.37	2	2	China	1	Japan	1
EP	Tóth Emese	284	yes		2013	Mol Med Rep	1.55	1	7	Japan	7
EP	Tóth Emese	358	yes		2012	Immunity	21.56	1	5	Japan	5
[truncated: 816 more rows]

## Sheet: China
		PubMed search number	Is it a clinical trial?	Is the trial registered?	Year	Name of the Journal	IF	Number of countries	Numbers of centers	country1	number of centers in country1	country2	number of centers in country2	country3	number of centers in country3	country4	number of centers in country4	country5	number of centers in country5	country6	number of centers in country6	country7	number of centers in country7	country8	number of centers in country8	country9	number of centers in country9	country10	number of centers in country10	country11	number of centers in country11	country12	number of centers in country12	country13	number of centers in country13	country14	number of centers in country14
[truncated: 821 more rows]

[truncated: 33 more sheets: Italy, UK, France, Spain, The Netherlands, Sweden, Canada, Switzerland, Finland, Turkey, Korea, Poland, Hungary, Belgium, Greece, Australia, Russia, Austria, Denmark, India …]
