# Supplementary material for: Analysis of Research Activity in Gastroenterology: Pancreatitis Is in Real Danger
Source: PLoS One. 2016 Oct 24;11(10):e0165244. doi: 10.1371/journal.pone.0165244 (PMC5077088; doi:10.1371/journal.pone.0165244)
Supplement: S2 Data — (XLSX) [file pone.0165244.s005.xlsx]

## Sheet: Total articles
POPULATION								COUNTRIES	NUMBER OF ARTICLES PER COUNTRY					TOTAL AVERAGE IF			TOTAL NO. OF ART. IN IF CATEGORIES				NO. OF ART. ACCORDING TO NUMBER OF CENTERS			AVERAGE IF ACCORDING TO NUMBER OF CENTERS						NO. OF ART. ACCORDING TO NUMBER OF NATIONS			AVERAGE IF ACCORDING TO NUMBER OF NATIONS						NUMBER OF REGISTERED TRIALS PER COUNTRY							AVERAGE IF ACCORDING TO TRIALS REG/NOT REG
UN 2015	pub/10 miilion	reg trials/10 million	CP/10 M	CPC/10M				Countries	CP	CPC	EP	EPC	all articles per country	no. of articles with IF	average IF	SE	above 10	between 5-10	between 2-5	under 2	multicenter	2-5 centers	single center	multicenter ave IF	SE	2-5 center ave IF	SE	single center ave IF	SE	multinational	2-5 nations	single nation	multination ave IF	SE	2-5 nations ave IF	SE	single nation ave IF	SE	CP	CPC	all reg trials	all trial articles	share of reg trials	reg trials with IF	not reg trials with IF	reg trials average IF	SE	not reg trials average IF	SE
325127634	65.4512	3.75237	5.22872	20.5765	13.4409	26.2051	North America	USA	170	669	437	852	2128	2003	6.63005	0.133884	235	738	899	131	338	974	691	9.42294	0.494266	6.08564	0.156101	6.03129	0.19314	21	480	1502	22.6992	3.76551	6.88017	0.302966	6.32545	0.131908	18	104	122	839	0.145411	120	668	9.96582	1.11153	6.48865	0.255792
82562004	100.167	8.35736	12.7177	26.1622	34.035	27.2522	Europe	Germany	105	216	281	225	827	762	6.0348	0.257346	94	184	370	114	162	390	210	10.2359	0.854893	5.26572	0.283787	4.22223	0.276042	32	231	499	17.7051	2.64986	6.95686	0.486629	4.85955	0.234051	10	59	69	321	0.214953	68	227	9.74009	1.44494	5.79648	0.544089
126818026	63.7133	4.17922	6.2294	22.4731	18.6882	16.3226	Asia	Japan	79	285	237	207	808	653	4.24198	0.172818	28	140	366	119	69	301	283	7.16854	1.21006	4.46526	0.182426	3.29095	0.157448	4	77	572	31.8875	10.044	6.11499	0.743966	3.79652	0.121548	6	47	53	364	0.145604	51	245	5.60884	1.2315	3.58512	0.262701
1401586609	3.61019	0.0570782	0.956059	0.485164	1.15583	1.01314	Asia	China	134	68	162	142	506	410	3.31538	0.12282	9	58	243	100	36	208	166	6.43847	0.602135	3.31323	0.155017	2.64078	0.149408	3	99	308	8.63	3.04802	4.96491	0.313317	2.73341	0.106027	3	5	8	202	0.039604	8	125	2.90288	0.583253	2.69868	0.181611
61142221	75.5615	7.85055	11.1216	35.1639	10.631	18.6451	Europe	Italy	68	215	65	114	462	406	6.17012	0.424279	46	87	211	62	115	160	131	11.0934	1.26971	4.28336	0.239884	4.15262	0.427323	32	108	130	20.4205	3.17527	3.54786	0.186493	4.15502	0.430616	5	43	48	283	0.169611	48	199	12.8062	2.12421	5.09418	0.518525
63843856	59.8335	5.63876	9.55456	18.1693	14.4102	17.6994	Europe	UK	61	116	92	113	382	362	8.29648	0.480037	68	126	145	23	95	173	92	12.7009	1.27824	6.33458	0.467434	7.42843	0.877261	29	150	183	18.2802	3.09934	7.24085	0.53793	7.57963	0.617373	3	33	36	177	0.20339	40	126	12.6163	2.27156	8.64107	0.905428
64982894	38.9333	4.46271	4.92437	18.9281	6.9249	8.15599	Europe	France	32	123	45	53	253	223	8.40719	0.733528	43	67	95	18	79	86	58	13.3339	1.723	5.56233	0.468544	5.91491	1.06723	23	65	135	23.3737	3.76094	7.85066	1.20875	6.1253	0.645046	0	29	29	155	0.187097	30	104	18.9852	3.60704	7.74018	0.911135
47199069	45.9755	2.96616	11.229	10.3816	14.4071	9.95782	Europe	Spain	53	49	68	47	217	203	7.05062	0.678763	26	61	83	33	59	84	60	12.2317	1.91022	5.79929	0.677278	3.7078	0.481817	20	57	126	23.0417	4.72619	7.20042	0.620737	4.4446	0.450964	4	10	14	102	0.137255	16	80	18.3351	5.28874	5.88659	1.04271
16844195	103.3	18.9976	29.6838	32.0585	16.6229	24.9344	Europe	The Netherlands	50	54	28	42	174	170	8.97799	0.898153	30	63	69	8	56	79	35	12.9402	2.02635	7.08176	1.06872	6.91851	1.35335	10	52	108	19.0156	5.06552	8.31552	1.37229	8.36755	1.13176	16	16	32	104	0.307692	32	71	19.8935	3.72614	6.34808	0.524596
9693883	180.526	14.4421	20.6316	51.5789	70.1473	38.1684	Europe	Sweden	20	50	68	37	175	144	6.21287	0.717421	16	30	85	13	32	68	44	14.4512	2.63957	3.48549	0.209834	4.43639	0.595006	15	51	78	22.924	4.35326	4.72884	0.666705	3.96951	0.363049	0	14	14	70	0.2	17	46	17.6824	4.42077	5.67278	0.656738
35871283	39.3072	5.01794	2.50897	15.6114	6.69059	14.4963	North America	Canada	9	56	24	52	141	141	9.12894	0.913679	30	42	55	14	51	65	25	14.2995	2.00663	6.52182	0.914876	5.35948	0.973769	18	70	53	20.032	3.59664	9.32463	1.3519	5.16755	0.510798	3	15	18	65	0.276923	17	49	19.1492	3.72838	10.2058	1.8776
8238610	160.221	12.138	16.9932	49.7657	40.0553	53.4071	Europe	Switzerland	14	41	33	44	132	128	7.8053	0.79141	24	46	47	11	36	66	26	13.5899	2.33232	5.88665	0.556923	4.66635	0.671647	12	70	46	15.6083	3.41883	7.8114	1.18363	5.76046	0.677074	1	9	10	55	0.181818	10	42	9.6672	2.49001	9.72936	2.05682
5460592	232.576	7.32521	49.4452	29.3009	142.842	10.9878	Europe	Finland	27	16	78	6	127	110	4.99597	0.731048	7	16	70	17	8	59	43	6.91113	3.30942	4.20966	0.770974	5.71856	1.42595	3	26	81	10.87	9.24586	6.46335	1.64841	4.30741	0.778848	2	2	4	43	0.0930233	4	37	3	0.825712	7.85511	1.92651
76690509	15.6473	0.260788	1.69513	1.56473	11.7355	0.651971	Europe	Turkey	13	12	90	5	120	110	2.2246	0.179754	1	5	46	58	21	68	21	3.11176	0.72366	2.08501	0.162664	1.78943	0.244414	1	5	104	5.11		6.592	2.3936	1.98688	0.123453	0	2	2	25	0.08	2	20	2.11	0.82	1.9424	0.289676
49750234	20.1004	1.00502	4.62309	10.0502	2.41205	3.01506	Asia	Korea	23	50	12	15	100	95	4.46299	0.364471	5	28	49	13	19	40	36	6.60895	1.17886	3.9724	0.444642	3.8755	0.482229	1	15	79	6.39		6.58633	1.00875	4.03543	0.379356	0	5	5	73	0.0684932	13	56	6.42	1.62247	3.56913	0.33078
38221584	37.9367	0.784897	7.06407	6.54081	19.3608	4.97101	Europe	Poland	27	25	74	19	145	92	4.06505	0.752588	6	8	50	28	12	53	27	15.2231	4.61429	2.51585	0.255077	2.14696	0.211626	7	21	64	21.4243	7.02014	4.47233	0.74094	2.03275	0.126137	0	3	3	52	0.0576923	4	21	17.9118	12.6805	4.33557	0.944893
9911396	127.126	16.143	29.2592	21.1877	51.4559	25.2235	Europe	Hungary	29	21	51	25	126	88	5.84123	1.01163	11	10	42	25	34	31	23	11.2312	2.33503	2.69397	0.290327	2.11539	0.222416	15	24	49	19.3913	4.34408	3.87883	0.694716	2.65441	0.333525	4	12	16	50	0.32	16	19	14.3771	4.02457	7.25074	2.38604
11183411	80.4763	13.4127	9.836	35.7673	16.9894	17.8836	Europe	Belgium	11	40	19	20	90	83	7.76631	1.17395	14	21	39	9	28	32	23	13.6508	2.98723	4.65294	0.590636	4.93422	1.27546	12	22	49	22.3836	6.05122	6.09773	0.867404	4.93573	0.708536	2	13	15	51	0.294118	14	32	15.0513	4.96804	7.40491	1.81711
11125833	77.2976	12.5833	17.9762	41.3452	6.29166	11.6845	Europe	Greece	20	46	7	13	86	81	6.74096	1.12898	11	22	22	26	19	32	30	16.3349	3.85515	3.854	0.546754	3.74423	0.827033	11	9	61	25.4445	5.11448	3.81289	1.67217	3.8002	0.445985	0	14	14	66	0.212121	14	51	14.5996	4.33396	4.72567	0.987329
23923101	33.0225	4.18006	3.76205	11.2862	5.85208	12.1222	Oceania	Australia	9	27	14	29	79	76	8.33989	1.03412	14	26	28	8	32	27	17	12.4748	2.17786	4.69196	0.497619	6.35024	0.945059	14	25	37	20.3626	4.01084	5.737	0.713586	5.54949	0.534956	1	9	10	36	0.277778	11	22	13.9856	3.50733	7.99518	2.48525
142098141	10.7672	0.281496	3.16683	0.703739	6.40402	0.492617	Europe	Russia	45	10	91	7	153	65	2.48589	0.913734	2	5	10	48	6	14	45	16	8.28344	3.30114	0.755815	0.430378	0.0886932	3	13	49	25.5	15.8914	4.809	0.720236	0.460531	0.0849782	1	3	4	55	0.0727273	3	11	9.22333	4.8107	7.22564	4.95811
8557761	81.7971	8.17971	2.33706	38.5615	25.7077	15.1909	Europe	Austria	2	33	22	13	70	65	8.71045	1.25541	15	13	28	9	25	23	17	14.7468	2.7017	5.24365	0.974706	4.52388	0.880489	13	20	32	18.9197	3.86214	9.13265	2.28565	4.29906	0.514933	0	7	7	35	0.2	8	32	18.3845	6.06512	7.19488	1.5196
5661723	127.17	15.8962	49.4549	26.4937	30.0262	21.195	Europe	Denmark	28	15	17	12	72	64	6.46008	1.1479	7	20	35	2	16	30	18	12.3204	4.0669	3.9648	0.545674	5.40967	1.03556	4	27	33	23.83	12.1189	6.00652	1.60296	4.72573	0.64183	4	5	9	43	0.209302	9	29	9.82678	5.76995	6.18331	1.51964
1282390303	0.506866	0.0545856	0.241736	0.0545856	0.163757	0.0467876	Asia	India	31	7	21	6	65	51	4.93661	1.11573	4	8	29	10	4	16	31	20.2315	12.248	2.71956	0.250542	4.10735	0.589749	3	4	44	25.8987	15.3556	2.89	0.775038	3.69343	0.429756	5	2	7	38	0.184211	7	24	12.9176	7.40395	4.30746	0.752325
203657210	3.09343	0.0491021	0.196408	0.441919	2.01319	0.441919	South America	Brasil	4	9	41	9	63	46	3.09878	0.50087	3	5	19	19	7	26	11	2.93029	1.24705	2.5255	0.660166	4.05355	1.04592	1	11	34	7.04		4.40736	1.51876	2.5595	0.444128	0	1	1	13	0.0769231	1	7	7.04		4.98643	1.52209
7919528	50.5081	6.31351	6.31351	16.4151	15.1524	12.627	Asia	Israel	5	13	12	10	40	40	5.67885	0.868561	5	9	20	6	9	24	7	11.7333	2.76424	4.29462	0.577539	2.64043	0.221814	6	14	20	14.3133	3.75904	5.31714	0.665494	3.3417	0.547584	1	4	5	18	0.277778	4	13	13.15	5.24079	5.26723	1.649
23000000	17.3913	1.73913	3.04348	8.69565	3.91304	1.73913	Asia	Taiwan	7	20	9	4	40	34	4.09041	0.538037	1	7	18	8	4	17	13	5.7525	0.378448	4.52288	0.974223	3.01346	0.47782	2	9	23	5.615	0.775	6.66556	1.58174	2.95017	0.31191	0	4	4	27	0.148148	4	20	4.29	0.598804	3.81425	0.850512
5142842	73.8891	7.7778	7.7778	36.9446	21.389	7.7778	Europe	Norway	4	19	11	4	38	33	4.45606	0.604848	2	8	20	3	9	14	10	6.05667	1.67454	4.06286	0.862985	3.566	0.418277	3	9	21	9.51	4.46	4.58556	1.30607	3.67857	0.360847	2	2	4	23	0.173913	4	19	8.475	3.31919	4.05526	0.350947
10777060	27.8369	2.78369	6.49528	3.71159	8.35107	9.27897	Europe	Czech Republic	7	4	9	10	30	27	8.20833	2.36645	5	7	8	7	14	9	4	13.7993	4.0634	2.20289	0.457499	2.15225	0.431186	7	6	14	21.0471	7.17702	4.915	1.03765	3.20036	0.953627	0	3	3	11	0.272727	5	5	18.116	9.80851	3.1692	0.830191
53491333	3.92587	0	1.12168	0.934731	1.49557	0.373892	Africa	South Africa	6	5	8	2	21	20	10.3915	4.07145	3	1	12	4	5	6	9	24.518	12.8006	3.539	0.515938	7.11178	4.76933	0	11	9			13.0749	6.38563	7.11178	4.76933	0	0	0	11		0	11			16.1491	7.05747
42154914	5.93051	0	0.474441	0.711661	3.08386	1.66054	South America	Argentina	2	3	13	7	25	17	5.30729	1.07416	1	5	9	2	4	10	3	11.4525	2.33027	3.3447	0.406381	3.65567	2.45154	1	11	5	18.43		5.09973	0.847623	3.1394	1.38981	0	0	0	5		0	2			13.3785	5.0515
84705681	1.88889	0	0.236112	0.472223	0.354168	0.826391	Africa	Egypt	2	4	3	7	16	15	3.12493	0.437239	0	4	7	4	3	9	3	3.22	1.32429	3.51022	0.554814	1.874	0.483807	0	12	3			3.43767	0.499051	1.874	0.483807	0	0	0	6		0	5			2.8008	0.758189
4596396	32.6343	2.17562	8.70247	4.35124	17.4049	2.17562	Oceania	New Zealand	4	2	8	1	15	14	4.837	1.23326	1	3	8	2	2	5	7	12.37	6.06	3.5088	1.34503	3.63343	0.909291	0	2	12			11.22	7.21	3.77317	0.76759	0	1	1	6	0.166667	1	5	18.43		3.0152	0.384709
21579201	8.80477	3.24386	2.31705	2.78046	1.85364	1.85364	Europe	Romania	5	6	4	4	19	13	3.74692	0.499953	0	6	4	3	8	4	1	4.085	0.532202	3.8425	1.02678	0.66		5	6	2	4.012	0.604826	4.40833	0.690427	1.1	0.44	5	2	7	11	0.636364	5	4	4.118	0.648794	3.4075	1.00326
4726856	38.0803	2.11557	2.11557	2.11557	19.0401	14.809	Europe	Ireland	1	1	9	7	18	13	4.774	0.564593	0	8	3	1	2	10	1	7.07	1.65	4.2382	0.580053	5.54		0	6	7			4.74033	0.946798	4.80286	0.737143	0	1	1	2	0.5	0	2			5.481	0.061
5618866	19.5769	0	0	7.11887	7.11887	5.33916	Asia	Singapore	0	4	4	3	11	11	5.85636	1.36607	1	2	7	1	4	5	2	9.595	3.05102	3.688	0.533586	3.8	0	3	6	2	9.88667	4.29504	4.52667	0.945077	3.8	0	0	0	0	4		0	4			8.18	3.48373
125235587	0.878345	0.0798495	0.638796	0.0798495	0	0.159699	North America	Mexico	8	1	0	2	11	11	2.59864	0.458113	0	0	7	3	0	6	5			3.2325	0.616987	1.838	0.563989	0	2	9			3.79	0.14	2.33389	0.521439	1	0	1	9	0.111111	1	8	2.365		2.1125	0.435102
79476308	1.50988	0	0.377471	0.251647	0.377471	0.503295	Asia	Iran	3	2	3	4	12	8	3.55		1		4	3																			0	0	0	5
44646131	4.47967	1.11992	2.91179	0.671951	0.447967	0.447967	Europe	Ukraine	13	3	2	2	20	6	7.02		1	3	2																				3	2	5	16	0.3125
7112641	16.8714	1.40595	2.8119	1.40595	9.84163	2.8119	Europe	Bulgaria	2	1	7	2	12	6	3.27			1	5																				0	1	1	3	0.333333
2998969	30.0103	3.33448	6.66896	6.66896	3.33448	13.3379	Europe	Lithuania	2	2	1	4	9	9	8.73		2	2	2	3																			0	1	1	4	0.25
25535086	3.52456	0	0	0	0	3.52456	Asia	Yemen	0	0	0	9	9	9	4.76			5	3	1																			0	0	0	0
67400746	1.18693	0	0.445099	0.296733	0.148366	0.296733	Asia	Thailand	3	2	1	2	8	6	7.68		2	2	1	1																			0	0	0	5	0
4255374	11.7498	2.34997	2.34997	7.04991	0	2.34997	Europe	Croatia	1	3	0	1	5	4	1.6				1	3																			0	1	1	4	0.25
5053624	9.89389	1.97878	0	5.93633	0	3.95756	Asia	Lebanon	0	3	0	2	5	4	4.887			2	2																				0	1	1	3	0.333333
10610014	4.71253	0.942506	0	0	3.77002	0.942506	Europe	Portugal	0	0	4	1	5	3	4.36			1	1	1																			1	0	1	0
17924062	2.78955	0.557909	1.67373	0.557909	0	0.557909	South America	Chile	3	1	0	1	5	5	5.79		1	1	1	2																			1	0	1	4	0.25
2031361	19.6912	0	19.6912	0	0	0	Europe	Latvia	4	0	0	0	4	3	1.25				1	2																			0	0	0	4	0
5457889	7.32884	1.83221	1.83221	1.83221	1.83221	1.83221	Europe	Slovakia	1	1	1	1	4	3	19.7		1		1	1																			0	1	1	2	0.5
9424030	4.24447	2.12223	2.12223	1.06112	1.06112	0	Europe	Serbia	2	1	1	0	4	4	1.56				1	3																			1	1	2	3	0.666667
30651176	1.30501	0	0.326252	0	0	0.978755	Asia	Malaysia	1	0	0	3	4	4	11.38		1	1	2																				0	0	0	1	0
3680058	8.15205	0	0	0	0	8.15205	North America	Puerto Rico	0	0	0	3	3	3	7.71			3																					0	0	0	0
6317080	4.74903	0	0	0	1.58301	3.16602	Africa	Libya	0	0	1	2	3	1	2.51				1																				0	0	0	0
29897741	1.00342	0	0	0.334473	0	0.668947	Asia	Saudi Arabia	0	1	0	2	3	2	2.25				1	1																			0	0	0	1	0
2079085	9.61962	0	4.80981	4.80981	0	0	Europe	Slovenia	1	1	0	0	2	1	3.26				1																				0	0	0	2	0
3819684	5.23604	0	5.23604	0	0	0	Europe	Bosnia-Hercegovina	2	0	0	0	2	2	1.98				1	1																			0	0	0	2	0
7313557	2.73465	0	2.73465	0	0	0	Asia	Hong Kong	2	0	0	0	2	2	35.27		2																						0	0	0	2	0
9259666	2.15991	1.07995	2.15991	0	0	0	Europe	Belarus	2	0	0	0	2	2	5.38			1	1																				1	0	1	2	0.5
31161167	0.641824	0	0.641824	0	0	0	South America	Peru	2	0	0	0	2	2	1.44				1	1																			0	0	0	2	0
31292702	0.639127	0	0.639127	0	0	0	South America	Venezuela	2	0	0	0	2	1	5.37			1																					0	0	0	2	0
101802706	0.196458	0	0	0.0982292	0.0982292	0	Asia	Philippines	0	1	1	0	2	2	6.7		1		1																				0	0	0	1	0
336728	29.6976	0	0	0	0	29.6976	Europe	Iceland	0	0	0	1	1	1	1.83					1																			0	0	0	0
543261	18.4074	0	0	0	0	18.4074	Europe	Luxembourg	0	0	0	1	1	1	6.21			1																					0	0	0	0
1164695	8.58594	0	0	0	0	8.58594	Europe	Cyprus	0	0	0	1	1	1	11.47		1																						0	0	0	0
1346697	7.42558	0	0	0	7.42558	0	South America	Trinidad	0	0	1	0	1	1	5.54			1																					0	0	0	0
2989467	3.34508	0	0	0	3.34508	0	Europe	Armenia	0	0	1	0	1	1	0.36					1																			0	0	0	0
3436828	2.90966	2.90966	2.90966	0	0	0	Europe	Republic of Moldova	1	0	0	0	1	1	2.2				1																				1	0	1	1	1
9612580	1.0403	0	0	0	0	1.0403	Europe	Azerbaijan	0	0	0	1	1	1	2.84				1																				0	0	0	0
11248783	0.888985	0	0.888985	0	0	0	North America	Cuba	1	0	0	0	1	1	0																								0	0	0	1	0
16770447	0.596287	0	0	0	0.596287	0	Asia	Kazakhstan	0	0	1	0	1	1	0.36					1																			0	0	0	0
17308685	0.577745	0	0.577745	0	0	0	Africa	Malawi	1	0	0	0	1	1	3.23				1																				0	0	0	1	0
35766702	0.27959	0	0.27959	0	0	0	Asia	Iraq	1	0	0	0	1	1	4.93				1																				0	0	0	1	0
49529208	0.201901	0	0.201901	0	0	0	South America	Colombia	1	0	0	0	1	1	8.42			1																					0	0	0	1	0
998942102	0.0100106	0	0	0.0100106	0	0	Africa	Ethiopia	0	1	0	0	1	1	0																								0	0	0	1	0
								TOTAL	1166	2358	2192	2211	7927	6984																									105	487	592	3524	0.167991
										NEM LEHET ÖSSZEADNI!! Az összes elemzett cikk a hiányzó adatok táblázatban!!!																																			0.167991
[truncated: 30 more columns]

## Sheet: Av IF center nation
	CPC	PubMed search number	Is it a clinical trial?	Is the trial registered?	Year	Name of the Journal	IF	Number of countries	Numbers of centers	country1	number of centers in country1	country2	number of centers in country2	country3	number of centers in country3	country4	number of centers in country4	country5	number of centers in country5	country6	number of centers in country6	country7	number of centers in country7	country8	number of centers in country8	country9	number of centers in country9	country10	number of centers in country10	country11	number of centers in country11	country12	number of centers in country12	country13	number of centers in country13	country14	number of centers in country14
CPC	Pár Gabriella	270	yes	no	2014	Hum Mol Genet	6.39	21	201	USA	89	Korea	13	China	19	Taiwan	13	Netherlands	4	Singapore	3	Australia	3	France	9	Germany	3	Italy	10	Canada	3	Spain	13	UK	12	Sweden	7
EPC	Balázs Anita	364	yes		2014	Nat Genet.	29.35	17	98	USA	47	Germany	4	Spain	8	Canada	3	Australia	3	Italy	9	France	4	Netherlands	3	UK	5	Greece	4	Lithuania	1	Denmark	1	Poland	1	Sweden	1	Czech Republik	2	Japan	1	Finland	1
CPC	Gódi Szilárd	271	yes	yes	2014	N Engl J Med.	55.87	14	48	Austria	1	Czech Republic	2	Denmark	1	France	7	Germany	6	India	3	Italy	7	Poland	2	Slovakia	1	Spain	3	Sweden	2	UK	8	USA	3	Belgium	2
EPC	Balázs Anita	124	yes		2015	Nat Genet.	29.35	13	49	USA	17	Italy	10	Canada	4	Australia	1	France	1	netherlands	2	germany	4	Malaysia	1	Czech Republic	4	Greece	1	UK	2	Lithuania	1	Poland	1
CPC	Pár Gabriella	122	yes	yes	2015	Ann Oncol	7.04	13	19	USA	1	Brazil	1	Japan	3	Belgium	3	Australia	1	Germany	1	Poland	2	Canada	1	Hungary	1	Czech	2	Russia	1	UK	1	Spain	1
CP	Illés Dóra	136	yes	yes	2014	Gastroenterology	16.716	12	14	Belgium	1	India	1	Austria	1	France	1	The Netherlands	1	Australia	1	Germany	1	Canada	3	Spain	1	Chile	1	US	1	Italy	1
CPC	Pár Gabriella	222	yes	no	2014	Br J Cancer	4.84	12	15	Belgium	2	Taiwan	2	Poland	2	Italy	1	Canada	1	Singapore	1	Israel	1	Germany	1	UK	1	Switzerland	1	China	1	Romania	1
EPC	Rakonczay Zoltán	1716	yes		2006	J Mol Med (Berl)	5.11	11	27	Germany	11	The Netherlands	1	Italy	4	Spain	2	Turkey	1	Switzerland	3	India	3	United Kingdom	2
EPC	Balázs Anita	165	yes		2015	Int J Cancer.	5.09	11	41	Germany	5	USA	12	Italy	11	Czech Republik	3	Canada	1	netherlands	2	UK	2	Malaysia	1	Greece	1	Lithuania	1	Poland	2
CPC	Németh Balázs	1285	yes	yes	2010	JAMA	35.29	10	19	UK	6	Italy	1	Australia	1	Canada	2	France	1	Germany	4	Greece	1	Hungary	1	Japan	1	Sweden	1
CPC	Pár Gabriella	113	yes	no	2015	J Natl Cancer Inst	12.58	10	15	Australia	3	Canada	1	France	1	Germany	2	Spain	2	Austria	1	Italy	2	Belgium	1	USA	1	Switzerland	1
CP	Illés Dóra	20	yes	yes	2015	J Gastrointestin Liver Dis.	2.2	10	23	Belarus	1	Czech Republic	1	Finland	1	Hungary	6	Italy	2	Lithuania	1	Republic of Moldova	1	Romania	4	Russia	3	Ukraine	3
CPC	Gódi Szilárd	422	yes	yes	2014	J Clin Oncol.	18.43	9	19	UK	9	Italy	1	Australia	1	Canada	1	France	1	Germany	3	Greece	1	Hungary	1	Sweden	1
CPC	Gódi Szilárd	448	yes	yes	2014	J Natl Cancer Inst.	12.58	9	19	UK	9	Italy	1	Australia	1	Canada	1	France	1	Germany	3	Greece	1	Hungary	1	Sweden	1
CPC	Szűcs Ákos	3569	yes	no	1997	Eur J Cancer.	5.42	9	10	Belgium	1	The Netherlands	2	Spain	1	Switzerland	1	UK	1	Italy	1	France	1	Germany	1	Sweden	1
CPC	Németh Balázs	1190	yes	yes	2011	The New England Journal of Medicine	55.87	8	12	USA	4	Japan	2	France	1	Belgium	1	Spain	1	Netherland	1	Italy	1	Sweden	1
CPC	Szűcs Ákos	3074	yes	no	2001	Lancet.	45.22	8	10	UK	3	Germany	1	Italy	1	Greece	1	Spain	1	France	1	Hungary	1	Switzerland	1
CPC	Gódi Szilárd	831	yes	yes	2012	JAMA	35.29	8	19	UK	10	Canada	1	Australia	1	France	1	Hungary	1	Sweden	2	Germany	2	Grece	1
CPC	Gódi Szilárd	469	yes	yes	2013	J Clin Oncol.	18.43	8	14	US	5	UK	2	Norway	1	Ukraine	2	Russia	1	Germany	1	Italy	1	Sweden	1
CPC	Szűcs Ákos	3071	yes	no	2001	Ann Surg.	8.33	8	14	UK	5	Germany	1	Italy	2	Greece	1	Spain	1	France	1	Sweden	1	Hungary	2
CPC	Németh Balázs	1157	yes	yes	2011	Endoscopy	5.05	8	13	Romania	2	Denmark	2	Germany	4	Spain	1	Italy	1	France	1	Norway	1	UK	1
CP	Illés Dóra	504	yes	yes	2011	Endoscopy	5.05	8	13	Romania	2	Germany	4	Denmark	2	Spain	1	France	1	UK	1	Norway	1	Italy	1
CPC	Gódi Szilárd	375	yes	yes	2014	Oncol Res Treat.	1.06	8	22	Switzerland	10	Finnland	3	Germany	1	Hungary	1	Italy	2	Sweden	1	Israel	2	Austria	2
CPC	Gódi Szilárd	481	yes	no	2013	N Engl J Med.	55.87	7	20	US	11	Canada	2	Russia	1	Australia	2	Italy	1	Spain	2	Belgium	1
CPC	Halász Adrienn	2675	yes	yes	2004	N Engl J Med.	55.87	7	10	UK	3	Germany	2	Italy	1	Spain	1	Greece	1	France	1	Hungary	1
CPC	Kui Balázs	1767	yes	yes	2008	J Clin Oncol	18.43	7	15	Switzerland	8	Austria	2	Hungary	1	Sweden	1	Italy	1	Israel	1	Germany	1
CPC	Kui Balázs	2028	yes	no	2007	J Clin Oncol	18.43	7	11	Switzerland	5	Hungary	1	Italy	1	Sweden	1	Austria	1	Israel	1	Germany	1
CPC	Kui Balázs	2045	yes	no	2007	J Clin Oncol	18.43	7	11	Canada	3	Australia	1	USA	3	Poland	1	Israel	1	Argentina	1	Singapore	1
CPC	Kui Balázs	1806	yes	yes	2008	Lancet	45.22	6	15	France	2	USA	7	Spain	1	Canada	2	UK	1	Italy	2
EPC	Balázs Anita	275	yes		2015	Nat Genet.	29.35	6	14	Germany	8	UK	2	Spain	1	USA	1	Netherlands	1	Austria	1
CPC	Kui Balázs	1889	yes	yes	2008	Lancet Oncol	24.69	6	9	Switzerland	4	Italy	1	Hungary	1	Austria	1	Israel	1	Sweden	1
EPC	Balázs Anita	186	yes		2015	Cancer Cell.	23.52	6	19	UK	3	Italy	2	Germany	7	USA	1	Austria	3	Hungary	3
CPC	Németh Balázs	1481	yes	no	2010	Journal of Clinical Oncology	18.43	6	16	USA	7	France	5	switzerland	1	Belgium	1	Italy	1	Germany	1
CPC	Halász Adrienn	2658	yes	yes	2004	J Clin Oncol.	18.43	6	10	Belgium	3	Czech Republic	1	Germany	3	The Netherlands	1	Austria	1	USA	1
CPC	Kui Balázs	1640	yes	no	2009	J Clin Oncol	18.43	6	8	Belgium	2	The Netherlands	1	Canada	2	Austria	1	Switzerland	1	France	1
EP	Tóth Emese	67	yes		2015	Gut	14.66	6	17	UK	5	USA	7	Russia	1	China	2	Switzerland	1	France	1
CP	Párniczky Andrea	966	yes	no	2007	Ann Surg.	8.327	6	13	USA	3	Spain	4	Belgium	2	Schotland	1	UK	1	Germany	2
CPC	Németh Balázs	1630	yes	no	2009	International Journal of Cancer	5.09	6	10	UK	3	Hungary	2	Italy	1	Germany	2	Greece	1	Austria	1					Total
CPC	Kui Balázs	1685	yes	no	2009	Br J Cancer	4.84	6	9	UK	4	Italy	1	Canada	1	Japan	1	Australia	1	Germany	1
CPC	Németh Balázs	1539	yes	no	2009	British Journal of Cancer	4.84	6	7	UK	1	USA	2	Canada	1	Spain	1	Italy	1	France	1
CPC	Kui Balázs	2118	yes	no	2006	BMC Cancer	3.36	6	23	Germany	11	Austria	4	Belgium	3	UK	2	Spain	2	France	1
CPC	Németh Balázs	1108	yes	yes	2012	Investigational New Drugs	2.92	6	7	Hungary	1	Bulgaria	1	USA	2	Romania	1	UK	1	Australia	1
CPC	Izbéki Ferenc	4251	yes	no	1980	N Engl J Med	55.87	5	20	USA	16	Canada	1	South Africa	1	Switzerland	1	France	1
EPC	Balázs Anita	53	yes		2015	Cancer Discov.	19.45	5	9	Switzerland	3	UK	1	Italy	2	Germany	2	USA	1
CPC	Kui Balázs	1861	yes	no	2008	J Clin Oncol	18.43	5	5	Switzerland	2	France	1	USA	1	UK	1
EPC	Rakonczay Zoltán	1892	yes		2005	Clin Cancer Res	8.72	5	7	Germany	3	Czech Republic	1	Japan	1	USA	1	Australia	1
CPC	Gódi Szilárd	666	yes	no	2013	Ann Oncol.	7.04	5	15	US	7	Canada	3	Spain	2	France	1	Russia	2
CPC	Németh Balázs	1039	yes	yes	2012	Ann Oncol	7.04	5	12	Germany	7	Hungary	1	Sweden	1	Czech republic	2	Ukraine	1
CPC	Gódi Szilárd	319	yes	yes	2014	Ann Oncol.	7.04	5	7	UK	3	Russia	1	Lithuania	1	Switzerland	1	France	1
EPC	Balázs Anita	27	yes		2015	Diabetologia.	6.67	5	8	Switzerland	3	Sweden	2	Poland	1	Belgium	1	Denmark	1
CP	Illés Dóra	509	yes	yes	2011	Aliment Pharmacol The	5.727	5	7	Ukraine	1	US	3	Bulgaria	1	Poland	1	Germany	1
EPC	Balázs Anita	612	yes		2013	PLoS One.	3.23	5	6	Spain	2	Germany	1	Italy	1	India	1	USA	1
CPC	Kui Balázs	1757	yes	no	2009	J Pain Symptom Manage	2.8	5	7	USA	2	Belgium	1	UK	2	France	1	Spain	1
CPC	Halász Adrienn	2337	yes	yes	2005	Dig Surg.	2.16	5	10	Italy	1	UK	6	Germany	1	Hungary	1	Greece	1
CPC	Izbéki Ferenc	4045	yes	no	1992	N Engl J Med	55.87	4	19	USA	16	Canada	1	Switzerland	1	South Africa	1
CPC	Izbéki Ferenc	4026	yes	no	1992	N Engl J Med	55.87	4	7	Germany	3	USA	2	Japan	1	France	1
EPC	Balázs Anita	77	yes		2015	Lancet.	45.22	4	8	UK	4	Italy	2	Netherlands	1	Germany	1
EPC	Balázs Anita	377	yes		2014	Cell.	32.242	4	7	USA	3	Germany	2	Italy	1	Sweden	1
CPC	Németh Balázs	1278	yes	no	2010	Journal of Clinical Oncology	18.43	4	11	Belgium	6	France	2	Netherlands	1	Germany	2
CPC	Halász Adrienn	2568	yes	yes	2004	J Clin Oncol.	18.43	4	6	USA	4	Canada	1	New Zealand	1	Italy 1
EPC	Maléth József	831	yes		2012	J Clin Invest.	13.22	4	5	France	1	Germany	2	Canada	1	USA	1
EPC	Balázs Anita	43	yes		2015	Nat Commun.	11.47	4	13	Italy	8	Netherlands	1	USA	3	France	1
EP	Tóth Emese	33	yes		2015	Cancer Res	9.33	4	12	France	4	Spain	2	Argentina	2	USA	4
EPC	Balázs Anita	61	yes		2015	Cancer Res.	9.33	4	7	France	4	Spain	1	Argentina	1	USA	1
EPC	Balázs Anita	421	yes		2014	Cancer Res.	9.33	4	6	Spain	2	France	1	Germany	1	USA	2
EPC	Balázs Anita	46	yes		2015	Clin Cancer Res.	8.72	4	10	USA	5	China	3	Japan	1	Italy	1
EPC	Maléth József	1113	yes		2010	Clin Cancer Res	8.72	4	7	Germany	4	USA	1	UK	1	Ireland	1
EPC	Balázs Anita	208	yes		2015	Clin Cancer Res.	8.72	4	7	Spain	2	Germany	2	UK	2	Turkey	1
EPC	Maléth József	912	yes		2012	Clin Cancer Res	8.72	4	6	USA	3	Italy	1	Korea	1	The Netherlands	1
EPC	Balázs Anita	268	yes		2015	Oncogene.	8.46	4	6	Germany	2	Switzerland	1	Sweden	2	UK	1
CP	Illés Dóra	47	yes	no	20115	Diabetes Care	8.42	4	7	Italy	4	The Netherlands	1	UK	1	Colombia	1
CP	Illés Dóra	120	yes	yes	2014	Diabetes Care	8.42	4	6	Israel	1	US	3	Germany	1	Spain	1
CP	Párniczky Andrea	965	yes	no	2007	Ann Surg.	8.327	4	8	Germany	3	Finland	2	Switzerland	1	Italy	2
CPC	Halász Adrienn	2388	yes	yes	2005	Ann Oncol.	7.04	4	8	Germany	2	USA	4	Brussels	1	Belgium	1
CPC	Pár Gabriella	153	yes	yes	2015	Ann Oncol	7.04	4	7	France	2	Germany	1	Netherlands	1	Italy	3
EPC	Rakonczay Zoltán	1616	yes		2007	Development	6.46	4	7	Switzerland	3	Israel	1	Japan	2	Spain	1
EPC	Balázs Anita	318	yes		2014	J Clin Endocrinol Metab.	6.21	4	9	Germany	5	Luxembourg	1	USA	2	UK	1
CP	Demcsák Alexandra	1432	yes	no	2002	Br J Surg	5.542	4	4	Germany	1	UK	1	Finland	1	Ireland	1
CP	Demcsák Alexandra	1385	yes	no	2002	Br J Surg	5.542	4	2	Hungary	1	UK	1	Egypt		Sweden
CPC	Szűcs Ákos	3306	yes	no	1999	Eur J Cancer.	5.42	4	8	Germany	5	Switzerland	1	Italy	1	USA	1
CPC	Kui Balázs	1669	yes	no	2009	Eur J Cancer	5.42	4	7	Romania	1	Russia	2	Hungary	1	USA	3
CPC	Gódi Szilárd	295	yes	yes	2014	Eur J Cancer.	5.42	4	7	US	3	South Korea	2	Taiwan	1	Germany	1
CP	Párniczky Andrea	726	yes	yes	2009	Gastrointest Endosc	5.37	4	10	Denmark	4	Sweden	2	France	1	Norway	3
CP	Illés Dóra	32	yes	yes	2015	Gastrointest Endosc	5.37	4	8	Denmark	2	Germany	3	Romania	2	Spain	1
EP	Fanczal Júlia	856	yes		2007	Hum Mutat	5.14	4	9	USA	1	Germany	3	Italy	1	France	4
CP	Illés Dóra	81	yes	no	2015	Endoscopy	5.05	4	14	Germany	6	Spain	6	Denmark	1	The Netherlands	1
CP	Demcsák Alexandra	1379	yes	no	2002	Endoscopy	5.05	4	8	Germany	5	The Netherlands	1	Canada	1	Czech Republic	1
EPC	Maléth József	1107	yes		2010	Br J Cancer	4.84	4	7	Germany	4	China	1	USA	1	Slovak Republic	1
EPC	Maléth József	1164	yes		2010	Br J Pharmacol	4.84	4	5	USA	2	Germany	1	China	1	Singapore	1
EP	Tóth Emese	513	yes		2011	Br J Pharmacol.	4.84	4	4	Sweden	1	USA	1	UK	1	China	1
EPC	Balázs Anita	546	yes		2013	Gastroenterology.	4.52	4	8	UK	4	Italy	2	Netherlands	1	Germany	1
EP	Tóth Emese	580	yes		2010	Am J Physiol Gastrointest Liver Physiol.	3.8	4	4	USA	1	Japan		Korea		Russia
CPC	Németh Balázs	1058	yes	yes	2011	BMC Cancer.	3.36	4	11	Germany	2	Switzerland	3	France	4	Belgium	2
CP	Illés Dóra	246	yes	no	2013	Surg Endosc	3.26	4	5	Italy	2	Spain	1	France	1	The Netherlands	1
CPC	Kui Balázs	2110	yes	no	2007	Surg Endosc	3.26	4	4	Danmark	1	Sweden	1	Norway	1	Germany	1
EP	Tóth Emese	632	yes		2009	Exp Cell Res.	3.25	4	5	USA	2	Taiwan	1	Russia	1	Hungary	1
EPC	Balázs Anita	144	yes		2015	PLoS One.	3.23	4	6	Hungary	3	Sweden	1	Germany	1	USA	1
EP	Madácsy Tamara	1833	yes		1996	Digestion.	2.1	4	4	Italy	1	USA	1	China	1	Germany	1
CPC	Pár Gabriella	57	yes	no	2015	Anticancer Res.	1.83	4	12	Italy	6	Netherlands	1	Spain	1	USA	4
EPC	Maléth József	1257	yes		2009	Anticancer Res	1.83	4	6	USA	3	Switzerland	1	Japan	1	Korea	1
EP	Pallagi Petra	2432	yes		1989	J Chir (Paris)	0.5	4	4	Italy	1	France	1	Spain	1	Germany	1
CP	Illés Dóra	17	yes	yes	2015	N Engl J Med	55.87	3	5	Canada	1	US	3	The Netherlands	1
CPC	Szűcs Ákos	3133	yes	no	2001	Lancet.	45.22	3	8	Germany	6	Denmark	1	Austria	1
CP	Demcsák Alexandra	1576	yes	no	2000	Lancet	45.22	3	4	UK	2	Finland	1	Germany	1
EP	Tóth Emese	453	yes		2011	Cancer Cell.	23.52	3	5	Spain	3	UK	1	Austria	1
CPC	Németh Balázs	1503	yes	no	2009	Journal of Clinical Oncology	18.43	3	17	UK	15	Austria	1	Switzerland	1
EP	Tóth Emese	120	yes		2015	Gastroenterology.	16.716	3	21	Germany	16	USA	3	Turkey	2
EP	Tóth Emese	84	yes		2015	Gastroenterology	16.716	3	13	UK	9	China	3	USA	1
CPC	Kui Balázs	1712	yes	no	2009	Gastroenterology	16.716	3	7	USA	5	Canada	1	Australia	1
CP	Demcsák Alexandra	1815	yes	no	1997	Gastroenterology	16.716	3	5	Germany	2	The Netherlands	1	Germany	2
EP	Tóth Emese	483	yes		2011	Gut	14.66	3	10	Spain	4	Belgium	3	USA	3
EP	Fanczal Júlia	833	yes		2007	Gut.	14.66	3	5	FRance	2	Spain	1	UK	2
EPC	Balázs Anita	558	yes		2013	Gut.	14.66	3	3	UK	1	Germany	1	USA	1
EPC	Laczkó Dorottya	3038	yes		1987	J Natl Cancer Inst.	12.58	3	3	Thailand	1	Australia	1	Japan	1
EP	Pallagi Petra	2698	yes		1985	Am J Gastroenterol	10.76	3	3	Spain	1	Poland	1	USA	1
EPC	Balázs Anita	63	yes		2015	Blood.	10.45	3	9	USA	7	Korea	1	Spain	1
EPC	Balázs Anita	370	yes		2014	EMBO J.	10.43	3	10	UK	4	USA	1	Germany	5
EP	Tóth Emese	561	yes		2010	Nat Protoc.	9.67	3	3	USA	1	Netherlands	1	Finland	1
EPC	Balázs Anita	178	yes		2015	Cancer Res.	9.33	3	7	Spain	3	UK	1	USA	3
EPC	Ignáth Imre	2233	yes		2002	Cancer Res.	9.33	3	3	Austria	1	Switzerland	1	USA	1
EP	Tóth Emese	45	yes		2015	Clin Cancer Res	8.72	3	13	UK	8	USA,Michigan	2	Spain	3
EPC	Balázs Anita	87	yes		2015	Clin Cancer Res.	8.72	3	10	UK	6	USA	1	Spain	3
EPC	Maléth József	1339	yes		2009	Clin Cancer Res	8.72	3	10	USA	7	Austria	1	Germany	2
EPC	Balázs Anita	381	yes		2014	Clin Cancer Res.	8.72	3	8	USA	6	Japan	1	Korea	1
EPC	Balázs Anita	553	yes		2013	Clin Cancer Res.	8.72	3	7	USA	5	Belgium	1	Korea	1
EPC	Balázs Anita	248	yes		2015	Clin Cancer Res.	8.72	3	6	Chile	2	Argentina	3	USA	1
EPC	Balázs Anita	286	yes		2015	Clin Cancer Res.	8.72	3	6	UK	3	China	2	USA	1
EPC	Maléth József	1040	yes		2011	Clin Cancer Res.	8.72	3	6	USA	2	Spain	3	Japan	1
CPC	Szűcs Ákos	3501	yes	no	1998	Clin Cancer Res.	8.72	3	5	USA	3	Sweden	1	Denmark	1
EPC	Rakonczay Zoltán	2011	yes		2004	Clin Cancer Res	8.72	3	5	USA	2	Italy	1	Japan	2
EPC	Ignáth Imre	2241	yes		2001	Clin Cancer Res.	8.72	3	5	USA	3	The Netherlands	1	Puerto Rico	1
EPC	Maléth József	1121	yes		2010	Clin Cancer Res	8.72	3	5	UK	2	Italy	2	Germany	1
EPC	Maléth József	1346	yes		2009	Clin Cancer Res	8.72	3	5	Japan	3	China	1	USA	1
EPC	Ignáth Imre	2245	yes		2001	Clin Cancer Res.	8.72	3	4	USA	2	Germany	1	Switzerland	1
EPC	Maléth József	1328	yes		2009	Clin Cancer Res	8.72	3	4	UK	2	USA	1	Spain	1
EPC	Rakonczay Zoltán	2033	yes		2004	Clin Cancer Res	8.72	3	3	USA	1	Israel	1	Japan	1
EPC	Balázs Anita	395	yes		2014	Oncogene.	8.46	3	6	UK	3	Malaysia	2	USA	1
CPC	Szűcs Ákos	3321	yes	no	1999	Ann Surg.	8.33	3	8	The Netherlands	6	Belgium	1	France	1
CPC	Szűcs Ákos	3485	yes	no	1998	Ann Surg.	8.33	3	7	Italy	5	Germany	1	USA	1
EPC	Ignáth Imre	2232	yes		2002	Diabetes.	8.1	3	7	USA	5	UK	1	Brasil	1
EPC	Balázs Anita	247	yes		2015	Diabetes.	8.1	3	6	USA	4	Germany	1	Canada	1
CPC	Halász Adrienn	2507	yes	yes	2005	Ann Oncol.	7.04	3	9	Canada	4	UK	4	USA	1
CPC	Gódi Szilárd	299	yes	yes	2014	Ann Oncol.	7.04	3	5	Italy	2	US	1	Canada	2
CPC	Kui Balázs	1991	yes	no	2007	Ann Oncol	7.04	3	4	Germany	2	Italy	1	France	1
EPC	Balázs Anita	180	yes		2015	Oncotarget.	6.36	3	9	Italy	6	Switzerland	2	USA	1
EPC	Balázs Anita	140	yes		2015	Oncotarget.	6.36	3	8	Italy	5	UK	2	USA	1
EPC	Balázs Anita	222	yes		2015	Oncotarget.	6.36	3	5	Korea	2	USA	2	Australia	1
EPC	Balázs Anita	315	yes		2014	Mol Ther.	6.23	3	5	USA	2	Canada	2	Korea	1
CPC	Németh Balázs	1089	yes	no	2011	Journal of Nuclear Medicine	6.16	3	9	UK	3	Germany	2	Switzerland	4
EPC	Balázs Anita	188	yes		2015	J Nucl Med.	6.16	3	5	UK	2	Germany	2	Italy	1
CP	Illés Dóra	464	yes	no	2011	Aliment Pharmacol Ther	5.727	3	6	The Netherlands	2	Denmark	3	Italy	1
EPC	Balázs Anita	340	yes		2014	Mol Cancer Ther.	5.68	3	13	USA	11	Puerto Rico	1	Egypt	1
EPC	Balázs Anita	631	yes		2013	Mol Cancer Ther.	5.68	3	5	USA	3	Australia	1	Germany	1
EPC	Balázs Anita	282	yes		2015	Cancer Lett.	5.62	3	7	Germany	5	Switzerland	1	Turkey	1
EPC	Balázs Anita	506	yes		2014	Cancer Lett.	5.62	3	6	China	3	USA	2	Germany	1
EP	Tóth Emese	718	yes		2008	Br J Surg	5.54	3	7	UK	5	Finland	1	USA	1
EP	Madácsy Tamara	1726	yes		1998	Br J Surg	5.54	3	3	Switzerland	1	Germany	1	Finland	1
CPC	Pár Gabriella	160	yes	no	2015	Eur J Cancer	5.42	3	13	Germany	12	Switzerland	1	Austria
EPC	Balázs Anita	510	yes		2014	Carcinogenesis.	5.33	3	12	Spain	8	Germany	3	USA	1
EPC	Laczkó Dorottya	2996	yes		1988	Carcinogenesis.	5.33	3	4	Thailand	1	Australia	1	Japan	2
EPC	Balázs Anita	570	yes		2013	Mol Oncol.	5.33	3	4	Netherlands	1	Romania	2	USA	1
EP	Pallagi Petra	2492	yes		1988	Carcinogenesis	5.33	3	3	Thailand	1	Australia	1	Japan	1
EPC	Balázs Anita	160	yes		2015	J Thromb Haemost.	4.98	3	5	USA	3	UK	1	France	1
EP	Pallagi Petra	2745	yes		1984	Arch Surg.	4.93	3	4	USA	2	UK	1	Japan	1
EPC	Rakonczay Zoltán	1928	yes		2004	Br J Cancer	4.84	3	6	Australia	4	United Kingdom	1	Germany	1
CPC	Kui Balázs	2245	yes	no	2006	Br J Cancer	4.84	3	5	Germany	3	Spain	1	USA	1
EPC	Rakonczay Zoltán	1907	yes		2005	Mol Carcinog	4.81	3	3	United Kingdom	1	USA	1	France	1
EP	Pallagi Petra	2884	yes		1981	Am J Pathol	4.59	3	5	USA	3	India	1	Germany	1
EP	Fanczal Júlia	977	yes		2006	Am J Pathol.	4.59	3	5	Finland	3	Russia	1	Germany	1
EPC	Rakonczay Zoltán	1835	yes		2005	Am J Pathol	4.59	3	3	Switzerland	1	USA	1	Germany	1
EP	Fanczal Júlia	1393	yes		2002	J Biol Chem.	4.57	3	6	USA	2	Germany	3	Hungary	1
EP	Tóth Emese	485	yes		2011	J Biol Chem	4.57	3	5	Argentina	2	France	1	USA	2
EP	Tóth Emese	685	yes		2008	J Proteome Res	4.25	3	2	Hungary	1	UK	1
CPC	Izbéki Ferenc	4280	yes	no	1977	Cancer	4.24	3	18	USA	14	Canada	3	South Africa	1
CPC	Németh Balázs	1551	yes	no	2009	Cancer Journal	4.24	3	8	USA	5	Germany	1	Netherlands	2
CP	Demcsák Alexandra	1571	yes	no	2000	Cancer	4.237	3	4	Poland	2	The Netherlands	1	Sweden	1
CPC	Németh Balázs	1217	yes	no	2011	Cancer Epidemilogy, Biomarkers & Prevention	4.13	3	5	USA	3	Canada	1	Finland	1
EPC	Balázs Anita	480	yes		2014	Mol Pharm.	4.13	3	5	USA	3	China	1	Korea	1
EP	Tóth Emese	331	yes		2013	Am J Physiol Gastrointest Liver Physiol.	3.8	3	8	Germany	5	Canada	1	USA	2
EPC	Balázs Anita	112	yes		2015	Dev Biol.	3.547	3	5	Switzerland	3	USA	1	Denmark	1
EP	Tóth Emese	15	yes		2015	Expert Rev Mol Diagn	3.52	3	5	Netherlands	2	UK	2	Italy	1
EPC	Ignáth Imre	2258	yes		2000	Clin Exp Metastasis.	3.491	3	4	Japan	2	USA	1	UK	1
EPC	Balázs Anita	404	yes		2014	Pharm Res.	3.42	3	5	Germany	1	Spain	3	UK	1
CPC	Kui Balázs	2266	yes	no	2006	Semin Nucl Med	3.34	3	3	The Netherlands	1	Belgium	1	USA	1
EPC	Maléth József	1115	yes		2011	Drug Metab Dispos	3.25	3	4	Germany	2	France	1	Poland	1
EPC	Balázs Anita	665	yes		2013	PLoS One.	3.23	3	7	Germany	4	France	2	Sweden	1
EPC	Balázs Anita	620	yes		2013	PLoS One.	3.23	3	4	Germany	2	Austria	1	USA	1
EP	Tóth Emese	311	yes		2013	PLoS One	3.23	3	4	USA	2	Switzerland	1	China	1
EPC	Maléth József	973	yes		2011	Cancer Biol Ther	3.07	3	6	USA	3	Germany	2	The Netherlands	1
EPC	Maléth József	910	yes		2012	Int J Oncol.	3.03	3	4	Italy	2	Denmark	1	Canada	1
CPC	Halász Adrienn	2339	yes	yes	2005	Eur J Clin Pharmacol.	2.97	3	4	The Netherlands	2	Denmark	1	UK	1
EPC	Maléth József	1093	yes		2010	Proteomics Clin Appl.	2.96	3	4	Spain	2	UK	1	Ireland	1
EP	Tóth Emese	493	yes		2010	Proteomics Clin Appl.	2.96	3	4	Spain	2	Ireland	1	UK	1
CP	Demcsák Alexandra	1715	yes	no	1998	Pancreas	2.959	3	3	Germany	1	USA	1	Finland	1
EP	Pallagi Petra	2524	yes		1988	Pancreas	2.959	3	3	France	1	Japan	1	Hungary	1
CPC	Pár Gabriella	158	yes	no	2015	Pancreatology	2.84	3	7	Egypt	5	USA	1	Saudi Arabia	1
EPC	Balázs Anita	121	yes		2015	Pancreatology.	2.837	3	8	Germany	6	Italy	1	UK	1
EPC	Balázs Anita	688	yes		2013	Pancreatology.	2.837	3	7	Germany	4	Sweden	2	Azerbaijan	1
CPC	Kui Balázs	1789	yes	no	2009	Cancer Chemother Pharmacol	2.77	3	7	Switzerland	5	Belgium	1	Canada	1
EPC	Maléth József	1475	yes		2008	Cancer Chemother Pharmacol	2.77	3	7	Switzwerland	5	Belgium	1	Canada	1
EPC	Maléth József	1397	yes		2008	Cancer Genomics Proteomics	2.7	3	4	Switzerland	1	Germany	2	USA	1
EP	Madácsy Tamara	1753	yes		1998	Dig Dis Sci.	2.61	3	4	Israel	2	UK	1	USA	1
EPC	Ignáth Imre	2884	yes		1990	Dig Dis Sci.	2.61	3	3	USA	1	Iran	1	Australia	1
EP	Fanczal Júlia	1186	yes		2004	Eur J Pharmacol.	2.53	3	4	Poland	2	Japan	1	Germany	1
EP	Fanczal Júlia	1441	yes		2001	Eur J Pharmacol.	2.53	3	4	Poland	2	Germany	1	Japan	1
EPC	Balázs Anita	514	yes		2014	World J Gastroenterol.	2.37	3	4	Germany	2	Sweden	1	UK	1
EP	Madácsy Tamara	1941	yes		1995	Scand J Gastroenterol.	2.36	3	3	France	1	Argentina	1	Germany	1
EPC	Ignáth Imre	2252	yes		2001	Gene.	2.14	3	4	USA	2	Germany	1	China	1
EP	Madácsy Tamara	1825	yes		1997	Digestion.	2.1	3	5	Germany	3	Hungary	1	Poland	1
CPC	Németh Balázs	1358	yes	no	2011	Cardiovascular and Interventional Radiology	2.07	3	6	UK	1	Italy	2	Greece	3
CPC	Halász Adrienn	2325	yes	no	2005	Anticancer Res.	1.83	3	7	Romania	5	Austria	1	Croatia	1
EPC	Ignáth Imre	2266	yes		2001	Endocr Pathol.	1.76	3	3	USA		Japan	2	UK	1
EPC	Balázs Anita	185	yes		2015	Stem Cell Reports.	1.373	3	6	Canada	3	Australia	2	USA	1
EP	Pallagi Petra	2278	yes		1991	Helv Chir Acta	1.14	3	4	Switzerland	2	Germany	1	USA	1
EP	Madácsy Tamara	1819	yes		1997	Zentralbl Chir.	1.05	3	6	Germany	3	USA	2	Switzerland	1
CP	Párniczky Andrea	954	yes	no	2007	Hepatogastroenterology.	0.93	3	2	Hungary	2	UK		Sweden
EP	Pallagi Petra	2830	yes		1982	J Chir (Paris).	0.5	3	5	Greece	1	France	3	USA	1
EPC	Balázs Anita	355	yes		2014	Nature.	41.46	2	8	USA	7	Italy	1
EPC	Balázs Anita	384	yes		2014	Cell.	32.242	2	11	USA	10	Switzerland	1
EPC	Laczkó Dorottya	3239	yes		1982	Cell	32.242	2	2	USA	1	Germany	1
CPC	Pár Gabriella	51	yes	yes	2015	Lancet Oncol	24.69	2	3	Netherlands	2	Canada	1
EPC	Maléth József	996	yes		2011	Cancer Cell.	23.52	2	4	Spain	3	UK	1
EPC	Maléth József	1134	yes		2010	Cell Stem Cell	22.27	2	7	Canada	6	USA	1
EPC	Balázs Anita	37	yes		2015	Immunity.	21.561	2	6	USA	5	Germany	1
CPC	Németh Balázs	1323	yes	no	2010	Journal of Clinical Oncology	18.43	2	15	USA	14	Canada	1
CPC	Halász Adrienn	2437	yes	yes	2005	J Clin Oncol.	18.43	2	11	France	9	Italy	2
CPC	Németh Balázs	1322	yes	no	2010	Journal of Clinical Oncology	18.43	2	10	USA	9	Canada	1
CPC	Kui Balázs	1658	yes	no	2009	J Clin Oncol.	18.43	2	9	UK	8	Canada	1
CPC	Kui Balázs	2156	yes	no	2006	J Clin Oncol	18.43	2	7	USA	6	Canada	1
CPC	Halász Adrienn	2334	yes	no	2005	J Clin Oncol.	18.43	2	7	USA	2	UK	5
CPC	Németh Balázs	1034	yes	no	2011	J Clin Oncol.	18.43	2	7	USA	6	Sweden	1
CPC	Németh Balázs	1022	yes	no	2011	J Clin Oncol	18.43	2	6	USA	5	Spain	1
CPC	Németh Balázs	1011	yes	no	2011	J Clin Oncol	18.43	2	6	USA	4	UK	2
CPC	Kui Balázs	2094	yes	no	2007	J Clin Oncol	18.43	2	5	France	4	Italy	1
CPC	Németh Balázs	1434	yes	no	2010	Clinical Journal of Oncology	18.43	2	4	Thailand	1	USA	3
CPC	Gódi Szilárd	774	yes	yes	2012	J Clin Oncol.	18.43	2	4	Germany	3	Italy	1
CPC	Németh Balázs	1549	yes	no	2010	Journal of Clinical Oncology	18.43	2	4	USA	3	Taiwan	1
CPC	Kui Balázs	1809	yes	no	2008	J Clin Oncol	18.43	2	3	Germany	2	UK	1
EPC	Ignáth Imre	2827	yes		1991	J Clin Oncol.	18.43	2	3	USA	2	UK	1
CPC	Németh Balázs	1054	yes	no	2011	J Clin Oncol.	18.43	2	2	USA	1	Canada	1
CP	Illés Dóra	466	yes	no	2011	Gastroenterology.	16.716	2	6	The Netherlands	4	UK	2
EP	Tóth Emese	78	yes		2015	Gastroenterology	16.716	2	6	Germany	5	Hungary	1
EP	Fanczal Júlia	934	yes		2006	Gastroenterology.	16.716	2	6	Netherlands	4	USA	2
EP	Madácsy Tamara	2144	yes		1993	Gastroenterology.	16.716	2	6	Germany	5	Switzerland	1
CP	Demcsák Alexandra	1711	yes	no	1998	Gastroenterology	16.716	2	5	Italy	4	Greece	1
EP	Pallagi Petra	2469	yes		1988	Gastroenterology.	16.716	2	5	Gemany	1	USA	4
EP	Tóth Emese	576	yes		2010	Gastroenterology	16.716	2	4	Germany	3	USA	1
EP	Pallagi Petra	2436	yes		1989	Gastroenterology	16.716	2	4	Germany	3	UK	1
EP	Fanczal Júlia	775	yes		2008	Gastroenterology	16.716	2	3	USA	2	Germany	1
EP	Pallagi Petra	2272	yes		1991	Gastroenterology	16.716	2	3	Germany	2	France	1
EP	Pallagi Petra	2301	yes		1990	Gastroenterology	16.716	2	3	Germany	2	USA	1
EP	Fanczal Júlia	1145	yes		2004	Gastroenterology.	16.716	2	3	Korea	2	USA	1
EP	Madácsy Tamara	2057	yes		1994	Gastroenterology.	16.716	2	3	USA	2	Brasil	1
EP	Tóth Emese	749	yes		2008	Gastroenterology	16.716	2	2	Switzerland	1	Germany	1
EP	Pallagi Petra	2465	yes		1989	Gastroenterology	16.716	2	2	USA	1	Germany	1
EP	Pallagi Petra	2535	yes		1987	Gastroenterology.	16.716	2	2	USA	1	UK	1
CP	Demcsák Alexandra	1655	yes	no	1999	Gut	14.66	2	32	Switzerland	1	Germany	31
EPC	Balázs Anita	241	yes		2015	Gut.	14.66	2	11	Germany	10	Turkey	1
EP	Tóth Emese	8	yes		2015	Gut.	14.66	2	7	UK	5	China	2
CPC	Szűcs Ákos	3032	yes	no	2002	Gut.	14.66	2	6	UK	5	Poland	1
EP	Tóth Emese	391	yes		2013	Gut	14.66	2	5	Germany	4	Netherlands	1
CP	Illés Dóra	26	yes	no	2015	Gut	14.66	2	4	Germany	3	US	1
EP	Tóth Emese	708	yes		2008	Gut	14.66	2	4	Denmark	3	Norway	1
EP	Pallagi Petra	2778	yes		1983	Gut.	14.66	2	4	UK	3	USA	1
EP	Madácsy Tamara	1758	yes		1997	GUT	14.66	2	2	USA	1	Switzerland	1
EP	Fanczal Júlia	816	yes		2007	J Clin Invest	13.22	2	7	Austria	1	Germany	6
EP	Pallagi Petra	2263	yes		1991	J Clin Invest	13.22	2	4	USA	3	German	1
EP	Pallagi Petra	2386	yes		1989	J Clin Invest	13.22	2	3	USA	1	Italy	2
EP	Madácsy Tamara	1603	yes		2000	J. Clin Invest	13.22	2	3	Italy	2	Canada	1
EP	Pallagi Petra	2517	yes		1988	J Clin Invest.	13.22	2	2	Germany	1	USA	1
EPC	Balázs Anita	127	yes		2015	ACS Nano.	12.88	2	3	China	2	USA	1
CPC	Izbéki Ferenc	4164	yes	no	1988	J Natl Cancer Inst	12.58	2	14	USA	13	Canada	1
EPC	Maléth József	978	yes		2011	J Natl Cancer Inst.	12.58	2	5	USA	4	Italy	1
CPC	Szűcs Ákos	3128	yes	no	2001	J Natl Cancer Inst.	12.58	2	4	USA	3	Finland	1
EPC	Laczkó Dorottya	3503	yes		1977	J Natl Cancer Inst.	12.58	2	3	USA	1	Germany	2
EPC	Balázs Anita	554	yes		2013	Nat Commun.	11.47	2	6	USA	5	Cyprus	1
CPC	Szűcs Ákos	3337	yes	no	1999	Am J Gastroenterol.	10.76	2	2	China	1	Philippines	1
EPC	Ignáth Imre	2557	yes		1997	J Cell Biol.	9.83	2	4	Switzerland	2	Canada	2
EPC	Balázs Anita	106	yes		2015	Proc Natl Acad Sci U S A.	9.67	2	6	USA	5	Germany	1
EPC	Ignáth Imre	2787	yes		1992	Proc Natl Acad Sci U S A.	9.67	2	3	USA	2	Italy	1
EPC	Balázs Anita	233	yes		2015	Proc Natl Acad Sci U S A.	9.67	2	2	UK	1	Switzerland	1
EPC	Maléth József	1157	yes		2010	J Pineal Res	9.6	2	2	Poland	1	USA	1
EPC	Rakonczay Zoltán	2067	yes		2003	Cancer Res	9.33	2	9	USA	7	France	2
EPC	Maléth József	1294	yes		2009	Cancer Res	9.33	2	7	USA	4	UK	3
EPC	Maléth József	895	yes		2012	Cancer Res.	9.33	2	6	China	3	USA	3
EPC	Balázs Anita	9	yes		2015	Cancer Res	9.33	2	4	USA	2	China	2
EPC	Ignáth Imre	2546	yes		1997	Cancer Res.	9.33	2	4	USA	3	Germany	1
EPC	Ignáth Imre	2742	yes		1993	Cancer Res.	9.33	2	4	Japan	2	USA	2
EPC	Rakonczay Zoltán	1780	yes		2006	Cancer Res	9.33	2	3	Russia	2	USA	1
EPC	Rakonczay Zoltán	1865	yes		2005	Cancer Res	9.33	2	3	USA	2	Japan	1
EPC	Rakonczay Zoltán	2083	yes		2003	Cancer Res	9.33	2	3	Germany	2	Japan	1
EPC	Ignáth Imre	2400	yes		1999	Cancer Res.	9.33	2	3	USA	2	Japan	1
EPC	Laczkó Dorottya	3528	yes		1976	Cancer Res.	9.33	2	3	USA	1	Germany	2
EPC	Laczkó Dorottya	3566	yes		1975	Cancer Res.	9.33	2	3	USA	1	Germany	2
EPC	Maléth József	1312	yes		2009	Cancer Res	9.33	2	3	USA	2	China	1
CPC	Izbéki Ferenc	4275	yes	no	1978	Cancer Res	9.33	2	2	USA	1	UK	1
CPC	Németh Balázs	1126	yes	no	2011	Cancer Research	9.33	2	2	USA	1	Finland	1
EPC	Rakonczay Zoltán	2070	yes		2003	Cancer Res	9.33	2	2	USA	1	Germany	1
EPC	Balázs Anita	595	yes		2013	Cancer Res.	9.33	2	2	Spain	1	France	1
EPC	Balázs Anita	145	yes		2015	Nucleic Acids Res.	9.11	2	4	Portugal	3	Austria	1
EPC	Balázs Anita	255	yes		2015	Clin Cancer Res.	8.72	2	20	Belgium	12	France	8
EPC	Balázs Anita	174	yes		2015	Clin Cancer Res.	8.72	2	18	Australia	16	UK	2
CPC	Pár Gabriella	77	yes	yes	2015	Clin Cancer Res	8.72	2	11	Australia	9	UK	2
EPC	Balázs Anita	10	yes		2015	Clin Cancer Res	8.72	2	11	Spain	10	UK	1
EPC	Balázs Anita	181	yes		2015	Clin Cancer Res.	8.72	2	11	USA	10	Japan	1
CPC	Németh Balázs	983	yes	no	2012	Clin Cancer Res	8.72	2	10	USA	9	Japan	1
EPC	Maléth József	957	yes		2011	Clin Cancer Res	8.72	2	10	Italy	8	USA	2
EPC	Balázs Anita	698	yes		2013	Clin Cancer Res.	8.72	2	9	USA	8	China	1
EPC	Maléth József	908	yes		2012	Clin Cancer Res	8.72	2	9	USA	8	Japan	1
EPC	Balázs Anita	265	yes		2015	Clin Cancer Res.	8.72	2	8	USA	7	Spain	1
EPC	Balázs Anita	267	yes		2015	Clin Cancer Res.	8.72	2	8	China	5	USA	3
EPC	Balázs Anita	306	yes		2014	Clin Cancer Res.	8.72	2	8	USA	7	France	1
EPC	Balázs Anita	309	yes		2014	Clin Cancer Res.	8.72	2	8	USA	7	Germany	1
EPC	Balázs Anita	387	yes		2014	Clin Cancer Res.	8.72	2	8	UK	7	Australia	1
EPC	Balázs Anita	485	yes		2014	Clin Cancer Res.	8.72	2	8	USA	7	Korea	1
EPC	Balázs Anita	538	yes		2013	Clin Cancer Res.	8.72	2	8	USA	6	China	2
CPC	Szűcs Ákos	3527	yes	no	1998	Clin Cancer Res.	8.72	2	7	USA	3	UK	4
EPC	Maléth József	1359	yes		2009	Clin Cancer Res	8.72	2	7	Belgium	4	Canada	3
EPC	Maléth József	1459	yes		2008	Clin Cancer Res	8.72	2	7	Italy	5	USA	2
EPC	Rakonczay Zoltán	1815	yes		2005	Clin Cancer Res	8.72	2	7	Germany	6	Italy	1
EPC	Rakonczay Zoltán	2057	yes		2003	Clin Cancer Res	8.72	2	7	USA	6	Germany	1
EPC	Balázs Anita	108	yes		2015	Clin Cancer Res.	8.72	2	7	Spain	4	USA	3
EPC	Balázs Anita	386	yes		2014	Clin Cancer Res.	8.72	2	7	China	5	USA	2
EPC	Maléth József	1270	yes		2009	Clin Cancer Res	8.72	2	7	Japan	5	USA	2
CPC	Pár Gabriella	263	yes	no	2014	Clin Cancer Res	8.72	2	6	Japan	5	USA	1
EPC	Balázs Anita	16	yes		2015	Clin Cancer Res	8.72	2	6	USA	5	Brazil	1
EPC	Maléth József	1372	yes		2009	Clin Cancer Res	8.72	2	6	USA	5	The Netherlands	1
EPC	Maléth József	1406	yes		2008	Clin Cancer Res	8.72	2	6	USA	5	China	1
EPC	Rakonczay Zoltán	1702	yes		2006	Clin Cancer Res	8.72	2	6	Italy	4	USA	2
EPC	Rakonczay Zoltán	1740	yes		2006	Clin Cancer Res	8.72	2	6	USA	4	United Kingdom	2
EPC	Rakonczay Zoltán	1823	yes		2005	Clin Cancer Res	8.72	2	6	Singapore	5	United Kingdom	1
EPC	Rakonczay Zoltán	1824	yes		2005	Clin Cancer Res	8.72	2	6	USA	4	The Netherlands	2
EPC	Rakonczay Zoltán	1915	yes		2005	Clin Cancer Res	8.72	2	6	USA	5	Japan	1
EPC	Balázs Anita	137	yes		2015	Clin Cancer Res.	8.72	2	6	USA	5	Japan	1
EPC	Balázs Anita	385	yes		2014	Clin Cancer Res.	8.72	2	6	China	4	USA	2
EPC	Balázs Anita	489	yes		2014	Clin Cancer Res.	8.72	2	6	China	5	USA	1
EPC	Balázs Anita	585	yes		2013	Clin Cancer Res.	8.72	2	6	USA	5	Germany	1
EPC	Balázs Anita	678	yes		2013	Clin Cancer Res.	8.72	2	6	USA	4	Denmark	2
EPC	Maléth József	1327	yes		2009	Clin Cancer Res	8.72	2	6	USA	5	Germany	1
EPC	Maléth József	1424	yes		2008	Clin Cancer Res	8.72	2	5	The Netherlands	4	UK	1
EPC	Rakonczay Zoltán	1627	yes		2007	Clin Cancer Res	8.72	2	5	France	4	Switzerland	1
EPC	Rakonczay Zoltán	1732	yes		2006	Clin Cancer Res	8.72	2	5	USA	4	Japan	1
EPC	Rakonczay Zoltán	2038	yes		2004	Clin Cancer Res	8.72	2	5	USA	4	Canada	1
EPC	Rakonczay Zoltán	2114	yes		2003	Clin Cancer Res	8.72	2	5	USA	4	Japan	1
EPC	Rakonczay Zoltán	2127	yes		2003	Clin Cancer Res	8.72	2	5	USA	4	Switzerland	1
EPC	Balázs Anita	93	yes		2015	Clin Cancer Res.	8.72	2	5	UK	4	USA	1
EPC	Balázs Anita	359	yes		2014	Clin Cancer Res.	8.72	2	5	USA	4	Spain	1
EPC	Ignáth Imre	2256	yes		2001	Clin Cancer Res.	8.72	2	5	Japan	4	USA	1
CPC	Pár Gabriella	245	yes	no	2014	Clin Cancer Res	8.72	2	4	USA	3	Spain	1
EPC	Maléth József	1422	yes		2008	Clin Cancer Res	8.72	2	4	USA	3	China	1
EPC	Rakonczay Zoltán	1789	yes		2006	Clin Cancer Res	8.72	2	4	USA	3	The Netherlands	1
EPC	Rakonczay Zoltán	1848	yes		2005	Clin Cancer Res	8.72	2	4	Germany	3	USA	1
EPC	Rakonczay Zoltán	1931	yes		2004	Clin Cancer Res	8.72	2	4	Germany	3	United Kingdom	1
EPC	Balázs Anita	460	yes		2014	Clin Cancer Res.	8.72	2	4	China	2	USA	2
EPC	Balázs Anita	601	yes		2013	Clin Cancer Res.	8.72	2	4	China	3	USA	1
EPC	Balázs Anita	736	yes		2012	Clin Cancer Res.	8.72	2	4	China	3	UK	1
EPC	Maléth József	979	yes		2011	Clin Cancer Res	8.72	2	4	Spain	3	USA	1
EPC	Maléth József	1302	yes		2009	Clin Cancer Res	8.72	2	4	China	3	USA	1
EPC	Maléth József	1000	yes		2011	Clin Cancer Res.	8.72	2	4	Japan	2	USA	2
EPC	Maléth József	1015	yes		2011	Clin Cancer Res.	8.72	2	4	Israel	3	USA	1
EPC	Maléth József	1394	yes		2009	Clin Cancer Res	8.72	2	3	Germany	2	France	1
EPC	Maléth József	1480	yes		2008	Clin Cancer Res	8.72	2	3	USA	2	Canada	1
EPC	Rakonczay Zoltán	1594	yes		2007	Clin Cancer Res	8.72	2	3	USA	1	China	2
EPC	Rakonczay Zoltán	1730	yes		2006	Clin Cancer Res	8.72	2	3	Canada	1	USA	2
EPC	Rakonczay Zoltán	1759	yes		2006	Clin Cancer Res	8.72	2	3	USA	1	Japan	2
EPC	Rakonczay Zoltán	1952	yes		2004	Clin Cancer Res	8.72	2	3	Canada	2	France	1
EPC	Rakonczay Zoltán	2025	yes		2004	Clin Cancer Res	8.72	2	3	Spain	2	USA	1
EPC	Balázs Anita	97	yes		2015	Clin Cancer Res.	8.72	2	3	Switzerland	2	Austria	1
EPC	Balázs Anita	531	yes		2013	Clin Cancer Res.	8.72	2	3	Canada	2	UK	1
EPC	Ignáth Imre	2269	yes		2001	Clin Cancer Res.	8.72	2	3	USA	2	Japan	1
EPC	Maléth József	980	yes		2011	Clin Cancer Res	8.72	2	3	Italy	2	USA	1
EPC	Maléth József	997	yes		2011	Clin Cancer Res	8.72	2	3	Libanon	2	Germany	1
EPC	Maléth József	1426	yes		2008	Clin Cancer Res	8.72	2	2	USA	1	Japan	1
EPC	Rakonczay Zoltán	1660	yes		2007	Clin Cancer Res	8.72	2	2	USA	1	United Kingdom	1
EPC	Rakonczay Zoltán	1695	yes		2007	Clin Cancer Res	8.72	2	2	USA	1	Japan	1
EPC	Rakonczay Zoltán	1790	yes		2006	Clin Cancer Res	8.72	2	2	USA	1	Taiwan	1
EPC	Rakonczay Zoltán	1888	yes		2005	Clin Cancer Res	8.72	2	2	United Kingdom	1	Japan	1
EPC	Rakonczay Zoltán	1935	yes		2004	Clin Cancer Res	8.72	2	2	Japan	1	USA	1
EPC	Ignáth Imre	2265	yes		2001	Clin Cancer Res.	8.72	2	2	USA	1	China	1
EPC	Ignáth Imre	2270	yes		2001	Clin Cancer Res.	8.72	2	2	USA	1	Hungary	1
EPC	Maléth József	1005	yes		2011	Clin Cancer Res	8.72	2	2	USA	1	France	1
EPC	Maléth József	1311	yes		2009	Clin Cancer Res	8.72	2	2	USA	1	UK	1
EPC	Maléth József	921	yes		2012	Clin Cancer Res.	8.72	2	2	Spain	1	USA	1
EPC	Balázs Anita	179	yes		2015	EMBO Mol Med.	8.67	2	10	Germany	9	Austria	1
CP	Demcsák Alexandra	2046	yes	no	1994	Biomaterials	8.557	2	2	Republic of Belarus		Russia
EPC	Balázs Anita	686	yes		2013	Oncogene.	8.46	2	6	Australia	5	Canada	1
EPC	Balázs Anita	555	yes		2013	Oncogene.	8.46	2	4	Japan	3	USA	1
EPC	Balázs Anita	363	yes		2014	Cell Rep.	8.36	2	3	Switzerland	2	USA	1
EPC	Maléth József	1086	yes		2011	Ann Surg	8.33	2	7	Germany	6	USA	1
EP	Pallagi Petra	2401	yes		1989	Ann Surg	8.33	2	4	USA	3	Israel	1
EP	Madácsy Tamara	1515	yes		2001	Ann Surg.	8.33	2	3	Germany	2	Finland	1
CPC	Halász Adrienn	2926	yes	yes	2002	Ann Surg.	8.33	2	2	The Netherlands	1	Italy	1
EP	Madácsy Tamara	1595	yes		2000	Ann Surg.	8.33	2	2	Germany	1	Finland	1
EP	Madácsy Tamara	1966	yes		1995	Ann Surg.	8.33	2	2	Germany	1	USA	1
EP	Bálint Emese	3134	yes		1975	Ann Surg.	8.33	2	2	USA	1	UK	1
CP	Illés Dóra	76	yes	yes	2015	Clin Gastroenterol Hepatol	7.896	2	7	US	6	Spain	1
CP	Párniczky Andrea	866	yes	no	2008	Clin Gastroenterol Hepatol.	7.896	2	4	USA	2	Canada	2
EPC	Maléth József	977	yes		2011	J Pathol.	7.429	2	7	Germany	6	USA	1
EP	Madácsy Tamara	1633	yes		1999	J Pathol	7.429	2	2	USA	1	Sweden	1
EP	Tóth Emese	212	yes		2015	Antioxid Redox Signal.	7.41	2	6	UK	3	China	3
EP	Fanczal Júlia	1179	yes		2004	Intensive Care Med. 2	7.21	2	4	UK	1	Italy	3
CPC	Halász Adrienn	2389	yes	yes	2005	Ann Oncol.	7.04	2	9	USA	8	Canada	1
CPC	Szűcs Ákos	3263	yes	no	2000	Ann Oncol.	7.04	2	8	Italy	7	USA	1
CPC	Németh Balázs	1369	yes	no	2010	Annals of Oncology	7.04	2	8	Germany	4	Switzerland	4
CPC	Halász Adrienn	2682	yes	yes	2004	Ann Oncol.	7.04	2	4	Italy	3	UK	1
CPC	Pár Gabriella	142	yes	no	2015	Am J Clin Nutr	6.77	2	5	USA	4	UK	1
EPC	Balázs Anita	182	yes		2015	Oncotarget.	6.36	2	7	Italy	5	Taiwan	2
EPC	Balázs Anita	625	yes		2013	Oncotarget.	6.36	2	7	USA	6	Hungary	1
EPC	Balázs Anita	55	yes		2015	Oncotarget.	6.36	2	3	China	2	USA	1
EPC	Balázs Anita	58	yes		2015	Oncotarget.	6.36	2	3	China	2	USA	1
EP	Fanczal Júlia	770	yes		2007	Crit Care Med	6.31	2	4	Italy	3	UK	1
EP	Pallagi Petra	2515	yes		1988	Crit Care Med	6.31	2	4	Canada	3	Sweden	1
EPC	Balázs Anita	339	yes		2014	Mol Ther.	6.23	2	2	Italy	1	Netherlands	1
CPC	Szűcs Ákos	3296	yes	no	2000	J Clin Endocrinol Metab.	6.21	2	2	USA	1	Sweden	1
EPC	Rakonczay Zoltán	2093	yes		2003	J Clin Endocrinol Metab	6.21	2	2	Switzerland	1	USA	1
CPC	Halász Adrienn	2596	yes	no	2004	J Nucl Med.	6.16	2	4	Germany	3	USA	1
CPC	Halász Adrienn	2738	yes	no	2003	J Nucl Med.	6.16	2	4	Switzerland	3	Belgium	1
CPC	Szűcs Ákos	3300	yes	no	2000	Anesthesiology.	5.88	2	2	Sweden	1	Poland	1
EPC	Balázs Anita	721	yes		2013	Adv Healthc Mater.	5.8	2	2	USA	2	Romania
EPC	Maléth József	1189	yes		2010	Mol Cancer Ther	5.68	2	7	USA	6	UK	1
EPC	Balázs Anita	304	yes		2014	Mol Cancer Ther.	5.68	2	6	USA	5	China	1
EPC	Balázs Anita	467	yes		2014	Mol Cancer Ther.	5.68	2	5	USA	4	China	1
EPC	Rakonczay Zoltán	1498	yes		2008	Mol Cancer Ther	5.68	2	4	USA	3	Italy	1
EPC	Maléth József	1011	yes		2011	Mol Cancer Ther	5.68	2	3	USA	2	Japan	1
EPC	Maléth József	1236	yes		2010	Pancreas	5.67	2	5	Taiwan	4	Japan	1
EPC	Maléth József	1267	yes		2010	Pancreas	5.67	2	5	Argentina	3	USA	2
EPC	Balázs Anita	379	yes		2014	Pancreas.	5.67	2	5	Italy	4	Spain	1
EPC	Maléth József	1322	yes		2009	Pancreas	5.67	2	4	Germany	3	USA	1
EPC	Rakonczay Zoltán	2120	yes		2003	Pancreas	5.67	2	3	USA	2	Switzerland	1
EPC	Rakonczay Zoltán	1748	yes		2006	Pancreas	5.67	2	2	USA	1	Canada	1
EPC	Balázs Anita	434	yes		2014	Cancer Lett.	5.62	2	6	USA	4	China	2
EPC	Rakonczay Zoltán	1781	yes		2007	Cancer Lett	5.62	2	3	Australia	2	Israel	1
EPC	Laczkó Dorottya	3537	yes		1976	Cancer Lett.	5.62	2	3	USA	1	Germany	2
EPC	Laczkó Dorottya	3563	yes		1975	Cancer Lett.	5.62	2	3	USA	1	Germany	2
EPC	Balázs Anita	210	yes		2015	Sci Rep.	5.58	2	3	Switzerland	2	Japan	1
EPC	Balázs Anita	242	yes		2015	Sci Rep.	5.58	2	3	China	2	USA	1
CP	Demcsák Alexandra	1939	yes	no	1995	Br J Surg	5.542	2	5	Switzerland	1	Germany	4
EP	Madácsy Tamara	1701	yes		1998	Br J Surg	5.54	2	4	Denmark	3	Egypt	1
CPC	Szűcs Ákos	3090	yes	no	2001	Br J Surg.	5.54	2	3	Germany	2	Sweden	1
EPC	Ignáth Imre	2782	yes		1992	Br J Surg.	5.54	2	3	UK	2	Japan	1
EP	Bálint Emese	3093	yes		1976	Br J Surg.	5.54	2	3	Trinidad	1	UK	2
EP	Bálint Emese	3100	yes		1976	Br J Surg.	5.54	2	3	UK	1	South Africa	2
EPC	Maléth József	1292	yes		2009	J Med Chem	5.45	2	3	France	2	China	1
EPC	Rakonczay Zoltán	2078	yes		2003	J Cell Sci	5.43	2	3	Germany	2	Japan	1
EPC	Ignáth Imre	2551	yes		1997	J Cell Sci.	5.43	2	2	Israel	1	USA	1
CPC	Pár Gabriella	164	yes	no	2014	Eur J Cancer	5.42	2	9	France	8	Irland	1
CPC	Németh Balázs	1000	yes	yes	2012	Eur J Cancer.	5.42	2	9	UK	8	Greece	1
CPC	Szűcs Ákos	3020	yes	no	2002	Eur J Cancer.	5.42	2	5	The Netherlands	4	Belgium	1
EPC	Balázs Anita	728	yes		2012	Eur J Cancer.	5.42	2	2	USA	1	Yemen	1
CPC	Halász Adrienn	2845	yes	yes	2003	Eur J Nucl Med Mol Imaging.	5.38	2	4	The Netherlands	3	USA	1
EPC	Balázs Anita	183	yes		2015	EJNMMI Res.	5.38	2	2	Switzerland	1	Germany	1
CP	Illés Dóra	58	yes	no	2015	Gastrointest Endosc	5.37	2	6	US	5	Sweden	1
CP	Párniczky Andrea	1194	yes	no	2004	Gastrointest Endosc.	5.37	2	3	Canada	1	USA	2
CP	Illés Dóra	333	yes	no	2012	Gastrointest Endosc.	5.37	2	2	Italy	1	Germany	1
EP	Madácsy Tamara	1840	yes		1996	Gastrointest Endosc.	5.369	2	5	USA	4	UK	1
EPC	Balázs Anita	166	yes		2015	Carcinogenesis.	5.33	2	12	USA	11	China	1
EPC	Balázs Anita	346	yes		2014	Mol Oncol.	5.33	2	4	China	3	UK	1
EPC	Laczkó Dorottya	3225	yes		1983	Carcinogenesis	5.33	2	3	Germany	1	Japan	2
EPC	Ignáth Imre	2755	yes		1993	Carcinogenesis.	5.33	2	3	Canada	2	China	1
EPC	Maléth József	926	yes		2012	Carcinogenesis	5.33	2	2	USA	1	Yemen	1
EPC	Maléth József	1396	yes		2009	Carcinogenesis	5.33	2	2	USA	1	Yemen	1
EPC	Maléth József	786	yes		2012	Carcinogenesis.	5.33	2	2	USA	1	Yemen	1
CPC	Németh Balázs	1053	yes	no	2011	J Cancer.	5.238	2	2	Japan	1	USA	1
EPC	Rakonczay Zoltán	1812	yes		2005	Am J Surg Pathol	5.15	2	2	Switzerland	1	USA	1
EP	Madácsy Tamara	2032	yes		1994	J Am Coll Surg.	5.122	2	3	Canada	2	USA	1
EPC	Maléth József	776	yes		2013	Int J Cancer.	5.09	2	7	Germany	6	Denmark	1
EPC	Balázs Anita	78	yes		2015	Int J Cancer.	5.09	2	4	Belgium	3	Egypt	1
EPC	Balázs Anita	710	yes		2013	Int J Cancer.	5.09	2	4	Germany	3	France	1
EPC	Rakonczay Zoltán	1567	yes		2007	Cancer	5.068	2	5	China	2	USA	3
EPC	Laczkó Dorottya	3570	yes		1975	Cancer.	5.068	2	3	USA	1	Germany	2
EPC	Ignáth Imre	2682	yes		1995	Cancer.	5.068	2	2	Canada	1	USA	1
EP	Fanczal Júlia	1325	yes		2003	FASEB J.	5.04	2	4	Spain	1	USA	3
EP	Tóth Emese	201	yes		2014	Cell Death Dis	5.01	2	11	UK	8	China	3
EP	Tóth Emese	427	yes		2012	Biochem Pharmacol.	5.01	2	7	Spain	6	Netherlands	1
CPC	Szűcs Ákos	3407	yes	no	1999	Arch Surg.	4.93	2	4	Germany	2	Japan	2
EPC	Balázs Anita	67	yes		2015	J Immunol.	4.92	2	4	Italy	2	USA	2
EPC	Maléth József	1017	yes		2011	J Immunol.	4.92	2	4	USA	2	Canada	2
EP	Tóth Emese	285	yes		2013	J Immunol.	4.92	2	4	Brazil	3	UK	1
EP	Fanczal Júlia	954	yes		2006	J Immunol.	4.92	2	2	Spain	1	France	1
EPC	Balázs Anita	207	yes		2015	Br J Cancer.	4.84	2	10	Italy	9	Germany	1
CPC	Halász Adrienn	2952	yes	yes	2002	Br J Cancer.	4.84	2	8	Italy	7	USA	1
EPC	Balázs Anita	368	yes		2014	Br J Cancer.	4.84	2	7	Israel	6	Canada	1
CPC	Szűcs Ákos	3037	yes	no	2002	Br J Cancer.	4.84	2	6	UK	4	Denmark	2
CPC	Gódi Szilárd	544	yes	yes	2013	Br J Cancer	4.84	2	5	US	1	Taiwan	4
CPC	Kui Balázs	2182	yes	no	2006	Br J Cancer	4.84	2	5	Usa	4	France	1
CPC	Gódi Szilárd	832	yes	no	2012	Br J Cancer.	4.84	2	5	China	2	US	3
EPC	Rakonczay Zoltán	1533	yes		2008	Br J Pharmacol	4.84	2	5	Italy	3	Australia	2
EPC	Maléth József	1051	yes		2011	Br J Cancer	4.84	2	5	Italy	4	UK	1
CPC	Halász Adrienn	2968	yes	yes	2002	Br J Cancer.	4.84	2	4	UK	2	USA	2
EPC	Balázs Anita	668	yes		2013	Br J Cancer.	4.84	2	4	Germany	3	Israel	1
CPC	Kui Balázs	2219	yes	no	2006	Br J Cancer	4.84	2	3	Germany	2	USA	1
CPC	Szűcs Ákos	3358	yes	no	1999	Br J Cancer.	4.84	2	3	UK	2	USA	1
EPC	Rakonczay Zoltán	2099	yes		2003	Br J Cancer	4.84	2	3	Italy	2	USA	1
EPC	Ignáth Imre	2567	yes		1997	Br J Cancer.	4.84	2	3	Canada	2	Argentina	1
EPC	Ignáth Imre	2796	yes		1992	Br J Cancer.	4.84	2	3	UK	2	China	1
EPC	Balázs Anita	372	yes		2014	Br J Pharmacol.	4.84	2	3	USA	2	Italy	1
EP	Fanczal Júlia	1265	yes		2003	Br J Pharmacol.	4.84	2	3	Austria	2	Germany	1
EP	Fanczal Júlia	1333	yes		2002	Br J Pharmacol.	4.84	2	3	Austria	2	USA	1
EPC	Ignáth Imre	2476	yes		1998	Br J Cancer.	4.84	2	2	France	1	Spain	1
EP	Tóth Emese	478	yes		2011	Br J Pharmacol.	4.84	2	2	Sweden	1	Germany	1
EPC	Balázs Anita	568	yes		2013	J Hematol Oncol.	4.81	2	13	Italy	12	UK	1
CPC	Németh Balázs	1066	yes	no	2011	Endocrine-Related Cancer	4.81	2	4	Germany	3	USA	1
EP	Tóth Emese	672	yes		2008	Biochim Biophys Acta.	4.66	2	4	USA	3	Germany	1
EPC	Balázs Anita	705	yes		2013	PLoS Comput Biol.	4.62	2	3	Germany	2	South Africa	1
EPC	Ignáth Imre	2642	yes		1995	Am J Pathol.	4.59	2	4	Japan	3	USA	1
EP	Tóth Emese	387	yes		2012	Am J Pathol.	4.59	2	4	Belgium	3	UK	1
EPC	Balázs Anita	690	yes		2013	Am J Pathol.	4.59	2	3	France	1	USA	2
EP	Fanczal Júlia	821	yes		2007	Am J Patho	4.59	2	3	Singapore	2	USA	1
EP	Tóth Emese	280	yes		2013	Am J Pathol.	4.59	2	3	USA	2	UK	1
EP	Bálint Emese	3131	yes		1975	Am J Pathol.	4.59	2	3	USA	2	Germany	1
EP	Pallagi Petra	2743	yes		1984	Am J Physiol	4.59	2	3	Italy	2	USA	1
EPC	Laczkó Dorottya	3586	yes		1974	Am J Pathol.	4.59	2	2	USA	1	Germany	1
EP	Pallagi Petra	2601	yes		1986	Am J Physiol	4.59	2	2	Canada	1	USA	1
EPC	Balázs Anita	296	yes		2014	J Biol Chem.	4.57	2	7	Germany	6	UK	1
EP	Tóth Emese	469	yes		2011	J Biol Chem.	4.57	2	3	USA	2	Finland	1
EP	Fanczal Júlia	784	yes		2007	J Biol Chem	4.57	2	2	Finland	1	Russa	1
EP	Madácsy Tamara	2229	yes		1991	J Biol Chem	4.57	2	2	Germany	1	France	1
EP	Fanczal Júlia	990	yes		2006	J Biol Chem.	4.57	2	2	USA	1	Taiwan	1
EP	Madácsy Tamara	1797	yes		1997	J Biol. Chem	4.57	2	2	France	1	Italy	1
CP	Illés Dóra	679	yes	no	2010	J Gastroenterol.	4.523	2	4	China	3	Japan	1
CP	Párniczky Andrea	764	yes	no	2009	J Gastroenterol.	4.523	2	2	Germany	1
EPC	Balázs Anita	352	yes		2014	Gastroenterology.	4.52	2	9	Spain	8	Germany	1
EPC	Balázs Anita	687	yes		2013	Gastroenterology.	4.52	2	6	China	5	USA	1
EPC	Maléth József	935	yes		2012	Gastroenterology	4.52	2	5	USA	4	Germany	1
EPC	Rakonczay Zoltán	1827	yes		2005	Gastroenterology	4.52	2	5	USA	4	Switzerland	1
EPC	Ignáth Imre	2643	yes		1995	Gastroenterology.	4.52	2	4	Germany	2	USA	2
EPC	Rakonczay Zoltán	2092	yes		2003	Gastroenterology	4.52	2	3	Switzerland	2	Germany	1
EPC	Rakonczay Zoltán	1599	yes		2007	Gastroenterology	4.52	2	2	USA	1	Switzerland	1
EPC	Balázs Anita	606	yes		2013	Mol Ther Nucleic Acids.	4.512	2	3	USA	1	Australia	2
EP	Madácsy Tamara	1554	yes		2000	Antimicrob Agents Chemother.	4.48	2	3	Switzerland	1	Germany	2
EP	Pallagi Petra	2557	yes		1987	Invest Radiol	4.44	2	4	German	2	USA	2
CPC	Szűcs Ákos	3359	yes	no	1999	Invest Radiol.	4.44	2	2	Germany	1	Norway	1
EPC	Balázs Anita	714	yes		2013	Cancer Prev Res (Phila).	4.44	2	2	USA	1	Yemen	1
EPC	Ignáth Imre	2937	yes		1989	Mol Cell Endocrinol.	4.41	2	3	Belgium	2	Spain	1
EP	Tóth Emese	3	yes		2015	Mol Cell Endocrinol.	4.41	2	3	China	2	Canada	1
EP	Madácsy Tamara	1545	yes		2000	Mol Cell Endocrinol.	4.41	2	2	China	1	Germany	1
EPC	Balázs Anita	642	yes		2013	Int J Nanomedicine.	4.38	2	5	China	4	USA	1
EPC	Balázs Anita	532	yes		2013	Mol Cancer Res.	4.38	2	5	China	4	Japan	1
EPC	Balázs Anita	439	yes		2014	Int J Nanomedicine.	4.38	2	3	China	2	USA	1
EPC	Maléth József	897	yes		2012	Mol Cancer Res.	4.38	2	2	USA	1	Yemen	1
EP	Fanczal Júlia	822	yes		2007	Traffic	4.35	2	3	USA	1	Canada	2
EPC	Ignáth Imre	2384	yes		2000	Cell Signal.	4.32	2	2	USA	1	UK	1
CPC	Pár Gabriella	247	yes	no	2014	Int J Radiat oncol Biol Phys	4.26	2	6	Canada	2	USA	4
EPC	Balázs Anita	90	yes		2015	Int J Radiat Oncol Biol Phys.	4.26	2	6	USA	5	Sweden	1
CPC	Kui Balázs	2107	yes	no	2007	Int J Radiat Oncol Biol Phys	4.26	2	3	USA	2	Canada	1
EPC	Ignáth Imre	2720	yes		1994	Int J Radiat Oncol Biol Phys.	4.26	2	3	USA	2	UK	1
CPC	Gódi Szilárd	576	yes	no	2013	Int J Radiat Oncol Biol Phys.	4.26	2	2	US	1	Spain	1
EPC	Balázs Anita	202	yes		2015	Neoplasia.	4.25	2	7	Italy	3	Germany	4
EPC	Maléth József	963	yes		2011	Neoplasia.	4.25	2	6	Sweden	5	Denmark	1
EPC	Maléth József	1474	yes		2008	Neoplasia	4.25	2	5	Germany	3	USA	2
EPC	Maléth József	764	yes		2012	Neoplasia.	4.25	2	5	USA	4	Spain	1
EPC	Rakonczay Zoltán	1825	yes		2005	Neoplasia	4.25	2	3	Germany	2	United Kingdom	1
EPC	Maléth József	1116	yes		2010	Neoplasia	4.25	2	2	Germany	1	USA	1
EPC	Maléth József	1130	yes		2010	Neoplasia	4.25	2	2	Germany	1	Sweden	1
EPC	Rakonczay Zoltán	1669	yes		2007	Neoplasia	4.25	2	2	USA	1	Germany	1
CPC	Izbéki Ferenc	4120	yes	no	1990	Cancer	4.24	2	9	USA	8	Canada	1
CPC	Izbéki Ferenc	4068	yes	no	1991	Cancer	4.24	2	8	Germany	7	Netherlands	1
CPC	Pár Gabriella	265	yes	no	2014	Cancer	4.24	2	7	USA	6	Canada	1
CPC	Izbéki Ferenc	4028	yes	YES	1992	Cancer	4.24	2	7	USA	6	Canada	1
CPC	Kui Balázs	1855	yes	no	2008	Cancer Epidemiol Biomarkers Prev	4.13	2	6	USA	5	Finnland	1
EPC	Maléth József	1142	yes		2010	Cancer Epidemiol Biomarkers Prev	4.13	2	4	USA	3	Canada	1
EP	Fanczal Júlia	1350	yes		2002	Am J Physiol Lung Cell Mol Physiol.	4.08	2	5	USA	2	Switzerland	3
EPC	Balázs Anita	49	yes		2015	Int J Cardiol.	4.04	2	3	Italy	2	UK	1
EP	Tóth Emese	507	yes		2011	J Cell Mol Med.	4.01	2	3	Singapore	2	New Zealand	1
EP	Madácsy Tamara	1579	yes		2000	J Pharmacol Exp Ther.	3.97	2	4	Spain	3	UK	1
EPC	Balázs Anita	350	yes		2014	Oncogenesis.	3.95	2	5	Italy	4	Iran	1
CPC	Kui Balázs	1871	yes	no	2008	Cancer Immunol Immunother	3.94	2	9	USA	8	Switzerland	1
CPC	Halász Adrienn	2333	yes	yes	2006	Cancer Immunol Immunother.	3.94	2	4	Germany	3	Denmark	1
CPC	Kui Balázs	1758	yes	no	2008	Ann Surg Oncol.	3.93	2	4	Italy	3	Mexico	1
EPC	Balázs Anita	34	yes		2015	Int J Proteomics.	3.888	2	4	Sweden	1	Spain	3
EPC	Balázs Anita	204	yes		2015	J Cell Physiol	3.84	2	2	Italy
EP	Tóth Emese	303	yes		2013	Am J Physiol Gastrointest Liver Physiol.	3.8	2	7	USA	6	Australia	1
EP	Tóth Emese	164	yes		2014	Am J Physiol Gastrointest Liver Physiol	3.8	2	6	USA	5	China	1
EP	Tóth Emese	446	yes		2011	Am J Physiol Gastrointest Liver Physiol	3.8	2	4	Germany	3	USA	1
EP	Tóth Emese	540	yes		2010	Am J Physiol Gastrointest Liver Physiol	3.8	2	4	USA	3	Korea	1
EP	Tóth Emese	741	yes		2008	Am J Physiol Gastrointest Liver Physiol.	3.8	2	4	Australia	3	Canada	1
EP	Fanczal Júlia	1380	yes		2002	Am J Physiol Gastrointest Liver Physiol.	3.8	2	4	Belgium	3	UK	1
EP	Tóth Emese	671	yes		2008	Am J Physiol Gastrointest Liver Physiol	3.8	2	3	Sweden	2	Netherlands	1
EP	Tóth Emese	543	yes		2009	Am J Physiol Gastrointest Liver Physiol	3.8	2	2	China	1	Germany	1
EP	Tóth Emese	221	yes		2014	Am J Physiol Endocrinol Metab	3.79	2	5	Canada	4	USA	1
EPC	Maléth József	1293	yes		2009	Hum Gene Ther	3.76	2	6	China	5	USA	1
EP	Madácsy Tamara	1565	yes		2000	J Endrocinol	3.718	2	3	Argentina	1	USA	2
EPC	Rakonczay Zoltán	1761	yes		2006	Apoptosis	3.69	2	4	Italy	3	France	1
EPC	Balázs Anita	529	yes		2013	Apoptosis.	3.69	2	3	USA	2	Egypt	1
EPC	Balázs Anita	96	yes		2015	Int J Pharm.	3.65	2	2	Mexico	1	USA	1
EP	Fanczal Júlia	790	yes		2007	Neurogastroenterol Motil	3.59	2	3	Belgium	2	Austria	1
EP	Fanczal Júlia	1057	yes		2005	Cell Tissue Res.	3.57	2	4	Sweden	2	USA	2
EP	Tóth Emese	396	yes		2012	Front Physiol.	3.53	2	3	USA	2	China	1
CPC	Szűcs Ákos	3000	yes	no	2002	Chem Res Toxicol.	3.53	2	2	USA	1	Germany	1
CPC	Pár Gabriella	238	yes	yes	2014	Dtsch Arztebl Int	3.52	2	5	Germany	2	Serbia	3
EPC	Rakonczay Zoltán	1490	yes		2008	Nitric Oxide	3.52	2	3	Italy	2	France	1
EP	Tóth Emese	495	yes		2011	J Gastroenterol Hepato	3.504	2	3	Australia	2	UK	1
EPC	Rakonczay Zoltán	1788	yes		2006	Clin Exp Metastasis	3.491	2	5	Australia	4	Germany	1
EPC	Balázs Anita	548	yes		2013	Histopathology.	3.453	2	7	Austria	5	Italy	2
EPC	Balázs Anita	323	yes		2014	Br J Nutr.	3.45	2	3	USA	2	UK	1
EPC	Maléth József	865	yes		2012	Differentiation.	3.44	2	5	USA	1	Germany	4
EP	Madácsy Tamara	1847	yes		1996	Surgery.	3.38	2	6	USA	5	South Africa	1
CPC	Kui Balázs	2108	yes	no	2006	Surgery.	3.38	2	4	Germany	2	Switzerland	2
EP	Tóth Emese	705	yes		2008	Surgery.	3.38	2	4	Finland	3	Russia	1
EP	Madácsy Tamara	1971	yes		1995	Surgery.	3.38	2	4	USA	3	Czech Rep.	1
EPC	Rakonczay Zoltán	1918	yes		2005	Surgery	3.38	2	3	USA	2	Germany	1
EP	Pallagi Petra	2552	yes		1987	Surgery	3.38	2	2	USA	1	UK	1
EP	Madácsy Tamara	1577	yes		2000	Surgery	3.38	2	2	Germany	1	Switzerland	1
EPC	Maléth József	802	yes		2012	BMC Cancer.	3.36	2	4	Germany	3	Ukraine	1
EPC	Balázs Anita	324	yes		2014	BMC Cancer.	3.36	2	2	USA	1	Yemen	1
EP	Fanczal Júlia	1225	yes		2003	Biol Chem.	3.27	2	3	Germany	2	South Africa	1
EPC	Balázs Anita	635	yes		2013	J Cell Mol Med.	3.26	2	6	Poland	5	USA	1
EPC	Balázs Anita	335	yes		2014	J Cell Mol Med.	3.26	2	4	USA	3	Egypt	1
EPC	Maléth József	1310	yes		2009	J Cell Mol Med.	3.26	2	2	Switzerland	1	USA	1
EPC	Balázs Anita	51	yes		2015	Exp Cell Res.	3.25	2	5	Germany	4	Russia	1
EPC	Balázs Anita	649	yes		2013	Exp Cell Res.	3.25	2	3	Germany	2	UK	1
EP	Tóth Emese	88	yes		2015	Mediators Inflamm	3.24	2	11	UK	7	China	4
EPC	Laczkó Dorottya	3051	yes		1986	J Surg Oncol.	3.24	2	2	China	1	USA	1
CP	Illés Dóra	172	yes	no	2013	PLoS One.	3.234	2	10	The Netherlands	9	Germany	1
EP	Tóth Emese	125	yes		2014	PLoS One	3.23	2	16	Netherlands	15	Germany	1
EPC	Balázs Anita	94	yes		2015	PLoS One.	3.23	2	10	Czech Republik	9	Italy	1
EP	Tóth Emese	202	yes		2014	PLoS One	3.23	2	10	Germany	9	South-Africa	1
EP	Tóth Emese	228	yes		2014	PLoS One	3.23	2	10	Canada	6	USA	4
EP	Tóth Emese	146	yes		2014	PLoS One	3.23	2	9	China	7	Sweden	2
EPC	Balázs Anita	287	yes		2015	PLoS One.	3.23	2	8	Italy	7	UK	1
EPC	Balázs Anita	349	yes		2014	PLoS One.	3.23	2	7	Austria	6	USA	1
EPC	Balázs Anita	373	yes		2014	PLoS One.	3.23	2	6	USA	4	China	2
EPC	Balázs Anita	437	yes		2014	PLoS One.	3.23	2	6	Germany	4	Denmark	2
EPC	Maléth József	1108	yes		2010	PLoS One	3.23	2	5	Sweden	4	USA	1
EPC	Balázs Anita	579	yes		2013	PLoS One.	3.23	2	5	Sweden	4	USA	1
EP	Tóth Emese	49	yes		2015	PLoS One	3.23	2	5	UK	2	Poland	3
EP	Tóth Emese	505	yes		2010	PLoS One	3.23	2	5	Sweden	4	USA	1
EPC	Maléth József	1126	yes		2010	PLoS One	3.23	2	4	Italy	3	Germany	1
EPC	Balázs Anita	169	yes		2015	PLoS One.	3.23	2	4	Switzerland	2	USA	2
EPC	Balázs Anita	621	yes		2013	PLoS One.	3.23	2	4	China	3	USA	1
EP	Tóth Emese	315	yes		2012	PLoS One	3.23	2	4	China	3	USA	1
EPC	Maléth József	991	yes		2011	PLoS One	3.23	2	3	Norway	2	USA	1
EPC	Maléth József	1071	yes		2010	PLoS One	3.23	2	3	Izrael	2	USA	1
EPC	Balázs Anita	192	yes		2015	PLoS One.	3.23	2	3	USA	2	Belgium	1
EPC	Balázs Anita	345	yes		2014	PLoS One.	3.23	2	3	USA	2	Egypt	1
EPC	Balázs Anita	484	yes		2014	PLoS One.	3.23	2	3	China	2	USA	1
EP	Tóth Emese	317	yes		2013	PLoS One	3.23	2	3	China	2	USA	1
EP	Tóth Emese	380	yes		2012	PLoS One	3.23	2	3	China	2	Sweden	1
EP	Tóth Emese	368	yes		2012	PLoS One.	3.23	2	3	China	2	UK	1
EP	Tóth Emese	643	yes		2009	PLoS One.	3.23	2	3	Sweden	2	Netherlands	1
EPC	Maléth József	849	yes		2012	PLoS One.	3.23	2	2	USA	1	China	1
EPC	Maléth József	828	yes		2012	PLoS One.	3.23	2	2	USA	1	Germany	1
EP	Tóth Emese	366	yes		2012	PLoS One.	3.23	2	2	Germany	1	USA	1
CPC	Szűcs Ákos	3255	yes	no	2000	J Magn Reson Imaging.	3.21	2	4	The Netherlands	3	Norway	1
EP	Fanczal Júlia	1181	yes		2003	Cell Stress Chaperones.	3.16	2	2	China	1	Canada	1
EPC	Ignáth Imre	2278	yes		2001	Gene Ther.	3.1	2	3	The Netherlands	1	USA	2
EPC	Rakonczay Zoltán	1850	yes		2005	J Cancer Res Clin Oncol	3.08	2	2	USA	1	Canada	1
CPC	Gódi Szilárd	693	yes	no	2013	Cancer Biol Ther.	3.07	2	6	US	5	UK	1
EPC	Maléth József	1404	yes		2009	Cancer Biol Ther	3.07	2	4	USA	3	The Netherlands	1
EPC	Maléth József	1031	yes		2011	Cancer Biol Ther	3.07	2	3	Germany	2	USA	1
CPC	Németh Balázs	1548	yes	no	2010	American Journal of Clinical Oncology	3.06	2	6	USA	4	Brazil	2
CPC	Gódi Szilárd	944	yes	no	2013	Am J Clin Oncol.	3.06	2	2	US	1	Singapore	1
EP	Fanczal Júlia	1207	yes		2003	Shock	3.05	2	6	UK	3	Italy	3
EP	Fanczal Júlia	827	yes		2007	Shock	3.05	2	3	Italy	2	UK	1
EP	Tóth Emese	748	yes		2008	Shock.	3.05	2	3	Italy	2	UK	1
EP	Pallagi Petra	2306	yes		1990	NMR Biomed	3.04	2	4	Israel	3	USA	1
EPC	Balázs Anita	254	yes		2015	Drug Des Devel Ther.	3.03	2	10	China	9	USA	1
EPC	Balázs Anita	457	yes		2014	Int J Oncol.	3.03	2	5	China	2	USA	3
EPC	Balázs Anita	497	yes		2014	Int J Oncol.	3.03	2	5	Japan	3	USA	2
EPC	Maléth József	819	yes		2012	Eur J Surg Oncol.	3.01	2	4	The Netherlands	3	France	1
EP	Tóth Emese	124	yes		2015	Dig Liver Dis	2.96	2	6	Italy	4	USA	2
EP	Tóth Emese	161	yes		2014	Pancreas.	2.959	2	9	Germany	8	Portugal	1
EP	Tóth Emese	40	yes		2015	Pancreas	2.959	2	5	China	2	UK	3
EP	Tóth Emese	11	yes		2015	Pancreas.	2.959	2	5	China	2	UK	3
EP	Madácsy Tamara	2138	yes		1993	Pancreas.	2.959	2	5	USA	4	Switzerland	1
EP	Tóth Emese	256	yes		2014	Pancreas.	2.959	2	4	Brazil	2	UK	2
EP	Madácsy Tamara	1549	yes		2000	Pancreas.	2.959	2	4	Japan	3	USA	1
EP	Tóth Emese	397	yes		2012	Pancreas	2.959	2	3	UK	1	Italy	2
EP	Tóth Emese	572	yes		2010	Pancreas	2.959	2	3	Germany	3
EP	Madácsy Tamara	2221	yes		1992	Pancreas	2.959	2	3	USA	2	UK	1
EP	Pallagi Petra	2440	yes		1989	Pancreas	2.959	2	3	Germany	2	UK	1
EP	Fanczal Júlia	1085	yes		2005	Pancreas.	2.959	2	3	USA	2	Japan	1
EP	Fanczal Júlia	1086	yes		2005	Pancreas.	2.959	2	3	Australia	2	Sweden	1
EP	Madácsy Tamara	1845	yes		1996	Pancreas.	2.959	2	3	Canada	2	France	1
EP	Madácsy Tamara	2011	yes		1994	Pancreas.	2.959	2	3	Germany	2	France	1
CP	Illés Dóra	160	yes	no	2014	Pancreas	2.959	2	2	China	1	UK	1
EP	Madácsy Tamara	1600	yes		2000	Pancreas	2.959	2	2	Poland	1	Italy	1
EP	Madácsy Tamara	1666	yes		1999	Pancreas	2.959	2	2	USA	1	Korea	1
EP	Madácsy Tamara	1690	yes		1999	Pancreas	2.959	2	2	China	1	USA	1
EP	Fanczal Júlia	1356	yes		2002	Pancreas.	2.959	2	2	Germany	1	Finland	1
EP	Madácsy Tamara	2111	yes		1993	Pancreas.	2.959	2	2	UK	1	USA	1
EPC	Maléth József	896	yes		2011	Clin Dev Immunol.	2.93	2	6	Sweden	5	USA	1
EP	Tóth Emese	389	yes		2012	Eur J Pain	2.93	2	4	Denmark	3	Italy	1
CP	Demcsák Alexandra	1517	yes	no	2001	Nutrition	2.926	2	3	Latvia	2	Poland	1
CPC	Németh Balázs	1142	yes	no	2012	Investigational New Drugs	2.92	2	9	Germany	8	USA	1
CPC	Németh Balázs	1003	yes	no	2012	Invest New Drugs	2.92	2	7	Australia	5	USA	2
CPC	Németh Balázs	1129	yes	no	2012	Investigational New Drugs	2.92	2	5	Canada	4	USA	1
CPC	Kui Balázs	1724	yes	no	2009	Invest New Drugs	2.92	2	3	Canada	1	USA	2
EPC	Balázs Anita	495	yes		2014	Toxicol In Vitro.	2.9	2	3	India	2	Poland	1
EPC	Balázs Anita	486	yes		2014	Transl Oncol.	2.884	2	4	Italy	3	Iran	1
EPC	Balázs Anita	98	yes		2015	Mar Drugs.	2.85	2	13	Germany	12	Italy	1
EP	Tóth Emese	286	yes		2013	Pancreatology	2.84	2	5	Lithuania	4	Netherlands	1
EP	Tóth Emese	621	yes		2009	Pancreatology	2.84	2	4	Germany	4
EP	Fanczal Júlia	1028	yes		2005	Pancreatology.	2.84	2	4	UK	1	Ireland	3
CP	Illés Dóra	130	yes	no	2014	Pancreatology.	2.84	2	2	US	1	Turkey	1
EP	Tóth Emese	563	yes		2009	Pancreatology.	2.84	2	2	Sweden	1	Spain	1
EPC	Balázs Anita	593	yes		2013	Pancreatology.	2.837	2	2	China	1	Sweden	1
CP	Demcsák Alexandra	2017	yes	no	1994	Clin Chim Acta	2.824	2	2	South Africa	1	UK	1
EP	Pallagi Petra	2549	yes		1987	Clin Chim Acta	2.82	2	2	UK	1	USA	1
CPC	Halász Adrienn	2712	yes	yes	2003	J Pain Symptom Manage.	2.8	2	4	Italy	3	Spain	1
EPC	Rakonczay Zoltán	1663	yes		2007	J Gastrointest Surg	2.8	2	2	Germany	1	USA	1
EP	Madácsy Tamara	1804	yes		1997	J Gastrointest Surg.	2.798	2	6	Germany	4	USA	2
CPC	Németh Balázs	1388	yes	no	2010	Cancer Chemotherapy and Pharmacology	2.77	2	10	France	9	USA	1
CPC	Németh Balázs	1274	yes	no	2011	Cancer Chemotherapy and Pharmacology	2.77	2	8	Japan	6	USA	2
EPC	Balázs Anita	594	yes		2013	Mol Imaging Biol.	2.77	2	5	Norway	4	France	1
CPC	Szűcs Ákos	2992	yes	no	2002	Cancer Chemother Pharmacol.	2.77	2	4	Germany	2	Austria	2
EPC	Maléth József	768	yes		2013	Hum Pathol.	2.77	2	4	USA	1	China	3
EPC	Maléth József	1198	yes		2010	Mol Imaging Biol.	2.77	2	4	USA	3	Switzerland	1
CPC	Kui Balázs	1869	yes	no	2008	Cancer Chemother Pharmacol	2.77	2	3	Japan	1	USA	2
EPC	Balázs Anita	708	yes		2013	Cancer Chemother Pharmacol.	2.77	2	3	USA	2	Egypt	1
CPC	Kui Balázs	1694	yes	no	2009	Cancer Causes Control	2.74	2	5	USA	4	Finnland	1
CPC	Szűcs Ákos	2995	yes	no	2002	AJR Am J Roentgenol.	2.73	2	3	Italy	2	USA	1
CPC	Szűcs Ákos	3552	yes	no	1998	AJR Am J Roentgenol.	2.73	2	3	Austria	2	Switzerland	1
CPC	Szűcs Ákos	3553	yes	no	1998	AJR Am J Roentgenol.	2.73	2	3	USA	2	Taiwan	1
EP	Tóth Emese	522	yes		2010	Life Sci	2.7	2	3	Germany	2	Romania	1
EPC	Rakonczay Zoltán	1592	yes		2007	Cancer Genomics Proteomics	2.7	2	2	USA	1	Canada	1
EP	Tóth Emese	707	yes		2008	Exp Physiol.	2.67	2	4	Argentina	2	Canada	2
EP	Madácsy Tamara	1856	yes		1996	World J Surg.	2.64	2	5	Japan	4	Philippines	1
EP	Pallagi Petra	2606	yes		1986	Peptides	2.62	2	5	Italy	4	Portugal	1
EPC	Ignáth Imre	2275	yes		2001	Peptides.	2.62	2	2	Hungary	1	Germany	1
EP	Pallagi Petra	2623	yes		1986	Dig Dis Sci	2.61	2	5	USA	4	Japan	1
EP	Madácsy Tamara	1918	yes		1995	Dig Dis Sci.	2.61	2	4	Germany	3	Boston	1
EP	Madácsy Tamara	1773	yes		1997	Dig Dis Sci.	2.61	2	4	USA	3	UK	1
EP	Fanczal Júlia	1445	yes		2001	Dig Dis Sci.	2.61	2	3	Switzerland	2	Bulgaria	1
EP	Madácsy Tamara	1938	yes		1995	Dig Dis Sci.	2.61	2	3	Israel	1	USA	2
EP	Madácsy Tamara	2034	yes		1994	Dig Dis Sci.	2.61	2	3	USA	2	Germany	1
EP	Pallagi Petra	2814	yes		1983	Dig Dis Sci	2.61	2	2	USA	1	UK	1
EP	Madácsy Tamara	2001	yes		1994	Dig Dis Sci.	2.61	2	2	South Africa	1	USA	1
EPC	Ignáth Imre	2610	yes		1996	J Histochem Cytochem.	2.589	2	2	Argentina	1	USA	1
EPC	Balázs Anita	493	yes		2014	Protein Eng Des Sel.	2.54	2	6	Italy	4	USA	2
EP	Tóth Emese	454	yes		2011	Cell Mol Neurobiol.	2.51	2	4	Switzerland	4	Germany
CPC	Gódi Szilárd	697	yes	no	2012	Cancer Med.	2.5	2	6	US	5	Spain	1
EPC	Balázs Anita	59	yes		2015	Cancer Med.	2.5	2	6	USA	3	Japan	3
CPC	Németh Balázs	963	yes	no	2013	J Clin Pharmacol.	2.48	2	3	Israel	2	Germany	1
EPC	Rakonczay Zoltán	1976	yes		2004	J Gene Med	2.47	2	7	France	6	Norway	1
EP	Pallagi Petra	2763	yes		1984	Eur Surg Res.	2.47	2	4	UK	2	USA	2
CPC	Németh Balázs	1077	yes	no	2011	European Surgical Research	2.47	2	3	Netherland	2	USA	1
EP	Pallagi Petra	2863	yes		1982	Eur Surg Res	2.47	2	3	France	1	USA	2
EP	Tóth Emese	742	yes		2008	Eur Surg Res.	2.47	2	3	Germany	2	Sweden	1
EP	Madácsy Tamara	1886	yes		1996	Eur Surg Res.	2.47	2	3	Germany	2	USA	1
EP	Pallagi Petra	2765	yes		1984	Eur Surg Res.	2.47	2	3	Finland	2	Japan	1
EP	Madácsy Tamara	1562	yes		2000	Eur Surg Res	2.47	2	2	Hungary	1	Germany	1
EPC	Laczkó Dorottya	3224	yes		1983	Oncology	2.422	2	2	UK	1	Germany	1
CPC	Szűcs Ákos	3148	yes	no	2001	Gene Ther.	2.42	2	4	USA	3	UK	1
EPC	Ignáth Imre	2237	yes		2001	Cancer Gene Ther.	2.42	2	2	The Netherlands	1	USA	1
EPC	Balázs Anita	141	yes		2015	Clin Appl Thromb Hemost.	2.39	2	7	France	5	USA	2
EP	Tóth Emese	498	yes		2010	J Physiol Pharmacol.	2.39	2	6	Poland	4	Japan	2
EP	Tóth Emese	527	yes		2010	J Physiol Pharmacol.	2.39	2	4	Poland	3	Japan	1
EP	Fanczal Júlia	1191	yes		2003	J Physiol Pharmacol.	2.39	2	3	Poland	2	Germany	1
EPC	Ignáth Imre	2756	yes		1993	Anticancer Drug Des.	2.38	2	3	France	2	Japan	1
EP	Tóth Emese	313	yes		2013	BMC Gastroenterol.	2.37	2	12	Germany	11	Hungary	1
EP	Fanczal Júlia	961	yes		2006	World J Gastroenterol.	2.37	2	6	USA	1	Hungary	5
EPC	Rakonczay Zoltán	1846	yes		2005	World J Gastroenterol	2.37	2	3	China	2	USA	1
EPC	Balázs Anita	722	yes		2013	World J Gastroenterol.	2.37	2	3	Germany	2	South Africa	1
EP	Fanczal Júlia	1081	yes		2005	World J Gastroenterol.	2.37	2	3	USA	1	China	2
EP	Fanczal Júlia	1165	yes		2004	World J Gastroenterol.	2.37	2	3	China	1	Japan	2
CPC	Szűcs Ákos	3588	yes	no	1997	Eur J Radiol.	2.37	2	2	Finland	1	Germany	1
EP	Fanczal Júlia	897	yes		2006	World J Gastroenterol	2.37	2	2	China	1	Japan	1
EP	Fanczal Júlia	876	no		2006	World J Gastroenterol	2.37	2	2	Spain	1	France	1
EP	Tóth Emese	622	yes		2009	World J Gastroenterol.	2.37	2	2	China	1	USA	1
EP	Fanczal Júlia	1135	yes		2004	World J Gastroenterol.	2.37	2	2	Hungary	1	UK	1
EP	Fanczal Júlia	1139	yes		2004	World J Gastroenterol.	2.37	2	2	Hungary	1	UK	1
EP	Tóth Emese	298	yes		2013	World J Gastroenterol.	2.37	2	2	China	2
EPC	Ignáth Imre	2228	yes		2002	Scand J Gastroenterol.	2.36	2	5	Sweden	4	USA	1
EP	Fanczal Júlia	818	yes		2007	Scand J Gastroenterol	2.36	2	5	Sweden	4	Dennmark	1
CP	Demcsák Alexandra	1594	yes	no	2000	Scand J Gastroenterol	2.36	2	4	Denmark	2	Sweden	2
EP	Pallagi Petra	2393	yes		1989	Scand J Gastroenterol	2.36	2	4	Sweden	3	USA	1
EP	Pallagi Petra	2954	yes		1980	Scand J Gastroenterol.	2.36	2	4	USA	3	UK	1
EP	Pallagi Petra	2308	yes		1990	Scand J Gastroenterol	2.36	2	3	Finland	2	Northern Ireland	1
EP	Tóth Emese	511	yes		2011	Scand J Gastroenterol.	2.36	2	3	China	2	Sweden	1
EP	Madácsy Tamara	1909	yes		1995	Scand J Gastroenterol.	2.36	2	3	Sweden	2	Denmark	1
EP	Pallagi Petra	2536	yes		1987	Scand J Gastroenterol.	2.36	2	3	Finland	2	USA	1
EP	Pallagi Petra	2685	yes		1985	Scand J Gastroenterol.	2.36	2	3	USA	2	Japan	1
EP	Pallagi Petra	2369	yes		1989	Scand J Gastroenterol	2.36	2	2	German	1	USA	1
EP	Pallagi Petra	2797	yes		1983	Scand J Gastroenterol.	2.36	2	2	USA	1	Sweden	1
EP	Tóth Emese	565	yes		2010	Inflamm Res	2.35	2	4	China	3	Sweden	1
EPC	Laczkó Dorottya	3077	yes		1986	Nutr Cancer	2.32	2	2	Israel	1	USA	1
EP	Tóth Emese	480	yes		2011	J Hepatobiliary Pancreat Sci	2.313	2	4	China	3	Japan	1
EP	Fanczal Júlia	1146	yes		2004	Biochem Biophys Res Commun.	2.3	2	3	Argentina	2	France	1
CP	Demcsák Alexandra	1821	yes	no	1997	Am J Surg	2.291	2	4	Germany	3	Switzerland	1
CP	Pár Gabriella	2252	yes	no	1987	Am J Surg	2.291	2	2	Switzerland	1	USA	1
CP	Demcsák Alexandra	1994	yes	no	1995	Am J Surg	2.291	2	2	Switzerland	1	Germany	1
EPC	Ignáth Imre	2777	yes		1992	Am J Surg.	2.29	2	5	France	4	Greece	1
EP	Madácsy Tamara	2140	yes		1993	Am J Surg.	2.29	2	4	USA	2	Germany	2
EP	Madácsy Tamara	1983	yes		1995	Am J Surg.	2.29	2	2	Switzerland	1	USA	1
CP	Illés Dóra	35	yes	yes	2015	BMJ Open	2.271	2	5	Denmark	4	The Netherlands	1
EP	Tóth Emese	97	yes		2015	BMJ Open	2.27	2	8	Denmark	5	Netherlands	3
EPC	Balázs Anita	347	yes		2014	Expert Rev Anticancer Ther.	2.249	2	4	USA	3	Germany	1
CPC	Németh Balázs	1475	yes	no	2010	Cancer Investigation	2.22	2	5	USA	4	Korea	1
EP	Tóth Emese	217	yes		2014	Inflammation	2.21	2	3	China	2	UK	1
EP	Fanczal Júlia	757	yes		2008	Langenbecks Arch Surg	2.19	2	2	Germany	1	USA	1
EPC	Balázs Anita	503	yes		2014	J Nanopart Res.	2.18	2	4	Italy	2	France	2
EP	Tóth Emese	526	yes		2010	Dig Dis	2.18	2	4	Germany	3	Finland	1
CPC	Szűcs Ákos	3428	yes	no	1999	Dig Surg.	2.16	2	3	Sweden	2	Denmark	1
EP	Madácsy Tamara	1503	yes		2001	Dig Surg.	2.16	2	3	Italy	2	Sweden	1
EP	Pallagi Petra	2370	yes		1989	Laryngoscope	2.14	2	3	Japan	2	China	1
EP	Tóth Emese	292	yes		2014	Toxicol Pathol.	2.137	2	2	USA	1
EP	Pallagi Petra	2972	yes			Horm Metab Res	2.12	2	2	USA	1
CP	Szentesi Andrea	2	yes	yes	2015	Digestion	2.097	2	8	Hungary	7	US	1
EPC	Balázs Anita	478	yes		2014	Ann Hepatol.	2.07	2	7	Czech Republik	6	USA	1
CPC	Halász Adrienn	2549	yes	yes	2004	Br J Radiol.	2.03	2	3	Germany	2	USA	1
EPC	Ignáth Imre	2549	yes		1997	J Surg Res.	1.94	2	6	USA	2	Australia	4
EPC	Balázs Anita	499	yes		2014	Chin J Cancer Res.	1.94	2	4	China	3	Singapore	1
EPC	Maléth József	1313	yes		2009	J Surg Res	1.94	2	4	USA	2	China	2
EPC	Ignáth Imre	2548	yes		1997	J Surg Res.	1.94	2	4	USA	3	China	1
EPC	Rakonczay Zoltán	1989	yes		2004	J Surg Res	1.94	2	3	USA	2	Germany	1
EPC	Ignáth Imre	2907	yes		1990	J Surg Res.	1.94	2	3	USA	1	Finland	2
EP	Pallagi Petra	2277	yes		1991	J Surg Res	1.94	2	3	Germany	2	USA	1
EP	Fanczal Júlia	1366	yes		2002	J Surg Res.	1.94	2	3	Switzerland	2	USA	1
EP	Madácsy Tamara	1714	yes		1998	J Surg Res.	1.94	2	3	Japan	2	USA	1
EP	Tóth Emese	426	yes		2011	Pharmacol Rep	1.93	2	4	Finland	3	Moscow	1
EP	Tóth Emese	52	yes		2015	Evid Based Complement Alternat Med	1.88	2	8	China	4	USA	4
EP	Tóth Emese	465	yes		2011	J Vet Intern Med.	1.88	2	2	Australia	1	USA	1
EP	Fanczal Júlia	1051	yes		2005	Exp Toxicol Pathol.	1.86	2	3	Poland	2	Norway	1
EPC	Ignáth Imre	2663	yes		1995	Exp Toxicol Pathol.	1.86	2	2	Germany	1	USA	1
EP	Tóth Emese	272	yes		2013	Regul Pept	1.83	2	5	Canada	4	China	1
CPC	Kui Balázs	2248	yes	no	2006	Anticancer Res	1.83	2	2	USA	1	Greece	1
CPC	Németh Balázs	1042	yes	no	2011	Cancer Biother Radiopharm	1.78	2	5	Austria	4	Greece	1
CPC	Pár Gabriella	268	yes	no	2014	Anticancer Drugs	1.78	2	4	Germany	3	Switzerland	1
EPC	Rakonczay Zoltán	2162	yes		2002	Anticancer Drugs	1.78	2	4	USA	3	Canada	1
EPC	Maléth József	1348	yes		2009	Anticancer Drugs	1.78	2	2	USA	1	Yemen	1
EP	Pallagi Petra	2304	yes		1990	Arch Int Physiol Biochim.	1.76	2	2	Spain	1	USA	1
CP	Illés Dóra	604	yes	yes	2010	Trials	1.731	2	7	Germany	6	UK	1
EP	Fanczal Júlia	823	yes		2007	ScientificWorldJournal.	1.73	2	3	Italy	2	UK	1
CPC	Szűcs Ákos	3297	yes	no	2000	Nucl Med Commun.	1.67	2	2	UK	1	Poland	1
EPC	Balázs Anita	250	yes		2015	Biomed Environ Sci.	1.65	2	3	Egypt	2	Saudi Arabia	1
EPC	Balázs Anita	42	yes		2015	Biomed Res Int.	1.58	2	2	China	1	UK	1
EP	Pallagi Petra	2347	yes		1990	Exp Clin Endocrinol	1.56	2	2	Germany	1	Sweden	1
EPC	Balázs Anita	232	yes		2015	Mol Med Rep.	1.55	2	5	UK	1	Greece	4
EP	Pallagi Petra	2315	yes		1990	Int Surg	1.53	2	2	Belgium		USA
EP	Bálint Emese	3018	yes		1978	Can J Surg.	1.51	2	2	Canada	1	USA	1
EP	Pallagi Petra	2751	yes		1984	Pathol Res Pract.	1.4	2	2	France	1	Italy	1
CP	Illés Dóra	266	yes	no	2013	Am J Med Sci.	1.389	2	3	China	2	US	1
EPC	Ignáth Imre	2727	yes		1994	Receptor.	1.318	2	4	Hungary	2	USA	2
EPC	Balázs Anita	712	yes		2013	Appl Radiat Isot.	1.23	2	3	USA	2	Netherlands	1
EP	Tóth Emese	230	yes		2014	Chin J Integr Med.	1.22	2	3	China	1	UK	2
EP	Fanczal Júlia	1209	yes		2003	Hepatobiliary Pancreat Dis Int.	1.17	2	4	Chhina	3	USA	1
EP	Tóth Emese	28	yes		2015	J Comp Pathol	1.14	2	7	Japan	4	Egypt	3
EP	Pallagi Petra	2709	yes		1985	J Comp Pathol.	1.14	2	2	USA	1	Canada	1
EP	Fanczal Júlia	899	yes		2006	ANZ J Surg.	1.12	2	4	Germany	1	Turkey	3
EP	Pallagi Petra	2945	yes		1980	Z Gastroenterol.	1.05	2	3	USA	2	Germany	1
EP	Pallagi Petra	2776	yes		1983	Z Gastroenterol	1.05	2	2	Brazil	1	USA	1
EP	Pallagi Petra	2462	yes		1989	Braz J Med Biol Res	1.01	2	2	Brasil	1	Portugal	1
EPC	Rakonczay Zoltán	1881	yes		2005	In vivo	0.97	2	2	Brazil	1	Japan	1
EPC	Rakonczay Zoltán	2006	yes		2004	In vivo	0.97	2	2	Brazil	1	Japan	1
EP	Madácsy Tamara	1823	yes		1997	Hepatogastroenterology.	0.93	2	6	Hungary	5	USA	1
EP	Fanczal Júlia	1256	yes		2003	Hepatogastroenterology.	0.93	2	3	HUngary	1	Germany	2
CP	Demcsák Alexandra	1694	yes	no	1998	Acta Gastroenterol Belg	0.912	2	5	Japan	4	USA	1
EP	Pallagi Petra	2423	yes		1989	Indian J Exp Biol.	0.84	2	3	India	2	USA	1
EP	Pallagi Petra	2898	yes		1981	Trop Anim Health Prod	0.82	2	2	Egypt	2
CPC	Pár Gabriella	255	yes	no	2014	Med Dosim	0.76	2	4	China	2	USA	2
CP	Demcsák Alexandra	2012	yes	no	1994	Neuroscience	0.455	2	3	Germany	2	Switzerland	1
EP	Tóth Emese	71	yes		2015	Bull Exp Biol Med	0.36	2	4	Kazakhstan	3	Russia	1
EPC	Balázs Anita	365	yes		2014	J Vis Exp.	0.261	2	3	Switzerland	2	Denmark	1
EP	Madácsy Tamara	2173	yes		1992	Chin Med J (Engl)	0.144	2	2	japan	1	China	1
EP	Pallagi Petra	2325	yes		1990	Nihon Geka Gakkai Zasshi	0.006	2	2	Japan	1	Brazil	1
CP	Pár Gabriella	2292	yes	no	1985	N Engl J Med	55.87	1	22	UK	22
CP	Illés Dóra	609	yes	yes	2010	N Engl J Med	55.87	1	18	The Netherlands	18
CP	Demcsák Alexandra	1875	yes	no	1996	N Engl J Med	55.87	1	17	Italy	17
CPC	Németh Balázs	1118	yes	yes	2011	The New England Journal of Medicine	55.87	1	15	France	15
CPC	Németh Balázs	1457	yes	yes	2010	The New England Journal of Medicine	55.87	1	13	Netherland	13
CP	Illés Dóra	68	yes	yes	2014	N Engl J Med	55.87	1	10	The Netherlands	10
CPC	Szűcs Ákos	3368	yes	no	1999	N Engl J Med.	55.87	1	5	USA	5
CP	Illés Dóra	395	yes	yes	2012	N Engl J Med.	55.87	1	4	US	4
CP	Párniczky Andrea	888	yes	yes	2007	N Engl J Med.	55.87	1	4	Netherland	4
CP	Demcsák Alexandra	1841	yes	no	1997	N Engl J Med	55.87	1	2	Germany	2
CPC	Gódi Szilárd	316	yes	yes	2014	N Engl J Med.	55.87	1	1	US	1
CP	Pár Gabriella	2102	yes	no	1993	N Eng J Med	55.87	1	1	Hong Kong	1
CPC	Németh Balázs	1191	yes	yes	2011	The New England Journal of Medicine	55.87	1	1	France
CP	Szentesi Andrea	10	yes	yes	2015	Lancet.	45.22	1	23	The Netherlands	23
CP	Demcsák Alexandra	1901	yes	no	1996	Lancet	45.22	1	5	Spain	5
CPC	Szűcs Ákos	3243	yes	no	2000	Lancet.	45.22	1	2	Germany	2
CPC	Izbéki Ferenc	4195	yes	no	1986	Lancet	45.22	1	1	South Africa	1
CPC	Izbéki Ferenc	4265	yes	no	1979	Lancet	45.22	1	1	USA	1
CPC	Izbéki Ferenc	4267	yes	no	1979	Lancet	45.22	1	1	UK	1
CP	Demcsák Alexandra	1905	yes	no	1996	Lancet	45.22	1	1	Finland	1
CP	Pár Gabriella	2160	yes	no	1991	Lancet	45.22	1	1	Italy	1
CP	Pár Gabriella	2215	yes	no	1989	Lancet	45.22	1	1	UK	1
CP	Pár Gabriella	2232	yes	no	1988	Lancet	45.22	1	1	UK	1
CP	Demcsák Alexandra	1935	yes	no	1995	Lancet	45.22	1	1	Finland	1
CP	Párniczky Andrea	875	yes	yes	2008	Lancet.	45.22	1	1	Netherland
EP	Bálint Emese	3041	yes		1978	Lancet.	45.217	1	3	UK	3
EPC	Balázs Anita	290	yes		2014	Nat Biotechnol.	41.51	1	7	USA	7
CPC	Kui Balázs	2097	yes	yes	2007	JAMA	35.29	1	15	Germany	15
CPC	Gódi Szilárd	490	yes	yes	2013	JAMA	35.29	1	10	Germany	10
CPC	Kui Balázs	1865	yes	yes	2008	JAMA	35.29	1	10	USA	10
CP	Illés Dóra	410	yes	yes	2012	JAMA.	35.29	1	4	The Netherlands	4
CPC	Halász Adrienn	2686	yes	yes	2004	JAMA.	35.29	1	2	USA	2
EPC	Ignáth Imre	2902	yes		1990	Cell.	32.242	1	2	USA	2
CPC	Gódi Szilárd	283	yes	yes	2014	Lancet Oncol.	24.69	1	51	UK	51
CPC	Gódi Szilárd	654	yes	yes	2013	Lancet Oncol.	24.69	1	15	UK	15
CPC	Kui Balázs	1919	yes	yes	2008	Lancet Oncol	24.69	1	12	Italy	12
CPC	Németh Balázs	971	yes	yes	2012	Lancet Oncol.	24.69	1	11	South Korea	11
CP	Illés Dóra	119	yes	no	2014	Lancet Oncol	24.69	1	8	UK	8
CPC	Pár Gabriella	70	yes	yes	2015	Lancet Oncol	24.69	1	2	USA	2
CPC	Gódi Szilárd	607	yes	yes	2013	Lancet Oncol.	24.69	1	1	Belgium	1
CPC	Halász Adrienn	2427	yes	yes	2005	Lancet Oncol.	24.69	1	1	Italy
CPC	Németh Balázs	1189	yes	yes	2011	Lancet Oncology	24.69	1	1	USA
EPC	Maléth József	1335	yes		2009	Cancer Cell	23.52	1	4	USA	4
EPC	Maléth József	1226	yes		2010	Cancer Cell	23.52	1	3	USA	3
EP	Tóth Emese	358	yes		2012	Immunity	21.56	1	5	Japan	5
EPC	Balázs Anita	440	yes		2014	Cancer Discov.	19.45	1	3	USA	3
CPC	Gódi Szilárd	277	yes	yes	2014	J Clin Oncol.	18.43	1	16	Germany	16
CPC	Kui Balázs	2168	yes	no	2006	J Clin Oncol	18.43	1	15	Germany	15
CPC	Pár Gabriella	145	yes	yes	2015	J Clin Oncol	18.43	1	14	USA	14
CPC	Németh Balázs	1421	yes	yes	2010	Journal of Clinical Oncology	18.43	1	14	Italy	14
CPC	Pár Gabriella	128	yes	no	2015	J Clin Oncol	18.43	1	10	USA	10
CPC	Halász Adrienn	2493	yes	yes	2005	J Clin Oncol.	18.43	1	10	France	10
CPC	Pár Gabriella	65	yes	yes	2015	J Clin Oncol	18.43	1	9	Germany	9
CPC	Kui Balázs	1706	yes	no	2008	J Clin Oncol.	18.43	1	9	USA	9
CPC	Kui Balázs	1777	yes	no	2008	J Clin Oncol.	18.43	1	9	USA	9
CPC	Kui Balázs	1785	yes	no	2008	J Clin Oncol	18.43	1	8	USA	8
CPC	Németh Balázs	1023	yes	no		J Clin Oncol.	18.43	1	8	USA	8
CPC	Halász Adrienn	2347	yes	yes	2005	J Clin Oncol.	18.43	1	8	USA	8
CPC	Halász Adrienn	2521	yes	yes	2004	J Clin Oncol.	18.43	1	8	USA	8
CPC	Kui Balázs	1874	yes	no	2008	J Clin Oncol	18.43	1	7	USA	7
CPC	Kui Balázs	2022	yes	no	2007	J Clin Oncol	18.43	1	7	USA	7
CPC	Németh Balázs	1324	yes	no	2011	Journal of Clinical Oncology	18.43	1	7	USA	7
CPC	Németh Balázs	1501	yes	no	2009	Journal of Clinical Oncology	18.43	1	7	USA	7
CPC	Németh Balázs	1565	yes	no	2009	Journal of Clinical Oncology	18.43	1	7	USA	7
CPC	Németh Balázs	1575	yes	no	2009	Journal of Clinical Oncology	18.43	1	7	USA	7
CPC	Kui Balázs	2179	yes	no	2006	J Clin Oncol	18.43	1	6	USA	6
CPC	Kui Balázs	2268	yes	no	2006	J Clin Oncol	18.43	1	6	USA	6
CPC	Kui Balázs	1776	yes	no	2008	J Clin Oncol.	18.43	1	6	USA	6
CPC	Kui Balázs	1868	yes	no	2008	J Clin Oncol.	18.43	1	6	France	6
CPC	Halász Adrienn	2619	yes	yes	2004	J Clin Oncol.	18.43	1	6	USA	6
CPC	Halász Adrienn	2548	yes	yes	2004	J Clin Oncol.	18.43	1	6	USA	6
CPC	Kui Balázs	2265	yes	no	2006	J Clin Oncol	18.43	1	5	USA	5
CPC	Gódi Szilárd	698	yes	no	2013	J Clin Oncol.	18.43	1	5	US	5
CPC	Kui Balázs	1950	yes	no	2007	J Clin Oncol.	18.43	1	5	USA	5
CPC	Halász Adrienn	2878	yes	yes	2003	J Clin Oncol.	18.43	1	5	Switzerland	5
CPC	Kui Balázs	1659	yes	no	2009	J Clin Oncol	18.43	1	4	USA	4
CPC	Kui Balázs	2297	yes	no	2006	J Clin Oncol	18.43	1	4	USA	4
CPC	Kui Balázs	1699	yes	no	2009	J Clin Oncol.	18.43	1	4	USA	4
CPC	Kui Balázs	1814	yes	no	2008	J Clin Oncol.	18.43	1	4	Switzerland	4
CPC	Kui Balázs	2038	yes	no	2007	J Clin Oncol.	18.43	1	4	USA	4
CPC	Gódi Szilárd	732	yes	no	2013	J Clin Oncol.	18.43	1	4	France	4
EPC	Rakonczay Zoltán	1934	yes		2004	J Clin Oncol	18.43	1	4	Germany	4
CPC	Kui Balázs	1822	yes	no	2008	J Clin Oncol	18.43	1	3	The Netherlands	3
CPC	Németh Balázs	1081	yes	no	2011	Journal of Clinical Oncology	18.43	1	3	USA	3
CPC	Németh Balázs	1499	yes	no	2009	Journal of Clinical Oncology	18.43	1	3	UK	3
CPC	Németh Balázs	1493	yes	no	2010	Clinical Oncology	18.43	1	2	UK	2
CPC	Izbéki Ferenc	4220	yes	no	1983	Clin Oncol	18.43	1	1	Sweden	1
CPC	Kui Balázs	2288	yes	no	2006	J Clin Oncol	18.43	1	1	USA	1
CPC	Izbéki Ferenc	3764	yes	no	1995	J Clin Oncol	18.43	1	1	USA	1
CPC	Izbéki Ferenc	3836	yes	no	1995	J Clin Oncol	18.43	1	1	USA	1
CPC	Izbéki Ferenc	3953	yes	no	1993	J Clin Oncol	18.43	1	1	USA	1
CPC	Izbéki Ferenc	4059	yes	no	1991	J Clin Oncol	18.43	1	1	USA	1
CPC	Izbéki Ferenc	4103	yes	no	1990	J Clin Oncol	18.43	1	1	USA	1
CPC	Izbéki Ferenc	4159	yes	no	1988	J Clin Oncol	18.43	1	1	USA	1
CPC	Izbéki Ferenc	4167	yes	no	1988	J Clin Oncol	18.43	1	1	USA	1
CPC	Kui Balázs	1745	yes	no	2008	J Clin Oncol.	18.43	1	1	USA	1
CPC	Halász Adrienn	2318	yes	yes	2006	J Clin Oncol.	18.43	1	1	USA	1
CPC	Halász Adrienn	2451	yes	yes	2005	J Clin Oncol.	18.43	1	1	The Netherlands	1
CPC	Halász Adrienn	2618	yes	yes	2004	J Clin Oncol.	18.43	1	1	The Netherlands	1
CPC	Halász Adrienn	2707	yes	yes	2004	J Clin Oncol.	18.43	1	1	USA	1
EPC	Laczkó Dorottya	3162	yes		1984	Clin Oncol	18.43	1	1	Japan	1
CPC	Kui Balázs	2021	yes	no	2007	J Clin Oncol	18.43	1	1	UK
CPC	Izbéki Ferenc	4007	yes	no	1992	J Clin Oncol	18.43	1	1	USA
CPC	Izbéki Ferenc	4205	yes	no	1985	J Clin Oncol	18.43	1	1	USA
CPC	Gódi Szilárd	635	yes	no	2013	J Clin Oncol.	18.43	1	1	Japan
CPC	Halász Adrienn	2312	yes	no	2005	J Clin Oncol.	18.43	1	1	Germany
CPC	Halász Adrienn	2754	yes	yes	2003	J Clin Oncol.	18.43	1	1	Canada
CPC	Halász Adrienn	2769	yes	yes	2003	J Clin Oncol.	18.43	1	1	USA
CPC	Halász Adrienn	2834	yes	yes	2003	J Clin Oncol.	18.43	1	1	USA
CPC	Halász Adrienn	2923	yes	yes	2002	J Clin Oncol.	18.43	1	1	UK
CPC	Halász Adrienn	2958	yes	yes	2002	J Clin Oncol.	18.43	1	1	USA
CPC	Szűcs Ákos	3029	yes	no	2002	J Clin Oncol.	18.43	1	1	France
CPC	Szűcs Ákos	3055	yes	no	2002	J Clin Oncol.	18.43	1	1	USA
CPC	Szűcs Ákos	3076	yes	no	2001	J Clin Oncol.	18.43	1	1	USA
CPC	Szűcs Ákos	3138	yes	no	2001	J Clin Oncol.	18.43	1	1	Italy
CPC	Szűcs Ákos	3192	yes	no	2001	J Clin Oncol.	18.43	1	1	USA
CPC	Szűcs Ákos	3225	yes	no	2000	J Clin Oncol.	18.43	1	1	USA
CPC	Szűcs Ákos	3279	yes	no	2000	J Clin Oncol.	18.43	1	1	France
CPC	Szűcs Ákos	3280	yes	no	2000	J Clin Oncol.	18.43	1	1	USA
CPC	Szűcs Ákos	3335	yes	no	1999	J Clin Oncol.	18.43	1	1	USA
CPC	Szűcs Ákos	3338	yes	no	1999	J Clin Oncol.	18.43	1	1	USA
CPC	Szűcs Ákos	3548	yes	no	1998	J Clin Oncol.	18.43	1	1	Sweden
CPC	Szűcs Ákos	3592	yes	no	1997	J Clin Oncol.	18.43	1	1	USA
CPC	Szűcs Ákos	3593	yes	no	1997	J Clin Oncol.	18.43	1	1	USA
CPC	Szűcs Ákos	3594	yes	no	1997	J Clin Oncol.	18.43	1	1	USA
CPC	Szűcs Ákos	3611	yes	no	1997	J Clin Oncol.	18.43	1	1	USA
CPC	Szűcs Ákos	2993	yes	no	2002	J Clin Oncol.	18.43	1	1	The Netherlands
CPC	Szűcs Ákos	3434	yes	no	1999	J Clin Oncol.	18.43	1	1	Canada
CPC	Szűcs Ákos	3435	yes	no	1999	J Clin Oncol.	18.43	1	1	Spain
CPC	Szűcs Ákos	3558	yes	no	1998	J Clin Oncol.	18.43	1	1	USA
CPC	Szűcs Ákos	3599	yes	no	1997	J Clin Oncol.	18.43	1	1	USA
CPC	Szűcs Ákos	3646	yes	no	1997	J Clin Oncol.	18.43	1	1	USA
CPC	Halász Adrienn	2770	yes	yes	2003	J Clin Oncol.	18.43	1	1	USA
CPC	Halász Adrienn	2773	yes	yes	2003	J Clin Oncol.	18.43	1	1	Germany
CPC	Halász Adrienn	2914	yes	yes	2002	J Clin Oncol.	18.43	1	1	Germany
CPC	Halász Adrienn	2963	yes	yes	2002	J Clin Oncol.	18.43	1	1	UK
CPC	Szűcs Ákos	3038	yes	no	2002	J Clin Oncol.	18.43	1	1	USA
CPC	Szűcs Ákos	3058	yes	no	2002	J Clin Oncol.	18.43	1	1	USA
CPC	Szűcs Ákos	3111	yes	no	2001	J Clin Oncol.	18.43	1	1	UK
CPC	Szűcs Ákos	3222	yes	no	2000	J Clin Oncol.	18.43	1	1	Greece
CPC	Szűcs Ákos	3336	yes	no	1999	J Clin Oncol.	18.43	1	1	Greece
CPC	Izbéki Ferenc	3777	yes	no	1995	Ann Intern Med	17.81	1	1	France	1
CPC	Izbéki Ferenc	4250	yes	no	1980	Br Med. J.	17.45	1	3	UK	3
CPC	Szűcs Ákos	3517	yes	no	1998	BMJ.	17.45	1	1	UK	1
CPC	Izbéki Ferenc	4269	yes	no	1979	Br Med. J.	17.45	1	1	UK	1
CP	Pár Gabriella	2386	yes	no	1978	Arch Intern Med	17.333	1
CPC	Izbéki Ferenc	4277	yes	no	1978	Arch Intern Med.	17.33	1	1	USA	1
CP	Pár Gabriella	2094	yes	no	1993	Gastroenterology	16.716	1	29	Germany	29
CP	Párniczky Andrea	1189	yes	no	2004	Gastroenterology.	16.716	1	22	USA	22
CP	Illés Dóra	478	yes	no	2011	Gastroenterology	16.716	1	21	The Netherlands	21
CP	Pár Gabriella	2202	yes	no	1990	Gastroenterol J.	16.716	1	19	Hungary	19
CP	Illés Dóra	122	yes	yes	2014	Gastroenterology.	16.716	1	8	US	8
CP	Párniczky Andrea	1234	yes	yes	2004	Gastroenterology.	16.716	1	8	Germany	8
EP	Tóth Emese	21	yes		2015	Gastroenterology.	16.716	1	8	Germany	8
CPC	Halász Adrienn	2452	yes	yes	2005	J Gastroenterol.	16.716	1	5	Japan	5
EP	Tóth Emese	566	yes		2010	Gastroenterology	16.716	1	5	Germany	5
EP	Fanczal Júlia	1395	yes		2002	Gastroenterology.	16.716	1	5	USA	5
EP	Madácsy Tamara	1784	yes		1997	Gastroenterology	16.716	1	4	Germany	4
EP	Fanczal Júlia	1005	yes		2005	Gastroenterology.	16.716	1	4	Germany	4
EP	Fanczal Júlia	1475	yes		2001	Gastroenterology.	16.716	1	4	SWitzerland	4
EP	Madácsy Tamara	1949	yes		1995	Gastroenterology.	16.716	1	4	Belgium	4
EP	Pallagi Petra	2771	yes		1983	Gastroenterology.	16.716	1	4	USA	4
CPC	Kui Balázs	2149	yes	no	2006	Gastroenterology	16.716	1	3	USA	3
CPC	Szűcs Ákos	3099	yes	no	2001	Gastroenterology.	16.716	1	3	USA	3
EP	Madácsy Tamara	2176	yes		1992	Gastroenterology	16.716	1	3	USA	3
CPC	Kui Balázs	2270	yes	no	2006	J Gastroenterol.	16.716	1	2	Japan	2
EP	Tóth Emese	447	yes		2011	Gastroenterology	16.716	1	2	Germany	2
EP	Pallagi Petra	2420	yes		1989	Gastroenterology	16.716	1	2	Germany	2
EP	Madácsy Tamara	1764	yes		1997	Gastroenterology.	16.716	1	2	USA	2
EP	Madácsy Tamara	1939	yes		1995	Gastroenterology.	16.716	1	2	USA	2
EP	Madácsy Tamara	2200	yes		1992	Gastroenterology.	16.716	1	2	Spain	2
EP	Pallagi Petra	2427	yes		1989	Gastroenterology.	16.716	1	2	USA	2
EP	Pallagi Petra	2885	yes		1981	Gastroenterology.	16.716	1	2	USA	2
CPC	Németh Balázs	1376	yes	no	2010	Gastroenterology	16.716	1	1	USA	1
CPC	Izbéki Ferenc	3812	yes	no	1995	Gastroenterology	16.716	1	1	France	1
CPC	Szűcs Ákos	3667	yes	no	1996	Gastroenterology.	16.716	1	1	France	1
CP	Illés Dóra	337	yes	no	2012	Gastroenterology	16.716	1	1	US	1
CP	Illés Dóra	373	yes	no	2012	Gastroenterology	16.716	1	1	UK	1
CP	Illés Dóra	485	yes	no	2011	Gastroenterology	16.716	1	1	Denmark	1
CP	Demcsák Alexandra	2011	yes	no	1994	Gastroenterology	16.716	1	1	USA	1
CP	Pár Gabriella	2206	yes	no	1989	Gastroenterology	16.716	1	1	Germany	1
CP	Pár Gabriella	2364	yes	no	1979	Gastroenterology	16.716	1	1	USA	1
CP	Pár Gabriella	2388	yes	no	1978	Gastroenterology	16.716	1	1	Spain	1
CP	Illés Dóra	551	yes	no	2011	Gastroenterology.	16.716	1	1	South Korea	1
CP	Párniczky Andrea	773	yes	no	2009	Gastroenterology.	16.716	1	1	Finland	1
CP	Párniczky Andrea	801	yes	no	2009	Gastroenterology.	16.716	1	1	India	1
CP	Illés Dóra	21	yes	yes	2015	Gastroenterology1	16.716	1	1	US	1
CP	Demcsák Alexandra	1537	yes	no	2001	Gastroenterology	16.716	1	1	Belgium	1
CP	Demcsák Alexandra	1710	yes	no	1998	Gastroenterology	16.716	1	1	USA	1
EP	Fanczal Júlia	926	yes		2006	Gastroenterology	16.716	1	1	USA	1
EP	Madácsy Tamara	1768	yes		1997	Gastroenterology	16.716	1	1	Germany	1
EP	Madácsy Tamara	1777	yes		1997	Gastroenterology	16.716	1	1	Germany	1
EP	Madácsy Tamara	1796	yes		1997	Gastroenterology	16.716	1	1	USA	1
EP	Madácsy Tamara	2163	yes		1992	Gastroenterology	16.716	1	1	USA	1
EP	Madácsy Tamara	2239	yes		1991	Gastroenterology	16.716	1	1	Germany	1
EP	Pallagi Petra	2940	yes		1980	Gastroenterology	16.716	1	1	USA	1
EP	Madácsy Tamara	1875	yes		1996	Gastroenterology.	16.716	1	1	USA	1
EP	Madácsy Tamara	1897	yes		1996	Gastroenterology.	16.716	1	1	USA	1
EP	Madácsy Tamara	1923	yes		1995	Gastroenterology.	16.716	1	1	Japan	1
EP	Madácsy Tamara	2088	yes		1993	Gastroenterology.	16.716	1	1	USA	1
EP	Madácsy Tamara	2093	yes		1993	Gastroenterology.	16.716	1	1	USA	1
EP	Madácsy Tamara	2113	yes		1993	Gastroenterology.	16.716	1	1	USA	1
EP	Madácsy Tamara	2119	yes		1993	Gastroenterology.	16.716	1	1	USA	1
EP	Madácsy Tamara	1837	yes		1996	Gastroenterology.	16.716	1	1	USA	1
EP	Madácsy Tamara	2098	yes		1993	Gastroenterology.	16.716	1	1	Japan	1
CPC	Halász Adrienn	2822	yes	no	2003	J Gastroenterol.	16.716	1	1	Austria
CP	Párniczky Andrea	1321	yes	no	2003	Gastroenterology	16.716	1	1	UK
CP	Párniczky Andrea	848	yes	no	2008	Gastroenterology.	16.716	1	1	Germany
EP	Madácsy Tamara	1630	yes		1999	Gastroenterology.	16.716	1	1	USA
EP	Madácsy Tamara	1601	yes		2000	Gastroenterology.	16.716	1	1	Belgium
EPC	Balázs Anita	225	yes		2015	Sci Transl Med.	15.84	1	16	USA	16
CP	Demcsák Alexandra	1542	yes	no	2001	Gut	14.66	1	78	UK	78
CPC	Németh Balázs	1262	yes	no	2010	Gut	14.66	1	13	France	13
CP	Pár Gabriella	2357	yes	no	1980	Gut	14.66	1	11	UK	11
EP	Bálint Emese	3062	yes		1977	Gut.	14.66	1	7	Czech Republic	7
EP	Tóth Emese	246	yes		2014	Gut.	14.66	1	6	Germany	6
EPC	Rakonczay Zoltán	1738	yes		2007	Gut	14.66	1	5	France	5
EPC	Maléth József	845	yes		2013	Gut.	14.66	1	5	Germany	5
EP	Tóth Emese	490	yes		2011	Gut	14.66	1	5	USA	5
CP	Párniczky Andrea	974	yes	yes	2007	Gut.	14.66	1	4	UK	4
EPC	Rakonczay Zoltán	1644	yes		2007	Gut	14.66	1	4	Spain	4
EPC	Balázs Anita	244	yes		2015	Gut.	14.66	1	4	Spain	4
EP	Tóth Emese	482	yes		2011	Gut.	14.66	1	4	China	4
CPC	Szűcs Ákos	3541	yes	no	1998	Gut.	14.66	1	3	The Netherlands	3
CPC	Szűcs Ákos	3542	yes	no	1998	Gut.	14.66	1	3	France	3
EP	Tóth Emese	704	yes		2008	Gut	14.66	1	3	Japan	3
EP	Tóth Emese	734	yes		2008	Gut	14.66	1	3	USA	3
EP	Madácsy Tamara	1692	yes		1998	GUT	14.66	1	3	Belgium	3
EP	Madácsy Tamara	1756	yes		1997	GUT	14.66	1	3	Japan	3
EP	Bálint Emese	3247	yes		1971	Gut.	14.66	1	3	France	3
CP	Demcsák Alexandra	1704	yes	no	1999	Gut	14.66	1	2	France	2
CP	Demcsák Alexandra	1755	yes	no	1998	Gut	14.66	1	2	UK	2
EPC	Ignáth Imre	2845	yes		1991	Gut.	14.66	1	2	UK	2
EP	Fanczal Júlia	908	yes		2007	Gut	14.66	1	2	Germany	2
EP	Madácsy Tamara	1730	yes		1998	GUT	14.66	1	2	Switzerland	2
EP	Madácsy Tamara	1786	yes		1997	GUT	14.66	1	2	Germany	2
EP	Pallagi Petra	2410	yes		1989	Gut	14.66	1	2	Netherlands	2
EP	Pallagi Petra	2626	yes		1986	Gut	14.66	1	2	UK	2
EP	Pallagi Petra	2845	yes		1982	Gut	14.66	1	2	UK	2
EP	Fanczal Júlia	999	yes		2005	Gut.	14.66	1	2	Japan	2
EP	Madácsy Tamara	1921	yes		1995	Gut.	14.66	1	2	Germany	2
EP	Pallagi Petra	2829	yes		1982	Gut.	14.66	1	2	UK	2
CP	Párniczky Andrea	1265	yes	no	2003	Gut	14.66	1	1	China	1
CP	Demcsák Alexandra	1646	yes	no	1999	Gut	14.66	1	1	Germany	1
CP	Pár Gabriella	2125	yes	no	1992	Gut	14.66	1	1	France	1
CP	Pár Gabriella	2224	yes	no	1989	Gut	14.66	1	1	Hong Kong	1
CP	Pár Gabriella	2387	yes	no	1978	Gut	14.66	1	1	Germany	1
CP	Illés Dóra	535	yes	no	2011	Gut.	14.66	1	1	US	1
CP	Demcsák Alexandra	1977	yes	no	1995	Gut	14.66	1	1	Germany	1
EPC	Ignáth Imre	2492	yes		1998	Gut.	14.66	1	1	Switzerland	1
EPC	Ignáth Imre	2550	yes		1997	Gut.	14.66	1	1	Sweden	1
EP	Fanczal Júlia	755	yes		2008	Gut	14.66	1	1	Spain	1
EP	Madácsy Tamara	1670	yes		1998	GUT	14.66	1	1	Denmark	1
EP	Madácsy Tamara	1700	yes		1998	GUT	14.66	1	1	UK	1
EP	Madácsy Tamara	1793	yes		1997	GUT	14.66	1	1	Switzerland	1
EP	Pallagi Petra	2581	yes		1987	Gut	14.66	1	1	Finland	1
EP	Tóth Emese	717	yes		2008	Gut.	14.66	1	1	Japan	1
EP	Fanczal Júlia	1468	yes		2001	Gut.	14.66	1	1	USA	1
EP	Madácsy Tamara	1604	yes		2000	Gut.	14.66	1	1	Germany	1
EP	Madácsy Tamara	1981	yes		1995	Gut.	14.66	1	1	USA	1
EP	Madácsy Tamara	2005	yes		1994	Gut.	14.66	1	1	Australia	1
EP	Madácsy Tamara	2017	yes		1994	Gut.	14.66	1	1	Germany	1
EP	Madácsy Tamara	2047	yes		1994	Gut.	14.66	1	1	Germany	1
EP	Pallagi Petra	2688	yes		1985	Gut.	14.66	1	1	UK	1
EP	Pallagi Petra	2946	yes		1980	Gut.	14.66	1	1	UK	1
EP	Bálint Emese	3460	yes		1964	Gut.	14.66	1	1	UK	1
EP	Bálint Emese	3461	yes		1964	Gut.	14.66	1	1	UK	1
EP	Bálint Emese	3491	yes		1964	Gut.	14.66	1	1	Australia	1
EP	Bálint Emese	3064	yes		1977	Gut.	14.66	1	1	Germany	1
CPC	Gódi Szilárd	837	yes	no	2013	Gut	14.66	1	1	Germany
EPC	Balázs Anita	224	yes		2015	Mol Cell.	14.02	1	3	USA	3
EP	Madácsy Tamara	1588	yes		2000	Nephron	13.26	1	2	Japan	2
CPC	Gódi Szilárd	374	yes	yes	2014	J Clin Invest.	13.22	1	6	US	6
EP	Madácsy Tamara	1546	yes		2000	J Clin Invest.	13.22	1	3	Germany	3
EP	Pallagi Petra	2620	yes		1986	J Clin Invest.	13.22	1	3	USA	3
EP	Fanczal Júlia	1442	yes		2001	J Clin Invest.	13.22	1	2	USA	2
EP	Pallagi Petra	2635	yes		1986	J Clin Invest.	13.22	1	2	USA	2
EPC	Laczkó Dorottya	3621	yes		1971	J Clin Invest.	13.22	1	1	USA	1
EP	Madácsy Tamara	1770	yes		1997	J Clin Invest	13.22	1	1	USA	1
EP	Madácsy Tamara	1954	yes		1995	J Clin Invest.	13.22	1	1	USA	1
EPC	Balázs Anita	691	yes		2013	ACS Nano.	12.88	1	6	USA	6
CPC	Pár Gabriella	248	yes	yes	2014	J Natl Cancer Inst	12.58	1	7	USA	7
EPC	Rakonczay Zoltán	1699	yes		2006	J Natl Cancer Inst	12.58	1	2	USA	2
EPC	Balázs Anita	308	yes		2014	J Natl Cancer Inst.	12.58	1	2	Israel	2
EPC	Ignáth Imre	2770	yes		1992	J Natl Cancer Inst.	12.58	1	2	USA	2
EPC	Laczkó Dorottya	2974	yes		1988	J Natl Cancer Inst.	12.58	1	2	Japan	2
EPC	Laczkó Dorottya	3362	yes		1980	J Natl Cancer Inst.	12.58	1	2	USA	2
EPC	Laczkó Dorottya	3417	yes		1979	J Natl Cancer Inst.	12.58	1	2	USA	2
EPC	Laczkó Dorottya	3493	yes		1977	J Natl Cancer Inst.	12.58	1	2	USA	2
EP	Pallagi Petra	2784	yes		1983	J Natl Cancer Inst	12.58	1	2	USA	2
CPC	Izbéki Ferenc	4140	yes	no	1989	J Natl Cancer Inst	12.58	1	1	USA	1
EPC	Laczkó Dorottya	3071	yes		1986	J Natl Cancer Inst.	12.58	1	1	Japan	1
EPC	Laczkó Dorottya	3123	yes		1985	J Natl Cancer Inst.	12.58	1	1	USA	1
EPC	Laczkó Dorottya	3129	yes		1985	J Natl Cancer Inst.	12.58	1	1	USA	1
EPC	Laczkó Dorottya	3161	yes		1984	J Natl Cancer Inst.	12.58	1	1	USA	1
EPC	Laczkó Dorottya	3178	yes		1983	J Natl Cancer Inst.	12.58	1	1	USA	1
EPC	Laczkó Dorottya	3188	yes		1983	J Natl Cancer Inst.	12.58	1	1	USA	1
EPC	Laczkó Dorottya	3189	yes		1983	J Natl Cancer Inst.	12.58	1	1	USA	1
EPC	Laczkó Dorottya	3292	yes		1981	J Natl Cancer Inst.	12.58	1	1	USA	1
EPC	Laczkó Dorottya	3409	yes		1979	J Natl Cancer Inst.	12.58	1	1	USA	1
EPC	Laczkó Dorottya	3467	yes		1978	J Natl Cancer Inst.	12.58	1	1	USA	1
EPC	Laczkó Dorottya	3509	yes		1977	J Natl Cancer Inst.	12.58	1	1	Germany	1
EPC	Laczkó Dorottya	3560	yes		1975	J Natl Cancer Inst.	12.58	1	1	USA	1
EPC	Laczkó Dorottya	3583	yes		1975	J Natl Cancer Inst.	12.58	1	1	USA	1
CPC	Halász Adrienn	2598	yes	yes	2004	J Exp Med.	12.52	1	3	USA	3
EPC	Balázs Anita	26	yes		2015	J Exp Med.	12.52	1	2	Germany	2
EP	Pallagi Petra	2490	yes		1988	J Exp Med	12.52	1	2	USA	2
EP	Bálint Emese	3767	yes		1918	J Exp Med.	12.52	1	2	USA	2
EP	Bálint Emese	3768	yes		1916	J Exp Med.	12.52	1	1	USA	1
EPC	Maléth József	1442	yes		2009	Cell Res	12.413	1	1	China	1
EPC	Rakonczay Zoltán	1632	yes		2007	Autophagy	11.75	1	1	USA
EP	Madácsy Tamara	1705	yes		1998	Hepatology	11.06	1	2	USA	2
CP	Illés Dóra	525	yes	no	2011	Hepatology	11.06	1	1	France	1
EPC	Rakonczay Zoltán	2047	yes		2003	Genes Dev	10.8	1	3	USA	3
EPC	Maléth József	1238	yes		2010	Genes Dev	10.8	1	1	USA	1
CPC	Gódi Szilárd	501	yes	no	2013	Am J Gastroenterol.	10.76	1	22	Japan	22
EP	Fanczal Júlia	976	yes		2006	Am J Gastroenterol	10.76	1	6	USA	6
CPC	Szűcs Ákos	3360	yes	no	1999	Am J Gastroenterol.	10.76	1	5	Japan	5
CPC	Szűcs Ákos	3411	yes	no	1999	Am J Gastroenterol.	10.76	1	3	Germany	3
EP	Pallagi Petra	2426	yes		1989	Am J Gastroenterol.	10.76	1	3	Japan	3
EP	Pallagi Petra	2766	yes		1984	Am J Gastroenterol.	10.76	1	3	USA	3
EP	Pallagi Petra	2846	yes		1982	Am J Gastroenterol.	10.76	1	3	Japan	3
CPC	Szűcs Ákos	3429	yes	no	1999	Am J Gastroenterol.	10.76	1	2	USA	2
CPC	Izbéki Ferenc	3783	yes	no	1995	Am J Gastroenterol	10.76	1	1	Italy	1
CPC	Izbéki Ferenc	3855	yes	no	1994	Am J Gastroenterol	10.76	1	1	Japan	1
CPC	Kui Balázs	2164	yes	no	2006	Am J Gastroenterol.	10.76	1	1	Brazil	1
EP	Pallagi Petra	2632	yes		1986	Am J Gastroenterol	10.76	1	1	Italy	1
EP	Pallagi Petra	2978	yes		1979	Am J Gastroenterol.	10.76	1	1	USA	1
EP	Bálint Emese	3027	yes		1978	Am J Gastroenterol.	10.76	1	1	USA	1
CPC	Halász Adrienn	2929	yes	yes	2002	Am J Gastroenterol.	10.76	1	1	Japan
CPC	Németh Balázs	1592	yes	no	2009	America Journal of Gastroenterology	10.76	1	1	Netherlands
CPC	Németh Balázs	1377	yes	no	2010	American Journal of Gastroenterology	10.76	1	1	Korea
CPC	Németh Balázs	1449	yes	no	2010	American Journal of Gastroenterology	10.76	1	1	Italy
EP	Bálint Emese	3033	yes		1978	Am J Gastroenterol.	10.76	1	1	USA
CP	Illés Dóra	209	yes	no	2013	Am J Gastroenterol	10.755	1	22	Japan	22
CP	Demcsák Alexandra	1774	yes	no	1998	Am J Gastroenterol	10.755	1	5	USA	5
CP	Demcsák Alexandra	1949	yes	no	1995	Am J Gastroenterol	10.755	1	5	Italy	5
CP	Párniczky Andrea	975	yes	no	2007	Am J Gastroenterol.	10.755	1	3	Iran	3
CP	Párniczky Andrea	987	yes	no	2007	Am J Gastroenterol.	10.755	1	3	China	3
CP	Demcsák Alexandra	1374	yes	no	2002	Am J Gastroenterol	10.755	1	3	Japan	3
CP	Demcsák Alexandra	1375	yes	no	2002	Am J Gastroenterol	10.755	1	3	USA	3
CP	Demcsák Alexandra	2009	yes	no	1994	Am J Gastroenterol	10.755	1	2	Germany	2
CP	Demcsák Alexandra	1457	yes	no	2001	Am J Gastroenterol	10.755	1	1	USA	1
CP	Pár Gabriella	2128	yes	no	1992	Am J Gastroenterol	10.755	1	1	USA	1
CP	Pár Gabriella	2269	yes	no	1986	Am J Gastroenterol	10.755	1	1	USA	1
CP	Pár Gabriella	2302	yes	no	1984	Am J Gastroenterol	10.755	1	1		1
CP	Pár Gabriella	2338	yes	no	1981	Am j Gastroenterol	10.755	1	1	USA	1
CP	Pár Gabriella	2355	yes	no	1980	Am J Gastroenterol	10.755	1	1	Denmark	1
CP	Párniczky Andrea	767	yes	no	2009	Am J Gastroenterol.	10.755	1	1	Spain	1
CP	Pár Gabriella	2157	yes	no	1991	Am J Gastroenterol.	10.755	1	1	USA	1
CP	Demcsák Alexandra	1531	yes	no	2001	Am J Gastroenterol	10.755	1	1	India	1
CP	Demcsák Alexandra	1679	yes	no	1999	Am J Gastroenterol	10.755	1	1	Italy	1
CP	Demcsák Alexandra	1680	yes	no	1999	Am J Gastroenterol	10.755	1	1	USA	1
CP	Demcsák Alexandra	2010	yes	no	1994	Am J Gastroenterol	10.755	1	1	Japan	1
CP	Demcsák Alexandra	2021	yes	no	1994	Am J Gastroenterol	10.755	1	1	USA	1
CP	Pár Gabriella	2115	yes	no	1992	Am J Gastroenterol	10.755	1	1	USA
CP	Illés Dóra	597	yes	no	2010	Am J Gastroenterol.	10.755	1	1	US
CP	Párniczky Andrea	1281	yes	no	2003	Am J Gastroenterol.	10.755	1	1	Italy
CP	Párniczky Andrea	707	yes	yes	2009	Am J Gastroenterol.	10.755	1	1	Italy
CP	Párniczky Andrea	770	yes	no	2009	Am J Gastroenterol.	10.755	1	1	Canada
CP	Párniczky Andrea	942	yes	no	2007	Am J Gastroenterol.	10.755	1	1	Brazil
CP	Párniczky Andrea	1016	yes	no	2006	Am J Gastroenterol.	10.755	1	1	USA
CP	Párniczky Andrea	1037	yes	no	2006	Am J Gastroenterol.	10.755	1	1	Italy
CP	Párniczky Andrea	1079	yes	no	2006	Am J Gastroenterol.	10.755	1	1	USA
CP	Párniczky Andrea	1163	yes	no	2005	Am J Gastroenterol.	10.755	1	1	Scotland
CP	Párniczky Andrea	1167	yes	no	2005	Am J Gastroenterol.	10.755	1	1	Spain
CP	Demcsák Alexandra	1477	yes	no	2001	Am J Gastroenterol	10.755	1	1	USA
EPC	Laczkó Dorottya	3236	yes		1983	J Cell Biol	9.83	1	2	USA	2
EPC	Laczkó Dorottya	3240	yes		1982	J Cell Biol	9.83	1	2	USA	2
EPC	Maléth József	1227	yes		2010	Proc Natl Acad Sci U S A	9.67	1	10	USA	10
EPC	Rakonczay Zoltán	1678	yes		2007	Proc Natl Acad Sci U S A	9.67	1	7	Japan	7
CPC	Szűcs Ákos	3574	yes	no	1997	Proc Natl Acad Sci U S A.	9.67	1	4	Germany	4
EPC	Ignáth Imre	2843	yes		1991	Proc Natl Acad Sci U S A.	9.67	1	4	USA	4
EPC	Balázs Anita	521	yes		2013	Proc Natl Acad Sci U S A.	9.67	1	3	Switzerland	3
EPC	Laczkó Dorottya	3058	yes		1986	Proc Natl Acad Sci U S A.	9.67	1	3	USA	3
EP	Madácsy Tamara	1736	yes		1998	Proc Natl Sci USA	9.67	1	3	USA	3
EPC	Laczkó Dorottya	3448	yes		1978	Proc Natl Acad Sci	9.67	1	2	USA	2
EPC	Rakonczay Zoltán	1782	yes		2006	Proc Natl Acad Sci U S A	9.67	1	2	USA	2
EPC	Rakonczay Zoltán	2181	yes		2002	Proc Natl Acad Sci U S A	9.67	1	2	USA	2
EPC	Laczkó Dorottya	3312	yes		1981	Proc Natl Acad Sci U S A	9.67	1	2	USA	2
EPC	Balázs Anita	654	yes		2013	Proc Natl Acad Sci U S A.	9.67	1	2	USA	2
EPC	Ignáth Imre	2520	yes		1997	Proc Natl Acad Sci U S A.	9.67	1	2	Germany	2
EPC	Ignáth Imre	2580	yes		1996	Proc Natl Acad Sci U S A.	9.67	1	2	Denmark	2
EP	Pallagi Petra	2379	yes		1989	Proc Natl Acad Sci U S A	9.67	1	2	USA	2
EP	Pallagi Petra	2480	yes		1988	Proc Natl Acad Sci U S A	9.67	1	2	USA	2
EPC	Laczkó Dorottya	3559	yes		1975	Proc Natl Acad Sci U S A	9.67	1	1	USA	1
EPC	Ignáth Imre	2299	yes		2001	Proc Natl Acad Sci U S A.	9.67	1	1	USA	1
EPC	Laczkó Dorottya	3196	yes		1983	Proc Natl Acad Sci U S A.	9.67	1	1	USA	1
EP	Pallagi Petra	2871	yes		1982	Proc Natl Acad Sci U S A	9.67	1	1	USA	1
EPC	Maléth József	1158	yes		2010	J Pineal Res	9.6	1	4	Spain	4
EPC	Rakonczay Zoltán	1587	yes		2007	J Pineal Res	9.6	1	4	Spain	4
EP	Fanczal Júlia	996	yes		2006	J Pineal Res.	9.6	1	3	Japan	3
EP	Fanczal Júlia	995	yes		2006	J Pineal Res.	9.6	1	3	Turkey	3
EP	Tóth Emese	510	yes		2011	J Pineal Res	9.6	1	2	Germany	2
EPC	Balázs Anita	491	yes		2014	Cancer Res.	9.33	1	8	Germany	8
CPC	Szűcs Ákos	3512	yes	no	1998	Cancer Res.	9.33	1	6	USA	6
EPC	Rakonczay Zoltán	1798	yes		2006	Cancer Res	9.33	1	6	USA	6
EPC	Rakonczay Zoltán	2058	yes		2003	Cancer Res	9.33	1	6	Italy	6
EPC	Rakonczay Zoltán	2076	yes		2003	Cancer Res	9.33	1	6	The Netherlands	6
CPC	Kui Balázs	2296	yes	no	2006	Cancer Res	9.33	1	5	Japan	5
EPC	Rakonczay Zoltán	1701	yes		2006	Cancer Res	9.33	1	5	Japan	5
EPC	Rakonczay Zoltán	1715	yes		2006	Cancer Res	9.33	1	5	USA	5
EPC	Rakonczay Zoltán	2157	yes		2002	Cancer Res	9.33	1	5	USA	5
EPC	Balázs Anita	490	yes		2014	Cancer Res.	9.33	1	5	Germany	5
EPC	Maléth József	1321	yes		2009	Cancer Res	9.33	1	5	USA	5
EPC	Maléth József	1332	yes		2009	Cancer Res	9.33	1	5	USA	5
CPC	Szűcs Ákos	3157	yes	no	2001	Cancer Res.	9.33	1	4	Italy	4
EPC	Rakonczay Zoltán	1648	yes		2007	Cancer Res	9.33	1	4	USA	4
EPC	Rakonczay Zoltán	1713	yes		2006	Cancer Res	9.33	1	4	USA	4
EPC	Rakonczay Zoltán	1733	yes		2006	Cancer Res	9.33	1	4	USA	4
EPC	Rakonczay Zoltán	1754	yes		2006	Cancer Res	9.33	1	4	USA	4
EPC	Rakonczay Zoltán	1912	yes		2005	Cancer Res	9.33	1	4	Canada	4
EPC	Rakonczay Zoltán	2074	yes		2003	Cancer Res	9.33	1	4	USA	4
EPC	Balázs Anita	651	yes		2013	Cancer Res.	9.33	1	4	USA	4
EPC	Maléth József	1122	yes		2010	Cancer Res	9.33	1	4	USA	4
CPC	Szűcs Ákos	3415	yes	no	1999	Cancer Res.	9.33	1	3	USA	3
EPC	Rakonczay Zoltán	1566	yes		2007	Cancer Res	9.33	1	3	USA	3
EPC	Rakonczay Zoltán	1600	yes		2007	Cancer Res	9.33	1	3	Germany	3
EPC	Rakonczay Zoltán	1845	yes		2005	Cancer Res	9.33	1	3	USA	3
EPC	Balázs Anita	71	yes		2015	Cancer Res.	9.33	1	3	USA	3
EPC	Balázs Anita	129	yes		2015	Cancer Res.	9.33	1	3	Sweden	3
EPC	Ignáth Imre	2261	yes		2001	Cancer Res.	9.33	1	3	USA	3
EPC	Laczkó Dorottya	3298	yes		1981	Cancer Res.	9.33	1	3	USA	3
EPC	Laczkó Dorottya	3398	yes		1979	Cancer Res.	9.33	1	3	USA	3
CPC	Izbéki Ferenc	4162	yes	no	1988	Cancer Res	9.33	1	2	USA	2
EPC	Maléth József	1409	yes		2008	Cancer Res	9.33	1	2	Germany	2
EPC	Maléth József	1430	yes		2008	Cancer Res	9.33	1	2	USA	2
EPC	Rakonczay Zoltán	1692	yes		2007	Cancer Res	9.33	1	2	USA	2
EPC	Rakonczay Zoltán	1817	yes		2005	Cancer Res	9.33	1	2	USA	2
EPC	Rakonczay Zoltán	2042	yes		2003	Cancer Res	9.33	1	2	USA	2
EPC	Rakonczay Zoltán	2148	yes		2002	Cancer Res	9.33	1	2	Canada	2
EPC	Rakonczay Zoltán	2158	yes		2002	Cancer Res	9.33	1	2	France	2
EPC	Rakonczay Zoltán	2217	yes		2002	Cancer Res	9.33	1	2	USA	2
EPC	Balázs Anita	456	yes		2014	Cancer Res.	9.33	1	2	USA	2
EPC	Ignáth Imre	2399	yes		1999	Cancer Res.	9.33	1	2	USA	2
EPC	Ignáth Imre	2819	yes		1991	Cancer Res.	9.33	1	2	USA	2
EPC	Laczkó Dorottya	3181	yes		1983	Cancer Res.	9.33	1	2	USA	2
EPC	Laczkó Dorottya	3252	yes		1982	Cancer Res.	9.33	1	2	USA	2
EPC	Laczkó Dorottya	3282	yes		1982	Cancer Res.	9.33	1	2	USA	2
EPC	Laczkó Dorottya	3295	yes		1981	Cancer Res.	9.33	1	2	Germany	2
EPC	Laczkó Dorottya	3299	yes		1981	Cancer Res.	9.33	1	2	USA	2
EPC	Laczkó Dorottya	3329	yes		1981	Cancer Res.	9.33	1	2	USA	2
EPC	Maléth József	1215	yes		2010	Cancer Res	9.33	1	2	USA	2
EPC	Maléth József	1290	yes		2009	Cancer Res	9.33	1	2	USA	2
EPC	Rakonczay Zoltán	1481	yes		2008	Cancer Res	9.33	1	1	The Netherlands	1
EPC	Rakonczay Zoltán	1493	yes		2008	Cancer Res	9.33	1	1	USA	1
EPC	Rakonczay Zoltán	1676	yes		2007	Cancer Res	9.33	1	1	USA	1
EPC	Rakonczay Zoltán	1774	yes		2006	Cancer Res	9.33	1	1	USA	1
EPC	Rakonczay Zoltán	2035	yes		2004	Cancer Res	9.33	1	1	USA	1
EPC	Rakonczay Zoltán	2073	yes		2003	Cancer Res	9.33	1	1	USA	1
EPC	Rakonczay Zoltán	2082	yes		2003	Cancer Res	9.33	1	1	USA	1
EPC	Rakonczay Zoltán	2174	yes		2002	Cancer Res	9.33	1	1	USA	1
EPC	Laczkó Dorottya	2976	yes		1988	Cancer Res	9.33	1	1	USA	1
EPC	Laczkó Dorottya	3100	yes		1985	Cancer Res	9.33	1	1	USA	1
EPC	Ignáth Imre	2262	yes		2001	Cancer Res.	9.33	1	1	USA	1
EPC	Ignáth Imre	2300	yes		2001	Cancer Res.	9.33	1	1	Germany	1
EPC	Ignáth Imre	2304	yes		2001	Cancer Res.	9.33	1	1	Germany	1
EPC	Ignáth Imre	2308	yes		2001	Cancer Res.	9.33	1	1	USA	1
EPC	Ignáth Imre	2329	yes		2000	Cancer Res.	9.33	1	1	Canada	1
EPC	Ignáth Imre	2472	yes		1998	Cancer Res.	9.33	1	1	USA	1
EPC	Ignáth Imre	2715	yes		1994	Cancer Res.	9.33	1	1	USA	1
EPC	Ignáth Imre	2885	yes		1990	Cancer Res.	9.33	1	1	USA	1
EPC	Laczkó Dorottya	3065	yes		1986	Cancer Res.	9.33	1	1	USA	1
EPC	Laczkó Dorottya	3070	yes		1986	Cancer Res.	9.33	1	1	USA	1
EPC	Laczkó Dorottya	3193	yes		1983	Cancer Res.	9.33	1	1	USA	1
EPC	Laczkó Dorottya	3194	yes		1983	Cancer Res.	9.33	1	1	USA	1
EPC	Laczkó Dorottya	3195	yes		1983	Cancer Res.	9.33	1	1	USA	1
EPC	Laczkó Dorottya	3217	yes		1983	Cancer Res.	9.33	1	1	USA	1
EPC	Laczkó Dorottya	3261	yes		1982	Cancer Res.	9.33	1	1	Canada	1
EPC	Laczkó Dorottya	3353	yes		1980	Cancer Res.	9.33	1	1	USA	1
EPC	Laczkó Dorottya	3391	yes		1979	Cancer Res.	9.33	1	1	USA	1
EPC	Laczkó Dorottya	3395	yes		1979	Cancer Res.	9.33	1	1	USA	1
EPC	Laczkó Dorottya	3428	yes		1979	Cancer Res.	9.33	1	1	USA	1
EPC	Laczkó Dorottya	3458	yes		1978	Cancer Res.	9.33	1	1	USA	1
EPC	Laczkó Dorottya	3460	yes		1978	Cancer Res.	9.33	1	1	Japan	1
EPC	Laczkó Dorottya	3469	yes		1978	Cancer Res.	9.33	1	1	USA	1
EPC	Laczkó Dorottya	3485	yes		1977	Cancer Res.	9.33	1	1	USA	1
EPC	Laczkó Dorottya	3564	yes		1975	Cancer Res.	9.33	1	1	USA	1
EPC	Laczkó Dorottya	3565	yes		1975	Cancer Res.	9.33	1	1	USA	1
EPC	Laczkó Dorottya	3567	yes		1975	Cancer Res.	9.33	1	1	USA	1
EPC	Laczkó Dorottya	3571	yes		1975	Cancer Res.	9.33	1	1	UK	1
EPC	Maléth József	1194	yes		2010	Cancer Res	9.33	1	1	USA	1
EPC	Maléth József	1307	yes		2009	Cancer Res	9.33	1	1	USA	1
CP	Demcsák Alexandra	1786	yes	no	1997	Clin Infect Dis	8.886	1	16	The Netherlands	16
EPC	Maléth József	1048	yes		2011	Clin Cancer Res	8.72	1	17	USA	17
EPC	Balázs Anita	88	yes		2015	Clin Cancer Res.	8.72	1	12	USA	12
EPC	Balázs Anita	32	yes		2015	Clin Cancer Res.	8.72	1	11	Netherlands	11
EPC	Balázs Anita	36	yes		2015	Clin Cancer Res.	8.72	1	11	UK	11
EPC	Balázs Anita	230	yes		2015	Clin Cancer Res.	8.72	1	11	USA	11
EPC	Maléth József	1337	yes		2009	Clin Cancer Res	8.72	1	10	USA	10
CPC	Halász Adrienn	2587	yes	yes	2004	Clin Cancer Res.	8.72	1	9	USA	9
CPC	Németh Balázs	982	yes	no	2015	Clinical Cancer Reseach	8.72	1	9	USA	9
EPC	Balázs Anita	11	yes		2015	Clin Cancer Res	8.72	1	9	USA	9
EPC	Balázs Anita	643	yes		2013	Clin Cancer Res.	8.72	1	9	USA	9
EPC	Balázs Anita	726	yes		2012	Clin Cancer Res.	8.72	1	9	Germany	9
EPC	Balázs Anita	302	yes		2014	Clin Cancer Res.	8.72	1	8	USA	8
EPC	Balázs Anita	402	yes		2014	Clin Cancer Res.	8.72	1	8	Australia	8
CPC	Kui Balázs	1634	yes	no	2009	Clin Cancer Res	8.72	1	7	Belgium	7
CPC	Szűcs Ákos	3232	yes	no	2000	Clin Cancer Res.	8.72	1	7	USA	7
EPC	Rakonczay Zoltán	1635	yes		2007	Clin Cancer Res	8.72	1	7	USA	7
EPC	Rakonczay Zoltán	1914	yes		2005	Clin Cancer Res	8.72	1	7	USA	7
EPC	Rakonczay Zoltán	1917	yes		2005	Clin Cancer Res	8.72	1	7	USA	7
EPC	Balázs Anita	142	yes		2015	Clin Cancer Res.	8.72	1	7	USA	7
EPC	Balázs Anita	300	yes		2014	Clin Cancer Res.	8.72	1	7	USA	7
EPC	Balázs Anita	310	yes		2014	Clin Cancer Res.	8.72	1	7	Germany	7
EPC	Balázs Anita	481	yes		2014	Clin Cancer Res.	8.72	1	7	USA	7
EPC	Maléth József	883	yes		2012	Clin Cancer Res.	8.72	1	7	USA	7
EP	Tóth Emese	73	yes		2015	Clin Cancer Res	8.72	1	7	USA	7
CPC	Kui Balázs	1953	yes	no	2007	Clin Cancer Res	8.72	1	6	USA	6
CPC	Kui Balázs	2101	yes	no	2007	Clin Cancer Res.	8.72	1	6	USA	6
CPC	Halász Adrienn	2861	yes	no	2003	Clin Cancer Res.	8.72	1	6	USA	6
CPC	Németh Balázs	1128	yes	no	2011	Clinical Cancer Reseach	8.72	1	6	USA	6
EPC	Maléth József	1447	yes		2008	Clin Cancer Res	8.72	1	6	Japan	6
EPC	Rakonczay Zoltán	1497	yes		2008	Clin Cancer Res	8.72	1	6	USA	6
EPC	Rakonczay Zoltán	1503	yes		2008	Clin Cancer Res	8.72	1	6	USA	6
EPC	Rakonczay Zoltán	1633	yes		2007	Clin Cancer Res	8.72	1	6	USA	6
EPC	Rakonczay Zoltán	1951	yes		2004	Clin Cancer Res	8.72	1	6	USA	6
EPC	Balázs Anita	86	yes		2015	Clin Cancer Res.	8.72	1	6	USA	6
EPC	Balázs Anita	107	yes		2015	Clin Cancer Res.	8.72	1	6	USA	6
EPC	Balázs Anita	217	yes		2015	Clin Cancer Res.	8.72	1	6	USA	6
EPC	Balázs Anita	417	yes		2014	Clin Cancer Res.	8.72	1	6	USA	6
EPC	Balázs Anita	517	yes		2014	Clin Cancer Res.	8.72	1	6	USA	6
EPC	Balázs Anita	552	yes		2013	Clin Cancer Res.	8.72	1	6	USA	6
EPC	Balázs Anita	645	yes		2013	Clin Cancer Res.	8.72	1	6	USA	6
EPC	Maléth József	1120	yes		2010	Clin Cancer Res	8.72	1	6	USA	6
EPC	Maléth József	1242	yes		2010	Clin Cancer Res	8.72	1	6	USA	6
CPC	Pár Gabriella	33	yes	no	2015	Clin Cancer Res	8.72	1	5	USA	5
CPC	Kui Balázs	1781	yes	no	2008	Clin Cancer Res	8.72	1	5	USA	5
CPC	Kui Balázs	1895	yes	no	2008	Clin Cancer Res	8.72	1	5	USA	5
CPC	Kui Balázs	1968	yes	no	2007	Clin Cancer Res	8.72	1	5	USA	5
CPC	Kui Balázs	2309	yes	no	2006	Clin Cancer Res	8.72	1	5	USA	5
CPC	Gódi Szilárd	492	yes	yes	2013	Clin Cancer Res.	8.72	1	5	US	5
CPC	Gódi Szilárd	515	yes	no	2013	Clin Cancer Res.	8.72	1	5	US	5
EPC	Rakonczay Zoltán	1570	yes		2007	Clin Cancer Res	8.72	1	5	USA	5
EPC	Rakonczay Zoltán	1661	yes		2007	Clin Cancer Res	8.72	1	5	Japan	5
EPC	Rakonczay Zoltán	1710	yes		2006	Clin Cancer Res	8.72	1	5	USA	5
EPC	Rakonczay Zoltán	1768	yes		2006	Clin Cancer Res	8.72	1	5	Japan	5
EPC	Rakonczay Zoltán	1800	yes		2006	Clin Cancer Res	8.72	1	5	USA	5
EPC	Rakonczay Zoltán	1807	yes		2005	Clin Cancer Res	8.72	1	5	USA	5
EPC	Rakonczay Zoltán	1986	yes		2004	Clin Cancer Res	8.72	1	5	USA	5
EPC	Rakonczay Zoltán	2020	yes		2004	Clin Cancer Res	8.72	1	5	USA	5
EPC	Rakonczay Zoltán	2062	yes		2003	Clin Cancer Res	8.72	1	5	USA	5
EPC	Balázs Anita	52	yes		2015	Clin Cancer Res.	8.72	1	5	USA	5
EPC	Balázs Anita	234	yes		2015	Clin Cancer Res.	8.72	1	5	USA	5
EPC	Balázs Anita	246	yes		2015	Clin Cancer Res.	8.72	1	5	USA	5
EPC	Balázs Anita	388	yes		2014	Clin Cancer Res.	8.72	1	5	USA	5
EPC	Balázs Anita	626	yes		2013	Clin Cancer Res.	8.72	1	5	USA	5
EPC	Maléth József	946	yes		2011	Clin Cancer Res	8.72	1	5	USA	5
EPC	Maléth József	966	yes		2011	Clin Cancer Res	8.72	1	5	USA	5
EPC	Maléth József	1067	yes		2011	Clin Cancer Res	8.72	1	5	USA	5
EPC	Maléth József	1098	yes		2011	Clin Cancer Res	8.72	1	5	USA	5
EPC	Maléth József	1233	yes		2010	Clin Cancer Res	8.72	1	5	USA	5
EPC	Maléth József	1280	yes		2009	Clin Cancer Res	8.72	1	5	USA	5
EPC	Maléth József	1283	yes		2009	Clin Cancer Res	8.72	1	5	USA	5
EPC	Maléth József	1288	yes		2009	Clin Cancer Res	8.72	1	5	USA	5
EPC	Maléth József	1315	yes		2009	Clin Cancer Res	8.72	1	5	USA	5
EPC	Maléth József	1338	yes		2009	Clin Cancer Res	8.72	1	5	Germany	5
EPC	Maléth József	1354	yes		2009	Clin Cancer Res	8.72	1	5	Japan	5
EPC	Maléth József	814	yes		2012	Clin Cancer Res.	8.72	1	5	USA	5
CPC	Pár Gabriella	52	yes	no	2015	Clin Cancer Res	8.72	1	4	Netherlands	4
CPC	Szűcs Ákos	3283	yes	no	2000	Clin Cancer Res.	8.72	1	4	UK	4
EPC	Maléth József	1413	yes		2008	Clin Cancer Res	8.72	1	4	Germany	4
EPC	Maléth József	1434	yes		2008	Clin Cancer Res	8.72	1	4	Japan	4
EPC	Rakonczay Zoltán	1544	yes		2007	Clin Cancer Res	8.72	1	4	USA	4
EPC	Rakonczay Zoltán	1582	yes		2007	Clin Cancer Res	8.72	1	4	USA	4
EPC	Rakonczay Zoltán	1711	yes		2006	Clin Cancer Res	8.72	1	4	Germany	4
EPC	Rakonczay Zoltán	1734	yes		2006	Clin Cancer Res	8.72	1	4	USA	4
EPC	Rakonczay Zoltán	1854	yes		2005	Clin Cancer Res	8.72	1	4	USA	4
EPC	Rakonczay Zoltán	1884	yes		2005	Clin Cancer Res	8.72	1	4	Australia	4
EPC	Rakonczay Zoltán	1909	yes		2005	Clin Cancer Res	8.72	1	4	Japan	4
EPC	Rakonczay Zoltán	1916	yes		2005	Clin Cancer Res	8.72	1	4	Germany	4
EPC	Rakonczay Zoltán	1978	yes		2004	Clin Cancer Res	8.72	1	4	Germany	4
EPC	Rakonczay Zoltán	1998	yes		2004	Clin Cancer Res	8.72	1	4	Germany	4
EPC	Rakonczay Zoltán	2086	yes		2003	Clin Cancer Res	8.72	1	4	Japan	4
EPC	Rakonczay Zoltán	2145	yes		2003	Clin Cancer Res	8.72	1	4	USA	4
EPC	Balázs Anita	196	yes		2015	Clin Cancer Res.	8.72	1	4	UK	4
EPC	Balázs Anita	292	yes		2014	Clin Cancer Res.	8.72	1	4	USA	4
EPC	Balázs Anita	297	yes		2014	Clin Cancer Res.	8.72	1	4	USA	4
EPC	Balázs Anita	356	yes		2014	Clin Cancer Res.	8.72	1	4	USA	4
EPC	Balázs Anita	416	yes		2014	Clin Cancer Res.	8.72	1	4	Australia	4
EPC	Balázs Anita	435	yes		2014	Clin Cancer Res.	8.72	1	4	Germany	4
EPC	Balázs Anita	461	yes		2014	Clin Cancer Res.	8.72	1	4	USA	4
EPC	Balázs Anita	615	yes		2013	Clin Cancer Res.	8.72	1	4	USA	4
EPC	Balázs Anita	630	yes		2013	Clin Cancer Res.	8.72	1	4	USA	4
EPC	Balázs Anita	679	yes		2013	Clin Cancer Res.	8.72	1	4	USA	4
EPC	Balázs Anita	697	yes		2013	Clin Cancer Res.	8.72	1	4	USA	4
EPC	Maléth József	916	yes		2012	Clin Cancer Res	8.72	1	4	UK	4
EPC	Maléth József	1008	yes		2011	Clin Cancer Res	8.72	1	4	USA	4
EPC	Maléth József	1091	yes		2011	Clin Cancer Res	8.72	1	4	USA	4
EPC	Maléth József	1156	yes		2010	Clin Cancer Res	8.72	1	4	USA	4
EPC	Maléth József	1275	yes		2009	Clin Cancer Res	8.72	1	4	USA	4
EPC	Maléth József	1277	yes		2009	Clin Cancer Res	8.72	1	4	USA	4
EPC	Maléth József	1291	yes		2009	Clin Cancer Res	8.72	1	4	USA	4
EPC	Maléth József	758	yes		2012	Clin Cancer Res.	8.72	1	4	USA	4
CPC	Kui Balázs	1721	yes	no	2008	Clin Cancer Res	8.72	1	3	USA	3
CPC	Kui Balázs	1843	yes	no	2008	Clin Cancer Res	8.72	1	3	USA	3
EPC	Maléth József	1393	yes		2009	Clin Cancer Res	8.72	1	3	USA	3
EPC	Maléth József	1407	yes		2008	Clin Cancer Res	8.72	1	3	USA	3
EPC	Maléth József	1428	yes		2008	Clin Cancer Res	8.72	1	3	Japan	3
EPC	Maléth József	1433	yes		2008	Clin Cancer Res	8.72	1	3	China	3
EPC	Maléth József	1446	yes		2008	Clin Cancer Res	8.72	1	3	Germany	3
EPC	Maléth József	1455	yes		2008	Clin Cancer Res	8.72	1	3	USA	3
EPC	Rakonczay Zoltán	1502	yes		2008	Clin Cancer Res	8.72	1	3	USA	3
EPC	Rakonczay Zoltán	1530	yes		2008	Clin Cancer Res	8.72	1	3	USA	3
EPC	Rakonczay Zoltán	1602	yes		2007	Clin Cancer Res	8.72	1	3	Japan	3
EPC	Rakonczay Zoltán	1612	yes		2007	Clin Cancer Res	8.72	1	3	USA	3
EPC	Rakonczay Zoltán	1694	yes		2007	Clin Cancer Res	8.72	1	3	USA	3
EPC	Rakonczay Zoltán	1752	yes		2006	Clin Cancer Res	8.72	1	3	USA	3
EPC	Rakonczay Zoltán	1758	yes		2006	Clin Cancer Res	8.72	1	3	USA	3
EPC	Rakonczay Zoltán	1764	yes		2006	Clin Cancer Res	8.72	1	3	USA	3
EPC	Rakonczay Zoltán	1767	yes		2006	Clin Cancer Res	8.72	1	3	USA	3
EPC	Rakonczay Zoltán	1799	yes		2006	Clin Cancer Res	8.72	1	3	Japan	3
EPC	Rakonczay Zoltán	1862	yes		2005	Clin Cancer Res	8.72	1	3	USA	3
EPC	Rakonczay Zoltán	1954	yes		2004	Clin Cancer Res	8.72	1	3	Canada	3
EPC	Rakonczay Zoltán	2165	yes		2002	Clin Cancer Res	8.72	1	3	USA	3
EPC	Balázs Anita	191	yes		2015	Clin Cancer Res.	8.72	1	3	UK	3
EPC	Balázs Anita	213	yes		2015	Clin Cancer Res.	8.72	1	3	France	3
EPC	Balázs Anita	303	yes		2014	Clin Cancer Res.	8.72	1	3	USA	3
EPC	Balázs Anita	454	yes		2014	Clin Cancer Res.	8.72	1	3	Italy	3
EPC	Balázs Anita	618	yes		2013	Clin Cancer Res.	8.72	1	3	USA	3
EPC	Ignáth Imre	2246	yes		2001	Clin Cancer Res.	8.72	1	3	USA	3
EPC	Maléth József	915	yes		2012	Clin Cancer Res	8.72	1	3	USA	3
EPC	Maléth József	941	yes		2012	Clin Cancer Res	8.72	1	3	USA	3
EPC	Maléth József	1058	yes		2011	Clin Cancer Res	8.72	1	3	USA	3
EPC	Maléth József	1170	yes		2010	Clin Cancer Res	8.72	1	3	USA	3
EPC	Maléth József	1207	yes		2010	Clin Cancer Res	8.72	1	3	USA	3
EPC	Maléth József	1351	yes		2009	Clin Cancer Res	8.72	1	3	USA	3
EPC	Maléth József	796	yes		2012	Clin Cancer Res.	8.72	1	3	USA	3
EPC	Maléth József	1104	yes		2011	Clin Cancer Res.	8.72	1	3	USA	3
CPC	Szűcs Ákos	3602	yes	no	1997	Clin Cancer Res.	8.72	1	2	USA	2
CPC	Szűcs Ákos	3669	yes	no	1996	Clin Cancer Res.	8.72	1	2	USA	2
CPC	Gódi Szilárd	578	yes	no	2013	Clin Cancer Res.	8.72	1	2	US	2
CPC	Kui Balázs	1932	yes	no	2007	Clin Cancer Res.	8.72	1	2	USA	2
EPC	Maléth József	1382	yes		2009	Clin Cancer Res	8.72	1	2	USA	2
EPC	Maléth József	1383	yes		2009	Clin Cancer Res	8.72	1	2	UK	2
EPC	Maléth József	1456	yes		2008	Clin Cancer Res	8.72	1	2	USA	2
EPC	Maléth József	1473	yes		2008	Clin Cancer Res	8.72	1	2	USA	2
EPC	Rakonczay Zoltán	1511	yes		2008	Clin Cancer Res	8.72	1	2	Japan	2
EPC	Rakonczay Zoltán	1516	yes		2008	Clin Cancer Res	8.72	1	2	USA	2
EPC	Rakonczay Zoltán	1526	yes		2008	Clin Cancer Res	8.72	1	2	Germany	2
EPC	Rakonczay Zoltán	1538	yes		2008	Clin Cancer Res	8.72	1	2	USA	2
EPC	Rakonczay Zoltán	1545	yes		2007	Clin Cancer Res	8.72	1	2	USA	2
EPC	Rakonczay Zoltán	1559	yes		2007	Clin Cancer Res	8.72	1	2	USA	2
EPC	Rakonczay Zoltán	1564	yes		2007	Clin Cancer Res	8.72	1	2	USA	2
EPC	Rakonczay Zoltán	1565	yes		2007	Clin Cancer Res	8.72	1	2	Germany	2
EPC	Rakonczay Zoltán	1601	yes		2007	Clin Cancer Res	8.72	1	2	USA	2
EPC	Rakonczay Zoltán	1698	yes		2007	Clin Cancer Res	8.72	1	2	USA	2
EPC	Rakonczay Zoltán	1722	yes		2006	Clin Cancer Res	8.72	1	2	Japan	2
EPC	Rakonczay Zoltán	1723	yes		2006	Clin Cancer Res	8.72	1	2	Japan	2
EPC	Rakonczay Zoltán	1724	yes		2006	Clin Cancer Res	8.72	1	2	Japan	2
EPC	Rakonczay Zoltán	1725	yes		2006	Clin Cancer Res	8.72	1	2	USA	2
EPC	Rakonczay Zoltán	1842	yes		2005	Clin Cancer Res	8.72	1	2	USA	2
EPC	Rakonczay Zoltán	1847	yes		2005	Clin Cancer Res	8.72	1	2	USA	2
EPC	Rakonczay Zoltán	1853	yes		2005	Clin Cancer Res	8.72	1	2	USA	2
EPC	Rakonczay Zoltán	1901	yes		2005	Clin Cancer Res	8.72	1	2	USA	2
EPC	Rakonczay Zoltán	1944	yes		2004	Clin Cancer Res	8.72	1	2	United Kingdom	2
EPC	Rakonczay Zoltán	1945	yes		2004	Clin Cancer Res	8.72	1	2	USA	2
EPC	Rakonczay Zoltán	1957	yes		2004	Clin Cancer Res	8.72	1	2	USA	2
EPC	Rakonczay Zoltán	2000	yes		2004	Clin Cancer Res	8.72	1	2	USA	2
EPC	Rakonczay Zoltán	2026	yes		2004	Clin Cancer Res	8.72	1	2	Canada	2
EPC	Rakonczay Zoltán	2051	yes		2003	Clin Cancer Res	8.72	1	2	Japan	2
EPC	Rakonczay Zoltán	2107	yes		2003	Clin Cancer Res	8.72	1	2	USA	2
EPC	Rakonczay Zoltán	2126	yes		2003	Clin Cancer Res	8.72	1	2	Japan	2
EPC	Rakonczay Zoltán	2166	yes		2002	Clin Cancer Res	8.72	1	2	USA	2
EPC	Rakonczay Zoltán	2184	yes		2002	Clin Cancer Res	8.72	1	2	USA	2
EPC	Rakonczay Zoltán	2214	yes		2002	Clin Cancer Res	8.72	1	2	Japan	2
EPC	Balázs Anita	21	yes		2015	Clin Cancer Res.	8.72	1	2	USA	2
EPC	Balázs Anita	168	yes		2015	Clin Cancer Res.	8.72	1	2	USA	2
EPC	Balázs Anita	527	yes		2013	Clin Cancer Res.	8.72	1	2	USA	2
EPC	Ignáth Imre	2244	yes		2001	Clin Cancer Res.	8.72	1	2	USA	2
EPC	Ignáth Imre	2435	yes		1999	Clin Cancer Res.	8.72	1	2	Japan	2
EPC	Maléth József	970	yes		2011	Clin Cancer Res	8.72	1	2	USA	2
EPC	Maléth József	1199	yes		2010	Clin Cancer Res	8.72	1	2	USA	2
EPC	Maléth József	1214	yes		2010	Clin Cancer Res	8.72	1	2	USA	2
EPC	Maléth József	1287	yes		2009	Clin Cancer Res	8.72	1	2	USA	2
EPC	Maléth József	1349	yes		2009	Clin Cancer Res	8.72	1	2	USA	2
EPC	Maléth József	765	yes		2012	Clin Cancer Res.	8.72	1	2	USA	2
EPC	Maléth József	900	yes		2012	Clin Cancer Res.	8.72	1	2	USA	2
EP	Fanczal Júlia	765	yes		2007	Clin Cancer Res	8.72	1	2	USA	2
CPC	Szűcs Ákos	3528	yes	no	1998	Clin Cancer Res.	8.72	1	1	USA	1
CPC	Kui Balázs	1952	yes	no	2007	Clin Cancer Res	8.72	1	1	USA	1
CPC	Kui Balázs	2009	yes	no	2007	Clin Cancer Res	8.72	1	1	USA	1
CPC	Kui Balázs	2167	yes	no	2006	Clin Cancer Res	8.72	1	1	USA	1
CPC	Szűcs Ákos	3109	yes	no	2001	Clin Cancer Res.	8.72	1	1	USA	1
CPC	Gódi Szilárd	934	yes	no	2012	Clin Cancer Res.	8.72	1	1	US	1
EPC	Balázs Anita	609	yes		2013	Clin Cancer Res	8.72	1	1	USA	1
EPC	Maléth József	1367	yes		2009	Clin Cancer Res	8.72	1	1	USA	1
EPC	Maléth József	1401	yes		2009	Clin Cancer Res	8.72	1	1	USA	1
EPC	Maléth József	1414	yes		2008	Clin Cancer Res	8.72	1	1	USA	1
EPC	Maléth József	1423	yes		2008	Clin Cancer Res	8.72	1	1	USA	1
EPC	Maléth József	1436	yes		2008	Clin Cancer Res	8.72	1	1	USA	1
EPC	Rakonczay Zoltán	1517	yes		2008	Clin Cancer Res	8.72	1	1	USA	1
EPC	Rakonczay Zoltán	1595	yes		2007	Clin Cancer Res	8.72	1	1	Germany	1
EPC	Rakonczay Zoltán	1613	yes		2007	Clin Cancer Res	8.72	1	1	New Zealand	1
EPC	Rakonczay Zoltán	1628	yes		2007	Clin Cancer Res	8.72	1	1	China	1
EPC	Rakonczay Zoltán	1629	yes		2007	Clin Cancer Res	8.72	1	1	China	1
EPC	Rakonczay Zoltán	1638	yes		2007	Clin Cancer Res	8.72	1	1	USA	1
EPC	Rakonczay Zoltán	1677	yes		2007	Clin Cancer Res	8.72	1	1	USA	1
EPC	Rakonczay Zoltán	1735	yes		2006	Clin Cancer Res	8.72	1	1	Japan	1
EPC	Rakonczay Zoltán	1771	yes		2006	Clin Cancer Res	8.72	1	1	USA	1
EPC	Rakonczay Zoltán	1809	yes		2005	Clin Cancer Res	8.72	1	1	Japan	1
EPC	Rakonczay Zoltán	1818	yes		2005	Clin Cancer Res	8.72	1	1	USA	1
EPC	Rakonczay Zoltán	1861	yes		2005	Clin Cancer Res	8.72	1	1	USA	1
EPC	Rakonczay Zoltán	1890	yes		2005	Clin Cancer Res	8.72	1	1	USA	1
EPC	Rakonczay Zoltán	1910	yes		2005	Clin Cancer Res	8.72	1	1	USA	1
EPC	Rakonczay Zoltán	1926	yes		2004	Clin Cancer Res	8.72	1	1	Japan	1
EPC	Rakonczay Zoltán	1990	yes		2004	Clin Cancer Res	8.72	1	1	Japan	1
EPC	Rakonczay Zoltán	2001	yes		2004	Clin Cancer Res	8.72	1	1	USA	1
EPC	Rakonczay Zoltán	2003	yes		2004	Clin Cancer Res	8.72	1	1	Italy	1
EPC	Rakonczay Zoltán	2013	yes		2004	Clin Cancer Res	8.72	1	1	USA	1
EPC	Rakonczay Zoltán	2014	yes		2004	Clin Cancer Res	8.72	1	1	USA	1
EPC	Rakonczay Zoltán	2018	yes		2004	Clin Cancer Res	8.72	1	1	Germany	1
EPC	Rakonczay Zoltán	2061	yes		2003	Clin Cancer Res	8.72	1	1	Spain	1
EPC	Rakonczay Zoltán	2205	yes		2002	Clin Cancer Res	8.72	1	1	USA	1
EPC	Balázs Anita	563	yes		2013	Clin Cancer Res.	8.72	1	1	USA	1
EPC	Ignáth Imre	2264	yes		2001	Clin Cancer Res.	8.72	1	1	Canada	1
EPC	Maléth József	1041	yes		2011	Clin Cancer Res	8.72	1	1	USA	1
EPC	Maléth József	1045	yes		2011	Clin Cancer Res	8.72	1	1	USA	1
EPC	Maléth József	1239	yes		2010	Clin Cancer Res	8.72	1	1	USA	1
EPC	Maléth József	1240	yes		2010	Clin Cancer Res	8.72	1	1	UK	1
EPC	Maléth József	1258	yes		2010	Clin Cancer Res	8.72	1	1	USA	1
EPC	Maléth József	1301	yes		2009	Clin Cancer Res	8.72	1	1	USA	1
CPC	Halász Adrienn	2745	yes	no	2003	Clin Cancer Res.	8.72	1	1	USA
CPC	Szűcs Ákos	3150	yes	no	2001	Clin Cancer Res.	8.72	1	1	USA
EPC	Rakonczay Zoltán	1488	yes		2008	Clin Cancer Res	8.72	1	1	China
EPC	Rakonczay Zoltán	1510	yes		2008	Clin Cancer Res	8.72	1	1	USA
EPC	Balázs Anita	574	yes		2013	Clin Cancer Res.	8.72	1	1	USA
EP	Fanczal Júlia	1339	yes		2002	Kidney Int.	8.56	1	4	Germany	4
EPC	Balázs Anita	65	yes		2015	Oncogene.	8.46	1	9	USA	9
EPC	Maléth József	1289	yes		2010	Oncogene	8.46	1	5	Korea	5
EPC	Rakonczay Zoltán	2024	yes		2004	Oncogene	8.46	1	5	USA	5
EPC	Rakonczay Zoltán	1680	yes		2007	Oncogene	8.46	1	3	Germany	3
EPC	Maléth József	904	yes		2012	Oncogene	8.46	1	2	USA	2
EPC	Rakonczay Zoltán	2179	yes		2002	Oncogene	8.46	1	2	Japan	2
EPC	Ignáth Imre	2639	yes		1995	Oncogene.	8.46	1	1	UK	1
EPC	Ignáth Imre	2785	yes		1992	Oncogene.	8.46	1	1	France	1
CP	Párniczky Andrea	1296	yes	no	2003	Diabetes Care.	8.42	1	4	Denmark	4
CP	Illés Dóra	25	yes	no	2015	Diabetes Care	8.42	1	1	UK	1
EP	Pallagi Petra	2266	yes		1991	J Autoimmun	8.41	1	1	Australia	1
CPC	Szűcs Ákos	3375	yes	no	1999	Autoimmunity.	8.41	1	1	Italy
CPC	Izbéki Ferenc	3817	yes	no	1995	Ann Surg	8.33	1	159	USA	159
CPC	Izbéki Ferenc	3979	yes	no	1993	Ann Surgery	8.33	1	38	Norway	38
CPC	Izbéki Ferenc	4268	yes	no	1979	Ann Surg	8.33	1	13	Australia	13
CPC	Gódi Szilárd	432	yes	yes	2014	Ann Surg.	8.33	1	11	South Korea	11
CPC	Németh Balázs	1208	yes	no	2011	Annals of Surgery	8.33	1	11	USA	11
CPC	Gódi Szilárd	429	yes	no	2014	Ann Surg.	8.33	1	9	US	9
CPC	Halász Adrienn	2881	yes	yes	2003	Ann Surg.	8.33	1	7	The Netherlands	7
CPC	Halász Adrienn	2882	yes	yes	2003	Ann Surg.	8.33	1	5	France	5
CPC	Halász Adrienn	2891	yes	yes	2002	Ann Surg.	8.33	1	4	Greece	4
CPC	Halász Adrienn	2547	yes	yes	2004	Ann Surg.	8.33	1	4	The Netherlands	4
EP	Tóth Emese	224	yes		2014	Ann Surg	8.33	1	4	New Zealand	4
EP	Tóth Emese	350	yes		2013	Ann Surg	8.33	1	4	Spain	4
EP	Pallagi Petra	2482	yes		1988	Ann Surg	8.33	1	4	USA	4
EP	Pallagi Petra	2992	yes		1979	Ann Surg	8.33	1	4	USA	4
EP	Fanczal Júlia	1144	yes		2004	Ann Surg.	8.33	1	4	Spain	4
CPC	Kui Balázs	2042	yes	no	2007	Ann Surg	8.33	1	3	China	3
CPC	Szűcs Ákos	3565	yes	no	1997	Ann Surg.	8.33	1	3	The Netherlands	3
CPC	Szűcs Ákos	3575	yes	no	1997	Ann Surg.	8.33	1	3	USA	3
CPC	Szűcs Ákos	3576	yes	no	1997	Ann Surg.	8.33	1	3	USA	3
CPC	Szűcs Ákos	3598	yes	no	1997	Ann Surg.	8.33	1	3	USA	3
CPC	Halász Adrienn	2950	yes	yes	2002	Ann Surg.	8.33	1	3	USA	3
CPC	Németh Balázs	992	yes	yes	2012	Ann. Surg	8.33	1	3	Japan	3
CPC	Németh Balázs	1435	yes	no	2010	Annals of Surgery	8.33	1	3	USA	3
EP	Pallagi Petra	2264	yes		1991	Ann Surg	8.33	1	3	USA	3
EP	Madácsy Tamara	1683	yes		1999	Ann Surg.	8.33	1	3	Spain	3
EP	Madácsy Tamara	1960	yes		1995	Ann Surg.	8.33	1	3	USA	3
EP	Bálint Emese	3697	yes		1956	Ann Surg.	8.33	1	3	USA	3
EP	Bálint Emese	3545	yes		1963	Ann Surg.	8.33	1	3	USA	3
CPC	Halász Adrienn	2328	yes	yes	2005	Ann Surg.	8.33	1	2	Italy	2
CPC	Szűcs Ákos	3093	yes	no	2001	Ann Surg.	8.33	1	2	USA	2
CPC	Szűcs Ákos	3409	yes	no	1999	Ann Surg.	8.33	1	2	USA	2
CPC	Halász Adrienn	2827	yes	yes	2003	Ann Surg.	8.33	1	2	Korea	2
CPC	Szűcs Ákos	3171	yes	no	2001	Ann Surg.	8.33	1	2	USA	2
EPC	Laczkó Dorottya	3109	yes		1985	Ann Surg	8.33	1	2	Japan	2
EPC	Ignáth Imre	2291	yes		2001	Ann Surg.	8.33	1	2	USA	2
EP	Pallagi Petra	2344	yes		1990	Ann Surg	8.33	1	2	Germany	2
EP	Fanczal Júlia	1433	yes		2001	Ann Surg.	8.33	1	2	Germany	2
EP	Madácsy Tamara	1667	yes		1999	Ann Surg.	8.33	1	2	Germany	2
EP	Madácsy Tamara	1699	yes		1998	Ann Surg.	8.33	1	2	Germany	2
EP	Madácsy Tamara	1728	yes		1998	Ann Surg.	8.33	1	2	USA	2
EP	Madácsy Tamara	1760	yes		1998	Ann Surg.	8.33	1	2	USA	2
EP	Bálint Emese	3219	yes		1973	Ann Surg.	8.33	1	2	USA	2
EP	Bálint Emese	3439	yes		1965	Ann Surg.	8.33	1	2	USA	2
EP	Bálint Emese	3576	yes		1962	Ann Surg.	8.33	1	2	Korea	2
EP	Bálint Emese	3645	yes		1959	Ann Surg. 1	8.33	1	2	USA	2
CPC	Izbéki Ferenc	3757	yes	no	1995	Ann Surg	8.33	1	1	Japan	1
CPC	Izbéki Ferenc	3786	yes	no	1995	Ann Surg	8.33	1	1	USA	1
CPC	Izbéki Ferenc	3864	yes	no	1994	Ann Surg	8.33	1	1	USA	1
CPC	Szűcs Ákos	3453	yes	no	1999	Ann Surg.	8.33	1	1	USA	1
CPC	Gódi Szilárd	303	yes	yes	2014	Ann Surg.	8.33	1	1	US	1
CPC	Szűcs Ákos	3356	yes	no	1999	Ann Surg.	8.33	1	1	USA	1
CPC	Izbéki Ferenc	3970	yes	no	1993	Ann Surgery	8.33	1	1	USA	1
EPC	Rakonczay Zoltán	1962	yes		2004	Ann Surg	8.33	1	1	USA	1
EPC	Ignáth Imre	2371	yes		2000	Ann Surg.	8.33	1	1	USA	1
EP	Madácsy Tamara	2232	yes		1991	Ann Surg	8.33	1	1	USA	1
EP	Madácsy Tamara	2247	yes		1991	Ann Surg	8.33	1	1	Germany	1
EP	Pallagi Petra	2938	yes		1980	Ann Surg	8.33	1	1	USA	1
EP	Pallagi Petra	2944	yes		1980	Ann Surg	8.33	1	1	UK	1
EP	Pallagi Petra	2971	yes			Ann Surg	8.33	1	1	USA	1
EP	Pallagi Petra	2984	yes		1979	Ann Surg	8.33	1	1	USA	1
EP	Madácsy Tamara	1925	yes		1995	Ann Surg.	8.33	1	1	USA	1
EP	Madácsy Tamara	2042	yes		1994	Ann Surg.	8.33	1	1	USA	1
EP	Pallagi Petra	2689	yes		1985	Ann Surg.	8.33	1	1	USA	1
EP	Pallagi Petra	2851	yes		1982	Ann Surg.	8.33	1	1	USA	1
EP	Pallagi Petra	2905	yes		1981	Ann Surg.	8.33	1	1	USA	1
EP	Bálint Emese	3353	yes		1967	Ann Surg.	8.33	1	1	Greece	1
EP	Bálint Emese	3459	yes		1964	Ann Surg.	8.33	1	1	Australia	1
EP	Bálint Emese	3531	yes		1963	Ann Surg.	8.33	1	1	USA	1
EP	Bálint Emese	3585	yes		1962	Ann Surg.	8.33	1	1	USA	1
EP	Bálint Emese	3590	yes		1962	Ann Surg.	8.33	1	1	Australia	1
EP	Bálint Emese	3637	yes		1960	Ann Surg.	8.33	1	1	USA	1
EP	Bálint Emese	3658	yes		1958	Ann Surg.	8.33	1	1	USA	1
EP	Bálint Emese	3764	yes		1921	Ann Surg.	8.33	1	1	Canada	1
EP	Madácsy Tamara	1530	yes		2000	Ann Surg.	8.33	1	1	USA	1
EP	Madácsy Tamara	1942	yes		1995	Ann Surg.	8.33	1	1	USA	1
EP	Bálint Emese	3553	yes		1963	Ann Surg.	8.33	1	1	Australia	1
EP	Bálint Emese	3090	yes		1976	Ann Surg. 1976	8.33	1	1	USA	1
CPC	Kui Balázs	1770	yes	no	2008	Ann Surg	8.33	1	1	USA
CPC	Gódi Szilárd	763	yes	no	2012	Ann Surg.	8.33	1	1	Germany
CPC	Németh Balázs	1254	yes	no	2010	Annals of Surgery	8.33	1	1	Netherlands
EP	Bálint Emese	3175	yes		1973	Ann Surg.	8.33	1	1	USA
EP	Bálint Emese	3522	yes		1964	Ann Surg.	8.33	1	1	USA
EP	Bálint Emese	3188	yes		1973	Ann Surg.	8.33	1	1	USA
CP	Illés Dóra	678	yes	no	2009	Ann Surg.	8.327	1	40	The Netherlands	40
CP	Demcsák Alexandra	1948	yes	no	1995	Ann Surg	8.327	1	16	The Netherlands	16
CP	Párniczky Andrea	703	yes	no	2009	Ann Surg	8.327	1	15	Netherland	15
CP	Párniczky Andrea	1358	yes	no	2003	Ann Surg.	8.327	1	5	France	5
CP	Párniczky Andrea	1145	yes	no	2005	Ann Surg	8.327	1	3	Germany	3
CP	Párniczky Andrea	1085	yes	no	2006	Ann Surg.	8.327	1	3	USA	3
CP	Pár Gabriella	2285	yes	no	1985	Ann Surg	8.327	1	2	USA	2
CP	Pár Gabriella	2086	yes	no	1993	Ann Surg	8.327	1	1	USA	1
CP	Illés Dóra	53	yes	no	2015	Ann Surg	8.327	1	1	India	1
CP	Illés Dóra	203	yes	no	2013	Ann Surg	8.327	1	1	Germany	1
CP	Illés Dóra	428	yes	no	2012	Ann Surg	8.327	1	1	Greece	1
CP	Párniczky Andrea	994	yes	no	2007	Ann Surg	8.327	1	1	Argentina	1
CP	Demcsák Alexandra	1546	yes	no	2000	Ann Surg	8.327	1	1	Switzerland	1
CP	Demcsák Alexandra	1570	yes	no	2000	Ann Surg	8.327	1	1	UK	1
CP	Demcsák Alexandra	1605	yes	no	2000	Ann Surg	8.327	1	1	USA	1
CP	Demcsák Alexandra	1712	yes	no	1998	Ann Surg	8.327	1	1	USA	1
CP	Pár Gabriella	2384	yes	no	1978	Ann Surg	8.327	1	1	USA	1
CP	Pár Gabriella	2405	yes	no	1976	Ann Surg	8.327	1	1	USA	1
CP	Pár Gabriella	2267	yes	no	1986	Ann surg	8.327	1	1	Sweden	1
CP	Párniczky Andrea	1005	yes	no	2006	Ann Surg.	8.327	1	1	Sweeden	1
CP	Pár Gabriella	2153	yes	no	1991	Ann surg.	8.327	1	1	Finland	1
CP	Pár Gabriella	2195	yes	no	1990	Ann. Surg	8.327	1	1	USA	1
CP	Demcsák Alexandra	1522	yes	no	2001	Ann Surg	8.327	1	1	Germany	1
CP	Demcsák Alexandra	1705	yes	no	1998	Ann Surg	8.327	1	1	Germany	1
CP	Demcsák Alexandra	1966	yes	no	1995	Ann Surg	8.327	1	1	Germany	1
CP	Demcsák Alexandra	2023	yes	no	1994	Ann Surg	8.327	1	1	USA	1
CP	Illés Dóra	637	yes	no	2010	Ann Surg	8.327	1	1	US
CP	Illés Dóra	427	yes	yes	2012	Thorax	8.29	1	7	The Netherlands	7
EPC	Balázs Anita	237	yes		2015	Cell Death Differ.	8.18	1	6	Germany	6
EPC	Rakonczay Zoltán	1531	yes		2008	Cell Death Differ	8.18	1	1	USA	1
EP	Tóth Emese	608	yes		2009	Diabetes	8.1	1	4	Canada	4
EPC	Balázs Anita	498	yes		2014	Theranostics.	8.02	1	5	USA	5
EPC	Laczkó Dorottya	3154	yes		1984	Environ Health Perspect.	7.98	1	1	USA	1
EPC	Laczkó Dorottya	3155	yes		1984	Environ Health Perspect.	7.98	1	1	UK	1
EP	Bálint Emese	3063	yes		1977	Environ Health Perspect.	7.98	1	1	USA	1
CP	Demcsák Alexandra	1628	yes	no	1999	Clin Chem	7.911	1	1	Italy	1
CP	Demcsák Alexandra	1754	yes	no	1998	Clin Chem	7.911	1	1	Germany	1
CPC	Szűcs Ákos	3353	yes	no	1999	Clin Chem.	7.91	1	2	Finland	2
EP	Pallagi Petra	2622	yes		1986	Clin Chem	7.91	1	2	USA	2
EPC	Maléth József	1476	yes		2008	Clin Gastroenterol Hepatol	7.9	1	3	USA	3
CPC	Halász Adrienn	2351	yes	yes	2005	Clin Gastroenterol Hepatol.	7.9	1	1	Germany
CP	Illés Dóra	477	yes	no	2011	Clin Gastroenterol Hepatol	7.896	1	37	Japan	37
CP	Párniczky Andrea	1139	yes	no	2005	Clin Gastroenterol Hepatol.	7.896	1	6	Japan	6
CP	Párniczky Andrea	1206	yes	no	2004	Clin Gastroenterol Hepatol.	7.896	1	5	Italy	5
CP	Illés Dóra	486	yes	no	2011	Clin Gastroenterol Hepatol	7.896	1	3	US	3
CP	Párniczky Andrea	937	yes	no	2007	Clin Gastroenterol Hepatol.	7.896	1	3	USA	3
CP	Párniczky Andrea	720	yes	no	2009	Clin Gastroenterol Hepatol	7.896	1	2	USA	2
CP	Illés Dóra	220	yes	yes	2014	Clin Gastroenterol Hepatol.	7.896	1	2	US	2
CP	Párniczky Andrea	901	yes	no	2007	Clin Gastroenterol Hepatol.	7.896	1	2	Japan	2
CP	Illés Dóra	291	yes	yes	2013	Clin Gastroenterol Hepatol	7.896	1	1	Australia	1
CP	Párniczky Andrea	1086	yes	no	2005	Clin Gastroenterol Hepatol	7.896	1	1	China	1
CP	Illés Dóra	454	yes	no	2012	Clin Gastroenterol Hepatol.	7.896	1	1	US	1
CP	Párniczky Andrea	864	yes	no	2008	Clin Gastroenterol Hepatol.	7.896	1	1	India	1
CP	Párniczky Andrea	1097	yes	no	2005	Clin Gastroenterol Hepatol.	7.896	1	1	USA
EPC	Maléth József	1225	yes		2010	J Control Release	7.71	1	6	Japan	6
EPC	Maléth József	1324	yes		2009	J Control Release	7.71	1	6	Japan	6
EPC	Maléth József	1201	yes		2010	J Control Release	7.71	1	5	Japan	5
EPC	Balázs Anita	227	yes		2015	J Control Release.	7.71	1	4	USA	4
EPC	Balázs Anita	131	yes		2015	PLoS Genet.	7.53	1	4	Canada	4
EPC	Maléth József	944	yes		2012	J Pathol	7.429	1	7	Germany	7
EP	Tóth Emese	486	yes		2011	J Pathol.	7.429	1	5	Spain	5
EP	Tóth Emese	648	yes		2009	J Pathol.	7.429	1	4	Belgium	4
EPC	Balázs Anita	369	yes		2014	J Pathol.	7.429	1	3	Netherlands	3
EP	Pallagi Petra	2832	yes		1982	Pathology.	7.429	1	3	Australia	3
EP	Tóth Emese	557	yes		2010	J Pathol.	7.429	1	2	Spain	2
EP	Fanczal Júlia	1109	yes		2004	J Pathol.	7.429	1	2	Belgium	2
EPC	Maléth József	1368	yes		2009	J Pathol	7.429	1	1	Yemen	1
EPC	Ignáth Imre	2481	yes		1998	J Pathol.	7.429	1	1	UK	1
EP	Fanczal Júlia	885	yes		2006	Antioxid Redox Signal	7.41	1	3	Japan	3
EPC	Maléth József	942	yes		2012	Antioxid Redox Signal.	7.41	1	1	USA	1
CPC	Kui Balázs	1987	yes	no	2007	Genet Med	7.33	1	1	Germany
CP	Demcsák Alexandra	1734	yes	no	1998	Intensive Care Med	7.21	1	16	The Netherlands	16
CP	Párniczky Andrea	1289	yes	no	2003	Intensive Care Med.	7.21	1	14	Spain	14
EP	Pallagi Petra	2444	yes		1989	Intensive Care Med	7.21	1	4	Finland	4
EP	Tóth Emese	316	yes		2013	Intensive Care Med.	7.21	1	4	Germany	4
EP	Fanczal Júlia	914	yes		2006	Intensive Care Med.	7.21	1	3	Switzerland	3
EP	Fanczal Júlia	1291	yes		2003	Intensive Care Med.	7.21	1	2	Germany	2
CP	Demcsák Alexandra	1766	yes	no	1998	Intensive Care Med	7.21	1	1	Spain	1
CP	Demcsák Alexandra	1801	yes	no	1997	Intensive Care Med	7.21	1	1	Finland	1
CP	Demcsák Alexandra	1879	yes	no	1996	Intensive Care Med	7.21	1	1	Germany	1
EP	Pallagi Petra	2458	yes		1989	Intensive Care Med	7.21	1	1	Austria	1
EP	Fanczal Júlia	1396	yes		2002	Intensive Care Med.	7.21	1	1	Germany	1
CPC	Kui Balázs	1944	yes	no	2007	Ann Oncol	7.04	1	17	Germany	17
CPC	Kui Balázs	1819	yes	yes	2008	Ann Oncol.	7.04	1	14	France	14
CPC	Kui Balázs	2096	yes	no	2007	Ann Oncol	7.04	1	13	Germany	13
CPC	Gódi Szilárd	838	yes	yes	2012	Ann Oncol.	7.04	1	12	France	12
CPC	Németh Balázs	1306	yes	no	2011	Annals of Oncology	7.04	1	11	USA	11
CPC	Gódi Szilárd	539	yes	yes	2013	Ann Oncol.	7.04	1	10	Germany	10
CPC	Németh Balázs	980	yes	no	2012	Ann Oncol.	7.04	1	10	Spain	10
CPC	Halász Adrienn	2954	yes	yes	2002	Ann Oncol.	7.04	1	10	France	10
CPC	Gódi Szilárd	848	yes	no	2012	Ann Oncol.	7.04	1	10	US	10
CPC	Halász Adrienn	2464	yes	yes	2005	Ann Oncol.	7.04	1	10	Greece	10
CPC	Halász Adrienn	2683	yes	yes	2004	Ann Oncol.	7.04	1	10	France	10
CPC	Halász Adrienn	2924	yes	yes	2002	Ann Oncol.	7.04	1	10	USA	10
CPC	Szűcs Ákos	3124	yes	no	2001	Ann Oncol.	7.04	1	9	France	9
CPC	Németh Balázs	1596	yes	no	2009	Annals of Oncology	7.04	1	9	Belgium	9
CPC	Szűcs Ákos	3188	yes	no	2000	Ann Oncol.	7.04	1	8	Germany	8
CPC	Szűcs Ákos	3196	yes	no	2000	Ann Oncol.	7.04	1	8	Germany	8
CPC	Halász Adrienn	2869	yes	yes	2003	Ann Oncol.	7.04	1	8	Italy	8
CPC	Szűcs Ákos	3301	yes	no	2000	Ann Oncol.	7.04	1	8	USA	8
CPC	Kui Balázs	2115	yes	no	2007	Ann Oncol.	7.04	1	7	France	7
CPC	Halász Adrienn	2990	yes	yes	2002	Ann Oncol.	7.04	1	7	USA	7
CPC	Németh Balázs	1590	yes	no	2009	Annals of Oncology	7.04	1	7	France	7
CPC	Kui Balázs	1794	yes	no	2008	Ann Oncol	7.04	1	6	USA	6
CPC	Kui Balázs	2234	yes	no	2006	Ann Oncol	7.04	1	6	USA	6
CPC	Kui Balázs	2148	yes	no	2007	Ann Oncol.	7.04	1	6	Germany	6
CPC	Halász Adrienn	2905	yes	yes	2002	Ann Oncol.	7.04	1	6	Spain	6
CPC	Szűcs Ákos	3478	yes	no	1998	Ann Oncol.	7.04	1	6	USA	6
CPC	Halász Adrienn	2838	yes	yes	2003	Ann Oncol.	7.04	1	6	USA	6
CPC	Halász Adrienn	2853	yes	yes	2003	Ann Oncol.	7.04	1	6	Greece	6
CPC	Kui Balázs	1961	yes	no	2008	Ann Oncol	7.04	1	5	USA	5
CPC	Gódi Szilárd	874	yes	no	2012	Ann Oncol.	7.04	1	5	US	5
CPC	Gódi Szilárd	840	yes	no	2012	Ann Oncol.	7.04	1	5	US	5
CPC	Szűcs Ákos	3314	yes	no	1999	Ann Oncol.	7.04	1	5	Italy	5
CPC	Halász Adrienn	2884	yes	yes	2003	Ann Oncol.	7.04	1	4	Austria	4
CPC	Szűcs Ákos	3164	yes	no	2001	Ann Oncol.	7.04	1	4	Greece	4
CPC	Szűcs Ákos	3596	yes	no	1997	Ann Oncol.	7.04	1	4	USA	4
CPC	Halász Adrienn	2776	yes	yes	2003	Ann Oncol.	7.04	1	4	UK	4
CPC	Szűcs Ákos	3089	yes	no	2001	Ann Oncol.	7.04	1	4	USA	4
CPC	Kui Balázs	2216	yes	no	2006	Ann Oncol	7.04	1	3	UK	3
CPC	Szűcs Ákos	3061	yes	no	2001	Ann Oncol.	7.04	1	3	UK	3
CPC	Szűcs Ákos	3213	yes	no	2000	Ann Oncol.	7.04	1	3	UK	3
CPC	Németh Balázs	1071	yes	no	2012	Annals of Oncology	7.04	1	3	UK	3
CPC	Kui Balázs	1727	yes	no	2009	Ann Oncol	7.04	1	2	Japan	2
CPC	Halász Adrienn	2839	yes	yes	2003	Ann Oncol.	7.04	1	2	Switzerland	2
CPC	Szűcs Ákos	3123	yes	no	2001	Ann Oncol.	7.04	1	2	USA	2
CPC	Szűcs Ákos	3580	yes	no	1997	Ann Oncol.	7.04	1	2	Austria	2
CPC	Halász Adrienn	2695	yes	yes	2004	Ann Oncol.	7.04	1	2	Greece	2
CPC	Szűcs Ákos	3214	yes	no	2000	Ann Oncol.	7.04	1	2	Italy	2
CPC	Szűcs Ákos	3302	yes	no	2000	Ann Oncol.	7.04	1	2	France	2
CPC	Izbéki Ferenc	3677	yes	no	1996	Ann Oncol	7.04	1	1	Sweden	1
CPC	Izbéki Ferenc	3706	yes	no	1996	Ann Oncol	7.04	1	1	USA	1
CPC	Izbéki Ferenc	3723	yes	no	1996	Ann Oncol	7.04	1	1	France	1
CPC	Izbéki Ferenc	3822	yes	no	1995	Ann Oncol	7.04	1	1	The Netherlands	1
CPC	Izbéki Ferenc	3841	yes	no	1995	Ann Oncol	7.04	1	1	Italy	1
CPC	Izbéki Ferenc	3907	yes	no	1994	Ann Oncol	7.04	1	1	USA	1
CPC	Izbéki Ferenc	3955	yes	no	1993	Ann Oncol	7.04	1	1	The Netherlands	1
CPC	Izbéki Ferenc	3972	yes	no	1993	Ann Oncol	7.04	1	1	France	1
CPC	Izbéki Ferenc	3990	yes	no	1993	Ann Oncol	7.04	1	1	Italy	1
CPC	Izbéki Ferenc	4064	yes	no	1991	Ann Oncol	7.04	1	1	Finland	1
CPC	Halász Adrienn	2989	yes	yes	2002	Ann Oncol.	7.04	1	1	USA	1
CPC	Szűcs Ákos	3566	yes	no	1997	Ann Oncol.	7.04	1	1	Denmark	1
CPC	Szűcs Ákos	3126	yes	no	2001	Radiology.	6.87	1	2	Japan	2
CPC	Szűcs Ákos	3127	yes	no	2001	Radiology.	6.87	1	2	USA	2
CPC	Németh Balázs	1350	yes	no	2010	Radiology	6.87	1	1	USA	1
CPC	Kui Balázs	2157	yes	no	2006	Radiology	6.87	1	1	Austria	1
CPC	Izbéki Ferenc	3796	yes	no	1995	Radiology	6.87	1	1	Sweden	1
CPC	Izbéki Ferenc	3797	yes	no	1995	Radiology	6.87	1	1	USA	1
CPC	Izbéki Ferenc	3853	yes	no	1994	Radiology	6.87	1	1	UK	1
CPC	Izbéki Ferenc	3983	yes	no	1993	Radiology	6.87	1	1	Germany	1
CPC	Izbéki Ferenc	4092	yes	no	1991	Radiology	6.87	1	1	Italy	1
CPC	Izbéki Ferenc	4166	yes	no	1988	Radiology	6.87	1	1	USA	1
CPC	Izbéki Ferenc	4257	yes	no	1980	Radiology	6.87	1	1	USA	1
CPC	Kui Balázs	1958	yes	no	2007	Radiology.	6.87	1	1	Japan	1
CPC	Halász Adrienn	2930	yes	yes	2002	Radiology.	6.87	1	1	Spain	1
CPC	Szűcs Ákos	3387	yes	no	1999	Radiology.	6.87	1	1	Japan	1
CPC	Szűcs Ákos	3427	yes	no	1999	Radiology.	6.87	1	1	Germany	1
CPC	Halász Adrienn	2393	yes	yes	2005	Radiology.	6.87	1	1	China	1
CPC	Halász Adrienn	2975	yes	yes	2002	Radiology.	6.87	1	1	Germany	1
CPC	Kui Balázs	1965	yes	no	2007	Radiology	6.87	1	1	France
CP	Pár Gabriella	2179	yes	no	1991	Radiology	6.867	1	1	Italy	1
CPC	Pár Gabriella	75	yes	yes	2015	Am J Clin Nutr	6.77	1	4	USA	4
CP	Illés Dóra	196	yes	yes	2014	Am J Clin Nutr	6.77	1	4	Canada	4
CP	Illés Dóra	57	yes	no	2015	Am J Clin Nutr	6.77	1	1	Sweden	1
EP	Pallagi Petra	2772	yes		1983	Diabetologia	6.67	1	3	Japan	3
EP	Tóth Emese	403	yes		2012	Diabetologia	6.67	1	1	Germany	1
EPC	Balázs Anita	332	yes		2014	Mol Cell Proteomics.	6.56	1	5	USA	5
EPC	Balázs Anita	703	yes		2013	Biosens Bioelectron.	6.41	1	4	Italy	4
EPC	Balázs Anita	75	yes		2015	Oncotarget.	6.36	1	8	USA	8
EPC	Balázs Anita	40	yes		2015	Oncotarget.	6.36	1	5	Japan	5
EPC	Balázs Anita	54	yes		2015	Oncotarget.	6.36	1	5	USA	5
EPC	Balázs Anita	151	yes		2015	Oncotarget.	6.36	1	4	Belgium	4
EP	Tóth Emese	327	yes		2013	Diabetes Obes Metab.	6.36	1	4	USA	4
EPC	Balázs Anita	1	yes		2015	Oncotarget	6.36	1	3	USA	3
EPC	Balázs Anita	24	yes		2015	Oncotarget.	6.36	1	3	Switzerland	3
EPC	Balázs Anita	50	yes		2015	Oncotarget.	6.36	1	3	Denmark	3
EPC	Balázs Anita	376	yes		2014	Oncotarget.	6.36	1	1	USA	1
EP	Tóth Emese	379	yes		2012	Aging Cell	6.34	1	5	USA	5
EP	Tóth Emese	476	yes		2011	Crit Care Med	6.31	1	6	Italy	6
EP	Tóth Emese	727	yes		2008	Crit Care Med	6.31	1	6	New Zealand	6
EP	Madácsy Tamara	1568	yes		2000	Crit Care Med.	6.31	1	4	Germany	4
EP	Madácsy Tamara	1733	yes		1998	Crit Care Med.	6.31	1	4	Germany	4
EP	Fanczal Júlia	1484	yes		2001	Crit Care Med.	6.31	1	3	Spain	3
CPC	Szűcs Ákos	3166	yes	no	2001	Crit Care Med.	6.31	1	2	Italy	2
EP	Madácsy Tamara	1564	yes		2000	Crit Care Med.	6.31	1	2	Brazil	2
EP	Madácsy Tamara	1716	yes		1998	Crit Care Med.	6.31	1	2	France	2
EP	Madácsy Tamara	1951	yes		1995	Crit Care Med.	6.31	1	2	Japan	2
EP	Madácsy Tamara	1992	yes		1994	Crit Care Med.	6.31	1	2	USA	2
CPC	Szűcs Ákos	3559	yes	no	1998	Crit Care Med.	6.31	1	1	Italy	1
EP	Fanczal Júlia	1118	yes		2004	Crit Care Med.	6.31	1	1	Netherland	1
EP	Fanczal Júlia	1363	yes		2002	Crit Care Med.	6.31	1	1	Switzerland	1
EP	Madácsy Tamara	1598	yes		2000	Crit Care Med.	6.31	1	1	Japan	1
EP	Fanczal Júlia	1479	yes		2001	Crit Care Med.	6.31	1	1	Japan	1
EPC	Balázs Anita	115	yes		2015	Oncoimmunology.	6.27	1	7	Germany	7
CPC	Pár Gabriella	44	yes	no	2015	Oncoimmunology	6.27	1	3	Germany	3
EPC	Balázs Anita	162	yes		2015	Oncoimmunology.	6.27	1	3	Germany	3
EPC	Balázs Anita	447	yes		2014	Oncoimmunology.	6.27	1	2	Sweden	2
CPC	Gódi Szilárd	408	yes	yes	2013	Oncoimmunology	6.27	1	1	Japan	1
CP	Pár Gabriella	2334	yes	no	1981	Mayo Clin Proc	6.26	1	1	USA	1
EP	Fanczal Júlia	813	yes		2007	Mol Ther.	6.23	1	6	USA	6
CPC	Németh Balázs	1517	yes	no	2010	Molecular Therapy	6.23	1	4	USA	4
EPC	Rakonczay Zoltán	1828	yes		2006	Mol Ther	6.23	1	4	USA	4
CPC	Kui Balázs	1841	yes	no	2008	Mol Ther	6.23	1	3	USA	3
EPC	Maléth József	1381	yes		2009	Mol Ther	6.23	1	3	Spain	3
EPC	Rakonczay Zoltán	1726	yes		2006	Mol Ther	6.23	1	2	France	2
CPC	Pár Gabriella	127	yes	no	2015	Mol Ther	6.23	1	1	France	1
EPC	Rakonczay Zoltán	1563	yes		2008	Mol Ther	6.23	1	1	France	1
CPC	Szűcs Ákos	3231	yes	no	2000	J Clin Endocrinol Metab.	6.21	1	3	USA	3
CPC	Szűcs Ákos	3313	yes	no	1999	J Clin Endocrinol Metab.	6.21	1	3	USA	3
CPC	Németh Balázs	1017	yes	no	2011	J Clin Endocrinol Metab	6.21	1	2	USA	2
CPC	Szűcs Ákos	3079	yes	no	2001	J Clin Endocrinol Metab.	6.21	1	2	USA	2
CP	Párniczky Andrea	1287	yes	no	2003	J Clin Endocrinol Metab	6.21	1	2	Denmark	2
EPC	Rakonczay Zoltán	1576	yes		2007	Mod Pathol	6.19	1	4	USA	4
EPC	Balázs Anita	147	yes		2015	J Nucl Med.	6.16	1	5	Switzerland	5
CPC	Kui Balázs	1759	yes	no	2008	J Nucl Med	6.16	1	3	Switzerland	3
CPC	Szűcs Ákos	3357	yes	no	1999	J Nucl Med.	6.16	1	3	Japan	3
EPC	Rakonczay Zoltán	1513	yes		2008	J Nucl Med	6.16	1	3	Japan	3
CPC	Szűcs Ákos	3557	yes	no	1998	J Nucl Med.	6.16	1	2	USA	2
EPC	Maléth József	1341	yes		2009	J Nucl Med	6.16	1	2	Switzerland	2
EPC	Laczkó Dorottya	3401	yes		1979	J Nucl Med.	6.16	1	2	USA	2
CPC	Izbéki Ferenc	3804	yes	no	1995	J Nucl Med	6.16	1	1	Belgium	1
CP	Illés Dóra	111	yes	no	2014	J Nucl Med	6.16	1	1	India	1
EPC	Rakonczay Zoltán	1803	yes		2006	J Nucl Med	6.16	1	1	USA	1
EPC	Balázs Anita	577	yes		2013	Lab Chip.	6.12	1	6	USA	6
CPC	Izbéki Ferenc	3908	yes	no	1994	J Intern Med	6.06	1	1	Denmark	1
CP	Demcsák Alexandra	2038	yes	no	1994	J Infect Dis	6	1	6	USA	6
EP	Bálint Emese	3765	yes		1920	Can Med Assoc J.	5.96	1	1	Canada
EP	Tóth Emese	570	yes		2009	Anesthesiology.	5.88	1	3	Germany	3
EP	Madácsy Tamara	1904	yes		1995	Anesthesiology.	5.88	1	3	USA	3
CPC	Izbéki Ferenc	4041	yes	no	1992	Anestesiology	5.88	1	2	Italy	2
EP	Fanczal Júlia	1292	yes		2003	Anesthesiology.	5.88	1	2	USA	2
EPC	Ignáth Imre	2543	yes		1997	Cell Mol Life Sci.	5.81	1	1	Japan	1
EP	Tóth Emese	229	yes		2014	Free Radic Biol Med.	5.74	1	8	Spain	8
EP	Madácsy Tamara	1824	yes		1997	Free Radic Biol Med.	5.74	1	2	Spain	2
EP	Madácsy Tamara	1762	yes		1998	Free Radical Biol Med.	5.74	1	2	Germany	2
CP	Demcsák Alexandra	1707	yes	no	1998	Aliment Pharmacol Ther	5.727	1	11	Hungary	11
CP	Demcsák Alexandra	1482	yes	no	2001	Aliment Pharmacol Ther	5.727	1	10	Italy	10
CP	Pár Gabriella	2192	yes	no	1990	Aliment Pharmacol Ther	5.727	1	2	UK	2
CP	Illés Dóra	363	yes	yes	2012	Aliment Pharmacol Ther	5.727	1	1	India	1
CP	Demcsák Alexandra	1545	yes	no	2000	Aliment Pharmacol Ther	5.727	1	1	Germany	1
CP	Pár Gabriella	2134	yes	no	1992	Aliment Pharmacol Ther	5.727	1	1	UK	1
CP	Párniczky Andrea	762	yes	no	2009	Aliment Pharmacol Ther.	5.727	1	1	India	1
CP	Párniczky Andrea	776	yes	no	2008	Aliment Pharmacol Ther.	5.727	1	1	India	1
CP	Párniczky Andrea	1142	yes	no	2005	Aliment Pharmacol Ther.	5.727	1	1	Spain	1
CP	Demcsák Alexandra	1897	yes	no	1996	Aliment Pharmacol Ther	5.727	1	1	Denmark	1
CP	Demcsák Alexandra	1653	yes	no	1999	Aliment Pharmacol Ther	5.727	1	1	Germany
CPC	Kui Balázs	2111	yes	no	2006	Mol Cancer Ther.	5.68	1	8	USA	8
EPC	Rakonczay Zoltán	2149	yes		2002	Mol Cancer Ther	5.68	1	5	Canada	5
EPC	Balázs Anita	543	yes		2013	Mol Cancer Ther.	5.68	1	5	USA	5
CPC	Németh Balázs	1303	yes	no	2010	Molecular Cancer Therapy	5.68	1	4	USA	4
EPC	Rakonczay Zoltán	1546	yes		2007	Mol Cancer Ther	5.68	1	4	USA	4
EPC	Balázs Anita	261	yes		2015	Mol Cancer Ther.	5.68	1	4	China	4
EPC	Balázs Anita	740	yes		2012	Mol Cancer Ther.	5.68	1	3	USA	3
EPC	Maléth József	744	yes		2012	Mol Cancer Ther.	5.68	1	3	USA	3
EPC	Rakonczay Zoltán	1652	yes		2007	Mol Cancer Ther	5.68	1	2	USA	2
EPC	Balázs Anita	674	yes		2013	Mol Cancer Ther.	5.68	1	2	USA	2
EPC	Maléth József	1303	yes		2009	Mol Cancer Ther	5.68	1	2	USA	2
EPC	Rakonczay Zoltán	1667	yes		2007	Mol Cancer Ther	5.68	1	1	The Netherlands	1
EPC	Maléth József	1144	yes		2010	Mol Cancer Ther	5.68	1	1	USA	1
EPC	Balázs Anita	15	yes		2015	Pancreas	5.67	1	11	Italy	11
EPC	Balázs Anita	446	yes		2014	Pancreas.	5.67	1	6	Korea	6
EPC	Maléth József	1084	yes		2011	Pancreas	5.67	1	5	Spain	5
EPC	Rakonczay Zoltán	1506	yes		2008	Pancreas	5.67	1	5	USA	5
EPC	Maléth József	1171	yes		2010	Pancreas	5.67	1	4	USA	4
EPC	Rakonczay Zoltán	1902	yes		2005	Pancreas	5.67	1	4	United Kingdom	4
EPC	Balázs Anita	235	yes		2015	Pancreas.	5.67	1	4	Italy	4
EPC	Balázs Anita	569	yes		2013	Pancreas.	5.67	1	4	Germany	4
EPC	Maléth József	1009	yes		2011	Pancreas	5.67	1	3	Mexico	3
EPC	Maléth József	1083	yes		2011	Pancreas	5.67	1	3	USA	3
EPC	Maléth József	1438	yes		2009	Pancreas	5.67	1	3	Brazil	3
EPC	Rakonczay Zoltán	1495	yes		2008	Pancreas	5.67	1	3	Italy	3
EPC	Rakonczay Zoltán	1950	yes		2004	Pancreas	5.67	1	3	Germany	3
EPC	Rakonczay Zoltán	1963	yes		2004	Pancreas	5.67	1	3	Japan	3
EPC	Rakonczay Zoltán	2119	yes		2003	Pancreas	5.67	1	3	China	3
EPC	Balázs Anita	83	yes		2015	Pancreas.	5.67	1	3	USA	3
EPC	Ignáth Imre	2653	yes		1995	Pancreas.	5.67	1	3	Japan	3
EPC	Ignáth Imre	2803	yes		1992	Pancreas.	5.67	1	3	Japan	3
EPC	Rakonczay Zoltán	1505	yes		2008	Pancreas	5.67	1	2	Germany	2
EPC	Rakonczay Zoltán	1765	yes		2006	Pancreas	5.67	1	2	The Netherlands	2
EPC	Rakonczay Zoltán	1983	yes		2004	Pancreas	5.67	1	2	China	2
EPC	Rakonczay Zoltán	2133	yes		2003	Pancreas	5.67	1	2	Germany	2
EPC	Ignáth Imre	2584	yes		1996	Pancreas.	5.67	1	2	Japan	2
EPC	Ignáth Imre	2626	yes		1996	Pancreas.	5.67	1	2	France	2
EPC	Ignáth Imre	2751	yes		1993	Pancreas.	5.67	1	2	Sweden	2
EPC	Ignáth Imre	2811	yes			Pancreas.	5.67	1	2	USA	2
EPC	Ignáth Imre	2900	yes		1990	Pancreas.	5.67	1	2	USA	2
EPC	Laczkó Dorottya	2972	yes		1989	Pancreas.	5.67	1	2	USA	2
EPC	Maléth József	1273	yes		2009	Pancreas	5.67	1	1	Germany	1
EPC	Rakonczay Zoltán	1579	yes		2007	Pancreas	5.67	1	1	Japan	1
EPC	Rakonczay Zoltán	1769	yes		2006	Pancreas	5.67	1	1	China	1
EPC	Rakonczay Zoltán	1838	yes		2005	Pancreas	5.67	1	1	USA	1
EPC	Rakonczay Zoltán	1949	yes		2004	Pancreas	5.67	1	1	United Kingdom	1
EPC	Laczkó Dorottya	3011	yes		1988	Pancreas	5.67	1	1	USA	1
EPC	Laczkó Dorottya	3079	yes		1986	Pancreas	5.67	1	1	USA	1
EPC	Laczkó Dorottya	3088	yes		1986	Pancreas	5.67	1	1	USA	1
EPC	Laczkó Dorottya	3094	yes		1986	Pancreas	5.67	1	1	Japan	1
EPC	Balázs Anita	536	yes		2013	Pancreas.	5.67	1	1	Japan	1
EPC	Balázs Anita	561	yes		2013	Pancreas.	5.67	1	1	China	1
EPC	Ignáth Imre	2317	yes		2001	Pancreas.	5.67	1	1	USA	1
EPC	Ignáth Imre	2587	yes		1996	Pancreas.	5.67	1	1	japan	1
EPC	Balázs Anita	313	yes		2014	Cancer Lett.	5.62	1	10	USA	10
EPC	Maléth József	851	yes		2012	Cancer Lett.	5.62	1	5	USA	5
EPC	Maléth József	1363	yes		2009	Cancer Lett	5.62	1	4	China	4
EPC	Balázs Anita	41	yes		2015	Cancer Lett.	5.62	1	4	USA	4
EPC	Balázs Anita	259	yes		2015	Cancer Lett.	5.62	1	4	USA	4
EPC	Balázs Anita	135	yes		2015	Cancer Lett.	5.62	1	3	Japan	3
EPC	Balázs Anita	219	yes		2015	Cancer Lett.	5.62	1	3	France	3
EPC	Rakonczay Zoltán	2146	yes		2003	Cancer Lett	5.62	1	2	Japan	2
EPC	Rakonczay Zoltán	2188	yes		2002	Cancer Lett	5.62	1	2	Japan	2
EPC	Laczkó Dorottya	3037	yes		1987	Cancer Lett.	5.62	1	2	USA	2
EPC	Laczkó Dorottya	3424	yes		1979	Cancer Lett.	5.62	1	2	USA	2
EPC	Laczkó Dorottya	3425	yes		1979	Cancer Lett.	5.62	1	2	Japan	2
EPC	Rakonczay Zoltán	1805	yes		2006	Cancer Lett	5.62	1	1	Japan	1
EPC	Rakonczay Zoltán	1893	yes		2005	Cancer Lett	5.62	1	1	USA	1
EPC	Rakonczay Zoltán	1922	yes		2005	Cancer Lett	5.62	1	1	Japan	1
EPC	Laczkó Dorottya	3301	yes		1981	Cancer Lett	5.62	1	1	USA	1
EPC	Balázs Anita	617	yes		2013	Cancer Lett.	5.62	1	1	China	1
EPC	Laczkó Dorottya	3097	yes		1985	Cancer Lett.	5.62	1	1	UK	1
EPC	Laczkó Dorottya	3182	yes		1983	Cancer Lett.	5.62	1	1	Japan	1
EPC	Laczkó Dorottya	3267	yes		1982	Cancer Lett.	5.62	1	1	USA	1
[truncated: 6,834 more rows]

## Sheet: Results
All articles in the benign and malignant GI disease categories
reflux	52925					Clinical trial pancreatitis
oesophagitis	16404					regsitered	73
Barett syndrome	7570					not registered	996
gastritis	26415					all	1069
IBS	10384
IBD	79226					registered multinational-multicenter	4
hepatitis	211103
pancreatitis	58211					share of registered trials	0.0682881
oesophageal cancer	51562					out of reg trials multinational-multicenter	0.0547945
gastric cancer	109296
liver cancer	209724
colon cancer	112720
pancreatic cancer	78853
diabetes	529932
TOTAL	1554325

## Sheet: Fig 1-2AB
GENERAL OVERVIEW
																				A										B
PubMed no of publications*	reflux	oesophagitis	Barett syndrome	gastritis	UPPER GI TRACT	inflammatory bowel disease IBD	irritable bowel syndrome IBS	LOWER GI TRACT	HEPATITIS	PANCREATITIS			PANCREATITIS	UPPER GI TRACT	LOWER GI TRACT	HEPATITIS																										PANCREATITIS	UPPER GI TRACT	LOWER GI TRACT	HEPATITIS	All benign diseases	Share of pancreatitis	Share of Upper GI	Share of Lower GI
1965	134	73	1	175	383	10	3	13	917	454		1965	454	383	13	917																									1965	454	383	13	917	1767	0.256933	0.216752	0.0073571
1970	282	93	1	239	615	35	1	36	1384	568		1970	568	615	36	1384																									1970	568	615	36	1384	2603	0.21821	0.236266	0.0138302
1975	468	126	6	264	864	115	8	123	1980	667		1975	667	864	123	1980																									1975	667	864	123	1980	3634	0.183544	0.237755	0.033847
1980	495	181	11	245	932	221	23	244	1834	796		1980	796	932	244	1834																									1980	796	932	244	1834	3806	0.209143	0.244877	0.0641093
1985	723	249	55	325	1352	319	65	384	2359	928		1985	928	1352	384	2359																									1985	928	1352	384	2359	5023	0.18475	0.269162	0.0764483
1990	889	294	60	531	1774	511	103	614	3234	1003		1990	1003	1774	614	3234																									1990	1003	1774	614	3234	6625	0.151396	0.267774	0.0926792
1995	1004	327	101	622	2054	850	98	948	4708	1027		1995	1027	2054	948	4708																									1995	1027	2054	948	4708	8737	0.117546	0.235092	0.108504
2000	1483	389	267	691	2830	1305	197	1502	5246	1217		2000	1217	2830	1502	5246																									2000	1217	2830	1502	5246	10795	0.112737	0.262158	0.139138
2005	1805	502	392	718	3417	1872	455	2327	6682	1461		2005	1461	3417	2327	6682																									2005	1461	3417	2327	6682	13887	0.105206	0.246057	0.167567
2010	1926	528	354	669	3477	2780	608	3388	7432	1804		2010	1804	3477	3388	7432																									2010	1804	3477	3388	7432	16101	0.112043	0.215949	0.210422
2015	2211	689	265	699	3864	4121	855	4976	10142	2272		2015	2272	3864	4976	10142																									2015	2272	3864	4976	10142	21254	0.106898	0.181801	0.234121
																																									2015/1965	5.00441	10.0888	382.769	11.06	12.0283
	pancreas cancer	liver cancer	colon cancer	stomach cancer	esophageal cancer							pancreas cancer	gastric cancer	esophageal cancer	colon cancer	liver cancer
1965	253	720	309	621	223						1965	253	618	223	309	720
1970	423	1422	449	824	325						1970	423	824	325	449	1422				C											D
1975	568	1907	827	874	329						1975	568	883	329	827	1907
1980	697	2130	960	956	474						1980	697	986	474	960	2130																										pancreas cancer	liver cancer	colon cancer	gastric cancer	esophageal cancer	all GI cancers	pancreatic cancer	liver cancer
1985	936	2877	1691	1377	654						1985	936	1439	654	1691	2877																									1965	253	720	309	618	223	2123	0.119171	0.339143
1990	1196	3764	1827	1628	789						1990	1196	1628	789	1827	3764																									1970	423	1422	449	824	325	3443	0.122858	0.413012
1995	1287	4035	2272	1726	886						1995	1287	1738	886	2272	4035																									1975	568	1907	827	883	329	4514	0.125831	0.422463
2000	1684	4684	2835	1965	1191						2000	1684	2282	1191	2835	4684																									1980	697	2130	960	986	474	5247	0.132838	0.405946
2005	2352	6123	3531	2691	1586						2005	2352	3069	1586	3531	6123																									1985	936	2877	1691	1439	654	7597	0.123207	0.378702
2010	3345	7361	4307	3111	1756						2010	3345	3626	1756	4307	7361																									1990	1196	3764	1827	1628	789	9204	0.129944	0.408953
2015	5012	9404	5330	2648	2757						2015	5012	5709	2757	5330	9404																									1995	1287	4035	2272	1738	886	10218	0.125954	0.394891
																																									2000	1684	4684	2835	2282	1191	12676	0.132849	0.369517
																																									2005	2352	6123	3531	3069	1586	16661	0.141168	0.367505
																																									2010	3345	7361	4307	3626	1756	20395	0.164011	0.360922
																																									2015	5012	9404	5330	5709	2757	28212	0.177655	0.333333
																																									2015/1965	19.8103	13.0611	17.2492	9.23786	12.3632	13.2887	1.49076	0.98287
													PANCREATITIS	PANCREATIC CANCER	DIABETES
												1965	454	253	1796					E											F
												1970	568	423	2531
												1975	667	568	2582																												PANCREATITIS	PANCREATIC CANCER	DIABETES	All
												1980	796	697	3621																											1965	454	253	1796	2503	0.181382	0.101079	0.717539
												1985	928	936	4746																											1970	568	423	2531	3522	0.161272	0.120102	0.718626
												1990	1003	1196	6708																											1975	667	568	2582	3817	0.174745	0.148808	0.676447
												1995	1027	1287	7652																											1980	796	697	3621	5114	0.155651	0.136293	0.708056
												2000	1217	1684	10786																											1985	928	936	4746	6610	0.140393	0.141604	0.718003
												2005	1461	2352	17491																											1990	1003	1196	6708	8907	0.112608	0.134276	0.753116
												2010	1804	3345	24226																											1995	1027	1287	7652	9966	0.10305	0.129139	0.767811
												2015	2272	5012	37475																											2000	1217	1684	10786	13687	0.0889165	0.123036	0.788047
																																										2005	1461	2352	17491	21304	0.0685787	0.110402	0.82102
																																										2010	1804	3345	24226	29375	0.0614128	0.113872	0.824715
																																										2015	2272	5012	37475	44759	0.0507607	0.111977	0.837262
[truncated: 3 more columns]

## Sheet: Fig 2C
Fig 2 C
																	Number of Journals
																1980	38
																1990	66																All	1990-2015							E-PC	USA	Japan	China	Germany	Italy	UK	France	Spain
																2000	119															USA	0.26845	0.296682							2010	41	5	3	14	4	6	0	3
																2010	150															Japan	0.104327	0.104659							2011	39	5	5	15	4	2	2	4
																2015	204															China	0.10193	0.071832							2012	39	8	6	13	3	4	3	2
																																Germany	0.0638325	0.12372							2013	64	4	20	23	8	6	5	3
																																Italy	0.0582818	0.0686551							2014	73	7	27	30	14	12	5	7
																																UK	0.0481897	0.0525944							2015	86	8	22	36	35	27	11	11
																																France	0.0319162	0.0365337
	all articles	E-P	E-PC	P-CT	PC-CT																	all articles	USA	Japan+China	7 European countries							Spain	0.0273748	0.0335334
1990	108	65	26	5	12																1990	108	28	10	18							The Netherlands	0.0220764	0.0291211
1991	97	42	17	14	24																1991	97	25	4	35							Sweden	0.0219503	0.0217084
1992	99	35	23	12	29																1992	99	29	13	30
1993	106	39	16	13	38																1993	106	31	16	26
1994	121	33	13	36	39																1994	121	33	10	38
1995	159	60	20	36	43																1995	159	41	20	51
1996	132	46	24	21	41																1996	132	35	19	38
1997	189	52	27	42	68																1997	189	52	21	57
1998	182	47	21	37	77																1998	182	48	23	64
1999	196	43	27	30	96																1999	196	35	30	65
2000	211	54	30	34	93																2000	211	44	33	74
2001	202	44	41	33	84																2001	202	56	26	92
2002	194	53	37	27	77																2002	194	52	40	68
2003	198	42	42	42	72																2003	198	48	27	75
2004	205	37	60	32	76																2004	205	55	34	84
2005	260	42	71	39	108																2005	260	73	52	80
2006	236	50	64	30	92																2006	236	76	42	85
2007	285	67	82	47	89																2007	285	84	57	100
2008	282	57	79	48	98																2008	282	96	51	82
2009	266	37	81	58	90																2009	266	83	48	90
2010	268	52	73	50	93																2010	268	83	54	98
2011	291	55	66	64	106																2011	291	102	52	111
2012	302	53	68	78	103																2012	302	103	62	97
2013	312	58	123	58	73																2013	312	101	85	115
2014	384	58	147	64	115																2014	384	140	91	185
2015	381	88	205	37	51																2015	381	128	80	215
Total	5666	1309	1483	987	1887																Total	5666	1681	1000	2073
Countries	CP	CPC	EP	EPC	all articles per country
USA	170	669	437	852	2128
Germany	105	216	281	225	827
Japan	79	285	237	207	808
China	134	68	162	142	506
Italy	68	215	65	114	462
UK	61	116	92	113	382
France	32	123	45	53	253
Spain	53	49	68	47	217
Sweden	20	50	68	37	175
The Netherlands	50	54	28	42	174
Russia	45	10	91	7	153
Poland	27	25	74	19	145
Canada	9	56	24	52	141
Switzerland	14	41	33	44	132
Finland	27	16	78	6	127
Hungary	29	21	51	25	126
Turkey	13	12	90	5	120
Korea	23	50	12	15	100
Belgium	11	40	19	20	90
Greece	20	46	7	13	86
Australia	9	27	14	29	79
Denmark	28	15	17	12	72
Austria	2	33	22	13	70
India	31	7	21	6	65
Brasil	4	9	41	9	63
Israel	5	13	12	10	40
Taiwan	7	20	9	4	40
Norway	4	19	11	4	38
Czech Republic	7	4	9	10	30
Argentina	2	3	13	7	25
South Africa	6	5	8	2	21
Egypt	2	4	3	7	16
New Zealand	4	2	8	1	15
[truncated: 57 more columns]

## Sheet: Fig 3
A All published articles/continent								B All published articles/countries
Continent	all articles per continent	CP	CPC	EP	EPC	share of articles per continent		USA	2128	0.26845
Europe	3791	653	1124	1179	835	0.478239		Germany	827	0.104327
North America	2284	188	726	461	909	0.288129		Japan	808	0.10193
Asia	1617	289	456	463	409	0.203986		China	506	0.0638325
South America	99	14	13	55	17	0.012489		Italy	462	0.0582818
Oceania	94	13	29	22	30	0.0118582		UK	382	0.0481897
Africa	42	9	10	12	11	0.00529835		France	253	0.0319162
Total	7927	1166	2358	2192	2211	1		Spain	217	0.0273748
								Sweden	175	0.0220764
								The Netherlands	174	0.0219503
								Russia	153	0.0193011
								Poland	145	0.0182919
								Canada	141	0.0177873
								Switzerland	132	0.0166519
								Finland	127	0.0160212
								Hungary	126	0.015895
								Turkey	120	0.0151381
								Korea	100	0.0126151
								Belgium	90	0.0113536
								Greece	86	0.010849
								Australia	79	0.00996594
								Denmark	72	0.00908288
								Austria	70	0.00883058
								India	65	0.00819982
								Brasil	63	0.00794752
								Israel	40	0.00504605
								Taiwan	40	0.00504605
								Norway	38	0.00479374
								Czech Republic	30	0.00378453
								Argentina	25	0.00315378
								South Africa	21	0.00264917
								Ukraine	20	0.00252302
								Romania	19	0.00239687
								Ireland	18	0.00227072
								Egypt	16	0.00201842
								New Zealand	15	0.00189227
								Iran	12	0.00151381
								Bulgaria	12	0.00151381
								Singapore	11	0.00138766
								Mexico	11	0.00138766
								Lithuania	9	0.00113536
								Yemen	9	0.00113536
								Thailand	8	0.00100921
								Croatia	5	0.000630756
								Lebanon	5	0.000630756
								Portugal	5	0.000630756
								Chile	5	0.000630756
								Latvia	4	0.000504605
								Slovakia	4	0.000504605
								Serbia	4	0.000504605
								Malaysia	4	0.000504605
								Puerto Rico	3	0.000378453
								Libya	3	0.000378453
								Saudi Arabia	3	0.000378453
								Slovenia	2	0.000252302
								Bosnia-Hercegovina	2	0.000252302
								Hong Kong	2	0.000252302
								Belarus	2	0.000252302
								Peru	2	0.000252302
								Venezuela	2	0.000252302
								Philippines	2	0.000252302
								Iceland	1	0.000126151
								Luxembourg	1	0.000126151
								Cyprus	1	0.000126151
								Trinidad	1	0.000126151
								Armenia	1	0.000126151
								Republic of Moldova	1	0.000126151
								Azerbaijan	1	0.000126151
								Cuba	1	0.000126151
								Kazakhstan	1	0.000126151
								Malawi	1	0.000126151
								Iraq	1	0.000126151
								Colombia	1	0.000126151
								Ethiopia	1	0.000126151
									7927

## Sheet: Fig 4
A						B
No	Countries	All articles				No	Countries	Articles per 10 miilion
1	USA	2128	0.26845			1	Finland	232.576
2	Germany	827	0.104327			2	Sweden	180.526
3	Japan	808	0.10193			3	Switzerland	160.221
4	China	506	0.0638325	0.538539		4	Denmark	127.17
5	Italy	462	0.0582818			5	Hungary	127.126
6	UK	382	0.0481897			6	The Netherlands	103.3
7	France	253	0.0319162			7	Germany	100.167
8	Spain	217	0.0273748			8	Austria	81.7971
9	Sweden	175	0.0220764			9	Belgium	80.4763
10	The Netherlands	174	0.0219503			10	Greece	77.2976
11	Russia	153	0.0193011			11	Italy	75.5615
12	Poland	145	0.0182919			12	Norway	73.8891
13	Canada	141	0.0177873			13	USA	65.4512
14	Switzerland	132	0.0166519			14	Japan	63.7133
15	Finland	127	0.0160212			15	UK	59.8335
16	Hungary	126	0.015895
	All articles	7927

## Sheet: Fig 5
A All regsitered trials						B Registered Trials/10M
No	Countries	All registered trials				No	Countries	Registered trials per 10 million
1	USA	122	0.206081			1	The Netherlands	18.9976
2	Germany	69	0.116554			2	Hungary	16.143
3	Japan	53	0.089527			3	Denmark	15.8962
4	Italy	48	0.0810811	0.493243		4	Sweden	14.4421
5	UK	36	0.0608108			5	Belgium	13.4127
6	The Netherlands	32	0.0540541			6	Greece	12.5833
7	France	29	0.0489865			7	Switzerland	12.138
8	Canada	18	0.0304054			8	Germany	8.35736
9	Hungary	16	0.027027			9	Austria	8.17971
10	Belgium	15	0.0253378			10	Italy	7.85055
11	Spain	14	0.0236486			11	Norway	7.7778
12	Sweden	14	0.0236486			12	Finland	7.32521
13	Greece	14	0.0236486			13	Israel	6.31351
14	Switzerland	10	0.0168919			14	UK	5.63876
15	Australia	10	0.0168919			15	Canada	5.01794
	All registered trials	592

## Sheet: Fig 6
A								Fig 6
No.	Countries	Average IF			Countries	no. of articles with IF	average IF	SE
1	South Africa	10.4	10.39		South Africa	20	10.3915	4.07145
2	Canada	9.1	9.12894		Canada	141	9.12894	0.913679
3	The Netherlands	9.0	8.97799		The Netherlands	170	8.97799	0.898153
4	Austria	8.7	8.71		Austria	65	8.71045	1.25541
5	France	8.4	8.40719		France	223	8.40719	0.733528
6	Australia	8.3	8.34		Australia	76	8.33989	1.03412
7	UK	8.3	8.29648		UK	362	8.29648	0.480037
8	Czech Republic	8.2	8.21		Czech Republic	27	8.20833	2.36645
9	Switzerland	7.8	7.8053		Switzerland	128	7.8053	0.79141
10	Belgium	7.8	7.77		Belgium	83	7.76631	1.17395
11	Spain	7.05062			Spain	203	7.05062	0.678763
12	Greece	6.74			Greece	81	6.74096	1.12898
13	USA	6.63005			USA	2003	6.63005	0.133884
14	Denmark	6.46			Denmark	64	6.46008	1.1479
15	Sweden	6.21287			Sweden	144	6.21287	0.717421
					Italy	406	6.17012	0.424279
					Germany	762	6.0348	0.257346
					Singapore	11	5.85636	1.36607
					Hungary	88	5.84123	1.01163
					Israel	40	5.67885	0.868561
					Argentina	17	5.30729	1.07416
					Finland	110	4.99597	0.731048
					India	51	4.93661	1.11573
					New Zealand	14	4.837	1.23326
					Ireland	13	4.774	0.564593
					Korea	95	4.46299	0.364471
					Norway	33	4.45606	0.604848
					Japan	653	4.24198	0.172818
					Taiwan	34	4.09041	0.538037
					Poland	92	4.06505	0.752588
					Romania	13	3.74692	0.499953
					China	410	3.31538	0.12282
					Egypt	15	3.12493	0.437239
					Brasil	46	3.09878	0.50087
					Mexico	11	2.59864	0.458113
					Russia	65	2.48589	0.913734
					Turkey	110	2.2246	0.179754

## Sheet: Fig 7
Fig 7		number of articles	average IF	SE		Excluded							NUMBER OF ARTICLES
single centre	single nation	2257	4.652	0.107		no IF (0,00)					IF category		single center	2-5 centers	multicenter
2-5 small number of centres	single nation	2077	4.786	0.098		no information on no. of centres						above 10	197	155	126
	2-5 small number of nations	566	5.451	0.206								between 5-10	441	734	278
multicentre	single nation	458	7.094	0.377								between 2-5	1138	1378	294
	2-5 small number of nations	248	8.465	0.525								under 2	1055	686	76
	multinational	42	19.278	2.552		4792
Total articles analysed		5648				0.848442	single nation
													NUMBER OF ARTICLES
											IF category		single nation	2-5 nations	multinational
												above 10	366	87	25
												between 5-10	1170	273	10
												between 2-5	2415	389	6
												under 2	1686	129	2
		number of articles	average IF	SE
single centre	single nation	2257	4.65	0.11		4.652	0.107
2-5 small number of centres	single nation	2077	4.79	0.10		4.786	0.098
	2-5 small number of nations	566	5.45	0.21		5.451	0.206
multicentre	single nation	458	7.09	0.38		7.094	0.377
	2-5 small number of nations	248	8.47	0.53		8.465	0.525
	multinational	42	19.28	2.55		19.278	2.552

[truncated: 6 more sheets: Supp Fig 1ABCD, Supp Fig 2ABCD, Supp Fig 3ABCD, Registered trials, Articles per continent, Pubmed search]
